# Supplementary material for: Photosystem I-independent oxygenic photosynthesis in cyanobacteria
Source: Nat Commun. 2026 Jul 10;17:6081. doi: 10.1038/s41467-026-74903-2 (PMC13354564; doi:10.1038/s41467-026-74903-2)
Supplement: Supplementary file 4 — Source Data [file 41467_2026_74903_MOESM4_ESM.zip]

Archive with 1 entries (1 files):
- 260614 Source Data _ PSI.xlsx
