# Supplementary material for: Photosystem I-independent oxygenic photosynthesis in cyanobacteria
Source: Nat Commun. 2026 Jul 10;17:6081. doi: 10.1038/s41467-026-74903-2 (PMC13354564; doi:10.1038/s41467-026-74903-2)
Supplement: Supplementary file 4 — Source Data [file 41467_2026_74903_MOESM4_ESM.zip › 260614 Source Data _ PSI.xlsx]

## Sheet: Description
	Abbreviations
	avg	average
	Cars	carotenoids
	Chl a	chlorophyll a
	DMRT	Duncan's multiple range test
	exc.	excitation
	glc	glucose
	PC	plastocyanin
	SD	standard deviation
	SE	standard error
	Genotypes
	WT	wildtype (PCC 6803 Leister lab)
	aiao#1	all Arabidopsis thaliana psa-genes encoded, all Synechocystis psa-genes deleted
	aiao-evoc	aiao evolved for photoautotrophy (very low light)
	aiao-evoext	aiao-evoc further evolved for moderate light tolerance
	∆PSI*	aiao-evoc, all Atpsa genes removed, still photoautotrophic
	∆psaAB	psaAB deletion mutant (PCC 6803 Leister lab background)
	Index:	refers to	content
	T1-1	Tab. 1, Suppl. Tab. 1	mutations identified in the sequenced genomes
	T1-2	Tab. 1, Suppl. Tab. 1	cleared derivative of table 1
	F3-1	Fig. 3a	culture OD720 at 10 days past inoculation
	F3-2	Fig. 3b	western blot membranes
	F3-3	Fig. 3c	MaxQuant output file (raw protein abundance data)
	F3-4	Fig. 3c	relative abundance analysis of all proteins identified in proteomic analysis
	F3-5	Fig. 3c	differentially expressed proteins (from all identified proteins in proteomic analysis; significance according to ANOVA)
	F3-6	Fig. 3c	target protein quantification and statistics
	F4-1	Fig. 4	culture OD720 at 10 days past inoculation
	F5-1	Fig. 5a	cellular chlorophyll a, carotenoids, and phycocyanin concentrations; statistical analysis
	F5-2	Fig. 5b	Low-temperature (77K) fluorescence spectra
	F5-3	Fig. 5c	dry mass of autotrophically grown cultures
	F6-1	Fig. 6a	CO2 fixation assay; normalised data from GC–MS after 13C feeding experiment
	F6-2	Fig. 6a	CO2 fixation assay; ANOVA of carbon fixation experiment results
	F6-3	Fig. 6b/d	net O2 evolution and respiration
	F6-4	Fig. 6c	PSII enzyme activity
	F6-5	Fig. 6e	light-induced NAD(P)H fluorescence kinetics
	F6-6	Fig. 6f	P515 kinetics
	F7-1	Fig. 7	culture OD720 at 10 days past inoculation
	ST-3	Suppl. Tab. 3	Illumina read mapping efficiency (samtools flagstat output)
	SF2-1	Suppl. Fig. 2	CO2 fixation assay; statistic calculations of 13C fixation
	SF3-1	Suppl. Fig. 3	ndhB genotyping PCR gel
	SF4-1	Suppl. Fig. 4	Genbank vector sequences of mutagenic DNA constructs
	Oligo		oligonucleotides used in the study

## Sheet: T1-1
Supplementary Table 1. Mutations identified in sequenced genomes of WT strain, aiao strains and their autotrophic derivatives as compared to Kazusa reference genome. Colours added for easier navigation: green for the WT, yellow for aiao#1 and light blue for aiao#2. ‡ depicts two different mutations in the same codon; "?" depicts the coverage not enough in the respective sample to evaluate the pre…
type	seq_id	position	mutation	WT	aiao #1	aiao-evoa	aiao-evob	aiao-evoc	aiao-evod	aiao #2	aiao-evoe	aiao-evof	aiao-evog	aiao-evoh	annotation	gene	description
SNP	NC_005230	442	A→G	0.102466	0	0	0	0	0	0	0	0	0	0	intergenic (-357/+264)	sll7106 ← / ← sll7002	AAA family ATPase/IS701 family transposase
SNP	NC_005230	528	G→A	0.12289	0	0	0	0	0	0	0	0	0	0	intergenic (-443/+178)	sll7106 ← / ← sll7002	AAA family ATPase/IS701 family transposase
SNP	NC_005230	547	T→C	0.161999	0	0	0	0	0	0	0	0	0	0	intergenic (-462/+159)	sll7106 ← / ← sll7002	AAA family ATPase/IS701 family transposase
SNP	NC_005230	590	T→C	0.148017	0	0	0	0	0	0	0	0	0	0	intergenic (-505/+116)	sll7106 ← / ← sll7002	AAA family ATPase/IS701 family transposase
SNP	NC_005232	3282	C→T	1	1	0	1	1	1	1	1	0	0	1	intergenic (+229/-223)	slr6001 → / → ssr6002	PAS domain-containing protein/hypothetical protein
SNP	NC_005232	3326	T→C	1	0	0	0	1	1	1	0	0	0	1	intergenic (+273/-179)	slr6001 → / → ssr6002	PAS domain-containing protein/hypothetical protein
SNP	NC_005232	3329	A→C	1	0	0	0	1	1	1	0	0	0	1	intergenic (+276/-176)	slr6001 → / → ssr6002	PAS domain-containing protein/hypothetical protein
SNP	NC_005232	3340	T→G	1	0	0	0	1	0	0	0	0	0	1	intergenic (+287/-165)	slr6001 → / → ssr6002	PAS domain-containing protein/hypothetical protein
SNP	NC_005231	5434	T→C	0	0	0	0	0	0	0	0	0	0.0676413	0	N205D (AAC→GAC)	sll8006 ←	restriction endonuclease subunit S
SNP	NC_000911	7438	T→C	0	0.0812707	0	0.0539474	0	0	0	0	0	0	0	S70S (TCT→TCC)	psbA →	photosystem II q(b) protein
SNP	NC_000911	7444	T→C	0.0707736	0.078455	0	0	0	0	0	0	0	0	0	L72L (CTT→CTC)	psbA →	photosystem II q(b) protein
SNP	NC_005229	14403	A→G	0	0	0	0	0	0	0.0635967	0	0	0	0	D79D (GAT→GAC)	SGL_RS00025 ←	ATP-binding protein
SNP	NC_005229	14406	G→C	0	0	0	0	0.0518727	0	0.0736756	0	0	0	0	S78S (TCC→TCG)‡	SGL_RS00025 ←	ATP-binding protein
SNP	NC_005229	14408	A→C	0	0	0	0	0	0	0.0593781	0	0	0	0	S78A (TCC→GCC)‡	SGL_RS00025 ←	ATP-binding protein
SNP	NC_005229	14415	T→C	0	0.0716195	0	0	0.0585017	0.0655465	0.0829744	0	0	0.0527701	0.0619121	R75R (CGA→CGG)	SGL_RS00025 ←	ATP-binding protein
SNP	NC_005229	14430	C→G	0	0.10895	0.0923824	0.146526	0.10859	0.0905576	0.0866938	0	0.0623388	0.1028	0.121729	R70R (CGG→CGC)	SGL_RS00025 ←	ATP-binding protein
SNP	NC_005229	14438	G→A	0	0.122274	0.0897708	0.145423	0.108963	0.0939507	0.104474	0	0.0717402	0.107213	0.1243	L68L (CTG→TTG)	SGL_RS00025 ←	ATP-binding protein
SNP	NC_005229	14439	A→G	0	0.125056	0.097105	0.163028	0.114652	0.109482	0.111982	0	0.084765	0.109867	0.139184	Y67Y (TAT→TAC)	SGL_RS00025 ←	ATP-binding protein
SNP	NC_005229	14478	T→C	0.0883512	0.217387	0.18367	0.240563	0.155884	0.167926	0.157864	0.0666618	0.127661	0.18925	0.203025	S54S (TCA→TCG)	SGL_RS00025 ←	ATP-binding protein
SNP	NC_005229	14487	G→A	0.0853906	0.236087	0.184919	0.260285	0.161068	0.161294	0.179953	0.0714045	0.143719	0.18907	0.196496	S51S (TCC→TCT)	SGL_RS00025 ←	ATP-binding protein
SNP	NC_005229	14507	G→A	0.0826473	0.264348	0.219622	0.279143	0.189655	0.160563	0.222569	0.0590987	0.139135	0.215368	0.251587	L45L (CTA→TTA)	SGL_RS00025 ←	ATP-binding protein
SNP	NC_005229	14508	C→T	0.0887842	0.276787	0.222705	0.297831	0.195264	0.16575	0.231685	0.0646095	0.150202	0.228665	0.251023	G44G (GGG→GGA)	SGL_RS00025 ←	ATP-binding protein
SNP	NC_005229	14535	A→G	0.0790114	0.272317	0.21869	0.278873	0.205172	0.15648	0.22938	0.065505	0.149137	0.224434	0.259205	A35A (GCT→GCC)‡	SGL_RS00025 ←	ATP-binding protein
SNP	NC_005229	14536	G→C	0.081264	0.270258	0.230908	0.280486	0.212453	0.152805	0.226042	0.0609765	0.147469	0.224084	0.242741	A35G (GCT→GGT)‡	SGL_RS00025 ←	ATP-binding protein
SNP	NC_005229	14537	C→T	0.0783043	0.272368	0.232496	0.262537	0.212355	0.153224	0.236891	0.0617199	0.148291	0.222007	0.250081	A35T (GCT→ACT)‡	SGL_RS00025 ←	ATP-binding protein
SNP	NC_005229	14544	G→A	0.0859838	0.271173	0.230676	0.29044	0.239701	0.163962	0.240748	0.0616932	0.147175	0.23181	0.27613	A32A (GCC→GCT)	SGL_RS00025 ←	ATP-binding protein
SNP	NC_005229	14548	G→A	0.0859513	0.262647	0.242819	0.289126	0.244571	0.171148	0.243883	0.0628228	0.149818	0.234541	0.282637	P31L (CCG→CTG)	SGL_RS00025 ←	ATP-binding protein
SNP	NC_005229	14565	T→C	0.0801954	0.285813	0.253496	0.280851	0.268024	0.20603	0.259983	0.0591059	0.177039	0.275954	0.350428	E25E (GAA→GAG)	SGL_RS00025 ←	ATP-binding protein
SNP	NC_005229	14573	T→C	0.0720448	0.292588	0.252483	0.266444	0.262665	0.199448	0.247744	0.0578084	0.187922	0.276971	0.340216	R23G (AGG→GGG)	SGL_RS00025 ←	ATP-binding protein
SNP	NC_005229	14592	G→T	0.070075	0.288245	0.259287	0.26833	0.26258	0.202381	0.245564	0.0587931	0.172171	0.283536	0.368781	S16S (TCC→TCA)|P181Q (CCA→CAA)	SGL_RS00025 ←|sll5006 ←	ATP-binding protein|hypothetical protein
SNP	NC_005229	14627	C→T	0.0798426	0.289316	0.263948	0.247036	0.25358	0.186607	0.251056	0.0525665	0.182211	0.286977	0.36686	G5S (GGC→AGC)|K169K (AAG→AAA)	SGL_RS00025 ←|sll5006 ←	ATP-binding protein|hypothetical protein
SNP	NC_005229	14732	G→A	0	0.170244	0.164421	0.118865	0.210907	0.111559	0.158107	0	0.118628	0.193617	0.195801	P134P (CCC→CCT)	sll5006 ←	hypothetical protein
SNP	NC_005229	14744	G→C	0	0.162222	0.152503	0.11674	0.218607	0.095397	0.155525	0	0.123087	0.182306	0.194721	I130M (ATC→ATG)	sll5006 ←	hypothetical protein
SNP	NC_005229	14753	G→A	0	0.133472	0.135032	0.104816	0.191593	0.0812202	0.144492	0	0.10956	0.159884	0.177815	T127T (ACC→ACT)	sll5006 ←	hypothetical protein
SNP	NC_005229	14780	A→C	0	0.0883055	0.0796242	0.0584555	0.165198	0.0673337	0.105618	0	0.0697851	0.0924072	0.100469	G118G (GGT→GGG)	sll5006 ←	hypothetical protein
SNP	NC_005229	14801	C→G	0	0	0	0	0.129191	0.0601892	0	0	0	0.0794468	0.0684166	A111A (GCG→GCC)	sll5006 ←	hypothetical protein
SNP	NC_005229	14813	T→C	0	0	0	0	0.0950131	0	0	0	0	0.066052	0.0664206	E107E (GAA→GAG)	sll5006 ←	hypothetical protein
SNP	NC_005229	14834	G→A	0	0	0	0	0.0577612	0.0561562	0	0	0	0.0531526	0	D100D (GAC→GAT)	sll5006 ←	hypothetical protein
SNP	NC_005229	16475	G→A	0	0	0.0951385	0.0555844	0	0	0.0660629	0.0730119	0	0.0614953	0.0701261	intergenic (+240/-128)	ssr5009 → / → slr5010	hypothetical protein/site-specific integrase
SNP	NC_005229	16480	C→T	0	0	0.12271	0.126307	0.123315	0.156396	0.0983844	0.127146	0.0982146	0.128368	0.0900841	intergenic (+245/-123)	ssr5009 → / → slr5010	hypothetical protein/site-specific integrase
SNP	NC_005229	16486	G→A	0	0	0.127567	0.114234	0.143116	0.148302	0.104606	0.123741	0.109668	0.124815	0.0933781	intergenic (+251/-117)	ssr5009 → / → slr5010	hypothetical protein/site-specific integrase
SNP	NC_005229	16491	T→C	0	0.0518932	0.137511	0.118082	0.16429	0.17485	0.124236	0.143136	0.119195	0.144417	0.114927	intergenic (+256/-112)	ssr5009 → / → slr5010	hypothetical protein/site-specific integrase
SNP	NC_005229	16501	T→G	0	0.0624332	0.14529	0.141111	0.199117	0.20607	0.1232	0.158905	0.125656	0.153514	0.124256	intergenic (+266/-102)	ssr5009 → / → slr5010	hypothetical protein/site-specific integrase
SNP	NC_005229	16509	A→G	0.0580025	0.0716372	0.153431	0.14364	0.198622	0.206746	0.129798	0.17831	0.149775	0.151944	0.136233	intergenic (+274/-94)	ssr5009 → / → slr5010	hypothetical protein/site-specific integrase
SNP	NC_005229	16525	G→C	0.0856762	0.0983815	0.172401	0.159698	0.2017	0.232532	0.13751	0.206581	0.16002	0.170641	0.157736	intergenic (+290/-78)	ssr5009 → / → slr5010	hypothetical protein/site-specific integrase
SNP	NC_005229	16526	A→G	0.0872793	0.0966282	0.170413	0.179999	0.207596	0.232299	0.142358	0.216147	0.157527	0.170132	0.159902	intergenic (+291/-77)	ssr5009 → / → slr5010	hypothetical protein/site-specific integrase
SNP	NC_005229	16528	T→G	0.08776	0.100744	0.171142	0.178162	0.202627	0.233377	0.140626	0.2044	0.169527	0.176938	0.159431	intergenic (+293/-75)	ssr5009 → / → slr5010	hypothetical protein/site-specific integrase
SNP	NC_005229	16575	T→C	0.308293	0.217657	0.339887	0.338699	0.344529	0.392611	0.312289	0.367977	0.324088	0.334466	0.295618	intergenic (+340/-28)	ssr5009 → / → slr5010	hypothetical protein/site-specific integrase
SNP	NC_005229	16592	T→C	0.602516	0.720159	0.583101	0.615827	0.605122	0.537846	0.64256	0.592728	0.625469	0.619123	0.645081	intergenic (+357/-11)	ssr5009 → / → slr5010	hypothetical protein/site-specific integrase
SNP	NC_005229	16593	G→A	0.60402	0.731869	0.589509	0.62232	0.604448	0.539954	0.644374	0.604559	0.638072	0.62442	0.639522	intergenic (+358/-10)	ssr5009 → / → slr5010	hypothetical protein/site-specific integrase
SNP	NC_005229	16594	A→T	0.592618	0.724693	0.586452	0.600751	0.597708	0.538194	0.652482	0.588678	0.622724	0.61432	0.650635	intergenic (+359/-9)	ssr5009 → / → slr5010	hypothetical protein/site-specific integrase
SNP	NC_005229	16595	A→T	0.592609	0.730676	0.58601	0.607647	0.604216	0.538826	0.638862	0.587655	0.621933	0.615948	0.632248	intergenic (+360/-8)	ssr5009 → / → slr5010	hypothetical protein/site-specific integrase
SNP	NC_005229	16686	T→C	0.0679069	0.297844	0.190839	0.221932	0.164793	0.121479	0.234374	0.190082	0.127381	0.204365	0.202249	P28P (CCT→CCC)	slr5010 →	site-specific integrase
SNP	NC_005229	16689	G→A	0.0743246	0.219774	0.161286	0.18625	0.0911555	0.107684	0.178502	0.158175	0.0645876	0.160812	0.158532	R29R (AGG→AGA)	slr5010 →	site-specific integrase
SNP	NC_005229	16698	C→G	0.0559459	0.190533	0.142038	0.138049	0.100084	0.0952721	0.166735	0.13083	0	0.143354	0.1216	L32L (CTC→CTG)	slr5010 →	site-specific integrase
SNP	NC_005229	16707	T→C	0	0.151626	0.125284	0.108284	0.0706072	0.0690684	0.15492	0.1044	0	0.143575	0.117114	G35G (GGT→GGC)	slr5010 →	site-specific integrase
SUB	NC_005232	24257	3 bp →AAA	1	?	0	0	0	0	0	0	0	0	0	intergenic (-147/-4)	ssl6023 ← / → ssr6024	hypothetical protein/hypothetical protein
SUB	NC_005232	24261	2 bp →TT	1	?	0	0	0	0	0	0	0	0	0	intergenic (-151/-1)	ssl6023 ← / → ssr6024	hypothetical protein/hypothetical protein
SNP	NC_005232	24268	T→C	1	?	0	0	0	0	0	0	0	0	0	T2T (ACT→ACC)	ssr6024 →	hypothetical protein
SNP	NC_005232	24280	C→A	1	?	0	0	0	0	0	0	0	0	0	A6A (GCC→GCA)	ssr6024 →	hypothetical protein
SNP	NC_005232	24317	A→G	1	?	0	0	0	0	0	0	0	0	0	K19E (AAA→GAA)	ssr6024 →	hypothetical protein
SNP	NC_005232	24463	C→A	1	?	0	0	0	0	0	0	0	0	0	intergenic (+21/-175)	ssr6024 → / → slr6025	hypothetical protein/antirestriction protein ArdA
SNP	NC_005232	24465	C→A	1	?	0	0	0	0	0	0	0	0	0	intergenic (+23/-173)	ssr6024 → / → slr6025	hypothetical protein/antirestriction protein ArdA
SNP	NC_005231	24772	A→T	0	0	0	0.0956841	0	0	0	0	0	0	0	I160F (ATC→TTC)	slr8029 →	recombinase family protein
SNP	NC_005232	26078	A→C	0.142953	0.149013	0.1237	0.142584	0.169374	0.126423	0.19392	0.119412	0.188978	0	0.138067	intergenic (+46/-18)	SGL_RS19315 → / → slr6028	hypothetical protein/siphovirus Gp157 family protein
SNP	NC_005232	26114	A→G	0.177899	0.159623	0.119544	0.130049	0.180334	0.135464	0.208666	0.118442	0.19254	0	0.133953	T7A (ACC→GCC)	slr6028 →	siphovirus Gp157 family protein
SNP	NC_005232	26161	A→T	0.219324	0.174363	0.131854	0.152003	0.194542	0.148492	0.233303	0.127955	0.217988	0	0.145515	T22T (ACA→ACT)	slr6028 →	siphovirus Gp157 family protein
SNP	NC_005232	26176	A→G	0.231549	0.190843	0.152099	0.174877	0.214748	0.161371	0.251044	0.127573	0.258508	0	0.154532	Q27Q (CAA→CAG)	slr6028 →	siphovirus Gp157 family protein
SNP	NC_005232	26234	G→A	0.388279	0.263144	0.205368	0.240933	0.30742	0.241849	0.350021	0.218019	0.408035	0	0.228515	G47R (GGA→AGA)	slr6028 →	siphovirus Gp157 family protein
SNP	NC_005232	26260	C→T	0.426657	0.286699	0.218006	0.275422	0.331903	0.277631	0.380258	0.247282	0.441722	0	0.249288	S55S (TCC→TCT)	slr6028 →	siphovirus Gp157 family protein
SNP	NC_005232	26266	T→C	0.473312	0.320045	0.237783	0.308129	0.345981	0.288665	0.389284	0.245294	0.458251	0	0.271124	G57G (GGT→GGC)	slr6028 →	siphovirus Gp157 family protein
SNP	NC_005232	26305	T→C	?	0.499005	0.34992	0.450677	0.452098	0.363868	0.507744	0.346056	0.67786	0	0.346622	Y70Y (TAT→TAC)	slr6028 →	siphovirus Gp157 family protein
SNP	NC_005232	26320	A→G	?	0.515226	0.402687	0.493153	0.482442	0.418128	0.513734	0.387146	0.703828	0	0.3986	E75E (GAA→GAG)	slr6028 →	siphovirus Gp157 family protein
SNP	NC_005232	27050	A→C	?	?	?	?	?	?	?	?	?	?	?	P102P (CCA→CCC)	slr6029 →	hypothetical protein
DEL	NC_005232	27053	Δ1 bp	?	?	?	?	?	?	?	?	?	?	?	coding (309/498 nt)	slr6029 →	hypothetical protein
DEL	NC_005232	27055	Δ2 bp	?	?	?	?	?	?	?	?	?	?	?	coding (311-312/498 nt)	slr6029 →	hypothetical protein
SNP	NC_005232	29774	A→G	0	0	0	0	0	0	0	0	0	0	0.111153	Q606Q (CAA→CAG)	slr6031 →	hypothetical protein
SNP	NC_005232	30167	T→C	0	1	1	1	1	1	1	1	1	1	1	I737I (ATT→ATC)	slr6031 →	hypothetical protein
SNP	NC_005232	30512	A→G	0	1	1	1	1	1	1	1	1	1	1	P852P (CCA→CCG)	slr6031 →	hypothetical protein
SNP	NC_005232	30530	C→T	0	1	1	1	1	1	1	1	1	1	1	A858A (GCC→GCT)	slr6031 →	hypothetical protein
SNP	NC_005232	30635	T→C	0	1	1	1	1	1	1	1	1	1	1	P893P (CCT→CCC)	slr6031 →	hypothetical protein
SNP	NC_005232	30638	C→T	0	1	1	1	1	1	1	1	1	1	1	N894N (AAC→AAT)	slr6031 →	hypothetical protein
SNP	NC_005232	30656	C→A	0	1	1	1	1	1	1	1	1	1	1	A900A (GCC→GCA)	slr6031 →	hypothetical protein
SNP	NC_005231	30662	G→A	0	0	0	0	0	0	0	0	0	0.0513377	0	intergenic (-75/-292)	sll8035 ← / → SGL_RS19695	hypothetical protein/GNAT family N-acetyltransferase
SUB	NC_005232	30681	3 bp →CCC	0	1	?	?	1	?	?	?	?	1	?	coding (2725-2727/3366 nt)	slr6031 →	hypothetical protein
SNP	NC_005232	30685	A→C	0	1	?	?	1	?	?	?	?	1	?	E910A (GAA→GCA)	slr6031 →	hypothetical protein
SNP	NC_005232	30698	A→G	0	?	1	1	?	?	1	?	?	1	1	E914E (GAA→GAG)	slr6031 →	hypothetical protein
SUB	NC_005232	30728	2 bp →GT	0	1	1	1	1	1	1	1	1	1	1	coding (2772-2773/3366 nt)	slr6031 →	hypothetical protein
SNP	NC_005232	30743	T→C	0	1	1	1	1	1	1	1	1	1	1	G929G (GGT→GGC)	slr6031 →	hypothetical protein
SNP	NC_005232	30749	A→G	0	1	1	1	1	1	1	1	1	1	1	Q931Q (CAA→CAG)	slr6031 →	hypothetical protein
SNP	NC_005232	30776	A→G	0	1	1	1	1	1	1	1	1	1	1	Q940Q (CAA→CAG)	slr6031 →	hypothetical protein
INS	NC_005232	33738	​+GACTGGAC	0	0.921354	0	0.911739	0	0	0	0	0	0	0	intergenic (-243/-151)	sll6036 ← / → arsl2	ParA family protein/arsenate reductase family protein
SNP	NC_005232	35956	T→C	0	0	0.0543809	0	0	0	0.0573254	0	0	0	0	V192V (GTT→GTC)	slr6040 →	response regulator transcription factor
SNP	NC_005232	35994	G→A	0	0.0862751	0.113457	0.0943437	0.0742278	0.101274	0.155235	0.0935211	0.0962715	0.120552	0.115244	G205E (GGG→GAG)	slr6040 →	response regulator transcription factor
SNP	NC_005232	36025	T→C	0.18795	0.222602	0.21149	0.240531	0.197248	0.217313	0.211506	0.21677	0.209294	0.224436	0.247509	T215T (ACT→ACC)	slr6040 →	response regulator transcription factor
SNP	NC_005232	36134	A→G	0.412765	0.422095	0.399199	0.42477	0.377872	0.426946	0.448959	0.436716	0.398223	0.428985	0.397771	G23G (GGA→GGG)	slr6041 →	HAMP domain-containing histidine kinase
SNP	NC_005232	36137	T→A	0.410355	0.406662	0.408322	0.415987	0.378144	0.422042	0.452614	0.437319	0.39624	0.42722	0.407777	L24L (CTT→CTA)	slr6041 →	HAMP domain-containing histidine kinase
SNP	NC_005230	46405	A→T	0	0	0	0	0.0945907	0	0	0	0	0	0	intergenic (-319/-1145)	sll7055 ← / → slr7057	hypothetical protein/HNH endonuclease
SNP	NC_005232	56703	C→G	0	0	0	0	0.0530171	0.0801635	0	0	0	0	0	R43R (CGG→CGC)	sll6059 ←	site-specific integrase
SNP	NC_005232	56727	G→A	0	0.0578909	0.112293	0.138167	0.0974913	0.149402	0.0821075	0.0799975	0	0.0528526	0.0743423	G35G (GGC→GGT)	sll6059 ←	site-specific integrase
SNP	NC_005232	56736	C→G	0.0547976	0.0666065	0.140045	0.147052	0.128982	0.159401	0.0932488	0.114952	0.124982	0.0561924	0.0896969	L32L (CTG→CTC)	sll6059 ←	site-specific integrase
SNP	NC_005232	56745	T→C	0.0707622	0.0893936	0.202951	0.196672	0.153784	0.225432	0.123608	0.155388	0.192244	0.122931	0.132041	R29R (AGA→AGG)	sll6059 ←	site-specific integrase
SNP	NC_005232	56748	G→A	0.0679293	0.0899639	0.192658	0.173087	0.145992	0.210641	0.106645	0.143876	0.158598	0.121586	0.125308	P28P (CCC→CCT)	sll6059 ←	site-specific integrase
SNP	NC_005230	56791	C→T	0	0	0	0	0	0.068336	0	0	0	0	0	R55H (CGT→CAT)	csx19 ←	CRISPR-associated protein Csx19
SNP	NC_005232	56839	A→T	0.550061	0.52151	0.649128	0.590976	0.564007	0.656943	0.524246	0.725515	0.652965	0.563096	0.536546	intergenic (-8/+294)	sll6059 ← / ← sll6060	site-specific integrase/N-acetyltransferase
SNP	NC_005232	56840	A→T	0.560941	0.549429	0.655891	0.597385	0.583623	0.676557	0.535177	0.731692	0.666378	0.580788	0.547478	intergenic (-9/+293)	sll6059 ← / ← sll6060	site-specific integrase/N-acetyltransferase
SNP	NC_005232	56841	T→C	0.561388	0.552788	0.655839	0.598311	0.578342	0.668522	0.530943	0.725524	0.66319	0.581768	0.562615	intergenic (-10/+292)	sll6059 ← / ← sll6060	site-specific integrase/N-acetyltransferase
SNP	NC_005232	56842	G→A	0.56046	0.543802	0.649827	0.591741	0.575309	0.671601	0.530498	0.712442	0.663457	0.583428	0.550222	intergenic (-11/+291)	sll6059 ← / ← sll6060	site-specific integrase/N-acetyltransferase
SNP	NC_005232	56859	G→A	0.357019	0.42767	0.293114	0.370839	0.376913	0.290816	0.443401	0.27027	0.314163	0.385194	0.383468	intergenic (-28/+274)	sll6059 ← / ← sll6060	site-specific integrase/N-acetyltransferase
SNP	NC_005232	56906	C→A	0.110817	0.232596	0.159832	0.246851	0.211576	0.115801	0.214405	0.125628	0.158708	0.184799	0.192439	intergenic (-75/+227)	sll6059 ← / ← sll6060	site-specific integrase/N-acetyltransferase
SNP	NC_005232	56908	C→T	0.112037	0.222464	0.141889	0.212591	0.218434	0.105911	0.201738	0.108842	0.149508	0.18373	0.178016	intergenic (-77/+225)	sll6059 ← / ← sll6060	site-specific integrase/N-acetyltransferase
SNP	NC_005232	56909	G→C	0.107854	0.239081	0.141654	0.239058	0.214262	0.112367	0.203348	0.127006	0.152335	0.182196	0.188728	intergenic (-78/+224)	sll6059 ← / ← sll6060	site-specific integrase/N-acetyltransferase
SNP	NC_005232	56925	C→T	0.0728245	0.197688	0.125921	0.195912	0.16673	0.061698	0.15079	0.0929675	0.125936	0.151611	0.145669	intergenic (-94/+208)	sll6059 ← / ← sll6060	site-specific integrase/N-acetyltransferase
SNP	NC_005232	56933	C→A	0	0.171815	0.121565	0.19715	0.157249	0.0618439	0.150329	0.0889988	0.116358	0.13965	0.11881	intergenic (-102/+200)	sll6059 ← / ← sll6060	site-specific integrase/N-acetyltransferase
SNP	NC_005232	56943	G→A	0	0.175698	0.121936	0.173733	0.140893	0.061533	0.144094	0.0754056	0.116247	0.137162	0.103546	intergenic (-112/+190)	sll6059 ← / ← sll6060	site-specific integrase/N-acetyltransferase
SNP	NC_005232	56948	T→C	0	0.141722	0.101585	0.150058	0.122906	0.0506544	0.129303	0.0552192	0.088098	0.113125	0.0827641	intergenic (-117/+185)	sll6059 ← / ← sll6060	site-specific integrase/N-acetyltransferase
SNP	NC_005232	56954	A→G	0	0.12391	0.103757	0.125436	0.128925	0.057126	0.114374	0.0661316	0.0706673	0.076612	0.0690179	intergenic (-123/+179)	sll6059 ← / ← sll6060	site-specific integrase/N-acetyltransferase
SNP	NC_005232	56959	T→C	0	0.0621276	0	0	0.0525904	0	0	0	0	0	0	intergenic (-128/+174)	sll6059 ← / ← sll6060	site-specific integrase/N-acetyltransferase
SNP	NC_005232	58084	T→C	0.409847	0.444565	0.372496	0.328923	0.251441	0.281385	0.500689	0.323606	0.362522	0.316476	0.348655	intergenic (-418/-138)	sll6060 ← / → ssr6062	N-acetyltransferase/hypothetical protein
SNP	NC_005232	58959	C→G	0.540257	0.493232	0.458653	0.49018	0.50132	0.49986	0.505657	0.395269	0.47311	0.467839	0.500725	I130M (ATC→ATG)	slr6063 →	hypothetical protein
SNP	NC_005232	58971	C→T	0.539557	0.499462	0.465147	0.471398	0.47417	0.495762	0.517346	0.390635	0.480666	0.477531	0.511351	P134P (CCC→CCT)	slr6063 →	hypothetical protein
SNP	NC_005232	59013	T→C	0.556817	0.531955	0.475152	0.462269	0.461779	0.462699	0.473961	0.423544	0.469027	0.487879	0.531283	S148S (TCT→TCC)	slr6063 →	hypothetical protein
SNP	NC_005232	59022	C→G	0.640072	0.520862	0.487788	0.43841	0.523708	0.440991	0.522069	0.403678	0.443152	0.501524	0.494358	A151A (GCC→GCG)	slr6063 →	hypothetical protein
SNP	NC_005232	59055	C→A	?	0.502339	0.512278	0.396478	0.519042	0.356763	0.536552	0.413379	0.487221	0.453922	0.565924	I162I (ATC→ATA)	slr6063 →	hypothetical protein
SNP	NC_005232	59076	G→A	?	0.602915	0.480091	0.520014	?	0.470798	?	0.448951	0.495378	0.467058	0.587113	K169K (AAG→AAA)|G5S (GGC→AGC)	slr6063 →|slr6064 →	hypothetical protein|ATP-binding protein
SNP	NC_005232	82195	C→T	?	1	1	1	1	1	1	1	1	1	1	intergenic (+235/-666)	slr6088 → / → slr6090	hypothetical protein/Cyanobacterial Rep-related protein
SNP	NC_005232	82299	G→A	1	1	1	1	1	1	1	1	1	1	1	intergenic (+339/-562)	slr6088 → / → slr6090	hypothetical protein/Cyanobacterial Rep-related protein
SUB	NC_005232	82357	2 bp →TG	1	1	1	1	1	1	1	1	1	1	1	intergenic (+397/-503)	slr6088 → / → slr6090	hypothetical protein/Cyanobacterial Rep-related protein
SNP	NC_005232	82405	A→G	1	1	1	1	1	1	1	1	1	1	1	intergenic (+445/-456)	slr6088 → / → slr6090	hypothetical protein/Cyanobacterial Rep-related protein
SNP	NC_005232	85512	T→C	0	0.0986576	0.129374	0.10298	0.144687	0.164484	0.112182	0.0795984	0.132565	0.116044	0.101285	D884D (GAT→GAC)	slr6090 →	Cyanobacterial Rep-related protein
SNP	NC_005232	85514	G→A	0	0.098875	0.135091	0.10286	0.140959	0.160955	0.123921	0.0810051	0.123909	0.118822	0.111984	R885K (AGG→AAG)	slr6090 →	Cyanobacterial Rep-related protein
SNP	NC_005232	85542	G→A	0	0.123537	0.198117	0.134797	0.22314	0.220323	0.200166	0.134121	0.193788	0.170584	0.180278	K894K (AAG→AAA)	slr6090 →	Cyanobacterial Rep-related protein
SNP	NC_005232	85545	T→C	0	0.136178	0.206663	0.139323	0.235807	0.234406	0.206502	0.151863	0.199943	0.172137	0.191	D895D (GAT→GAC)	slr6090 →	Cyanobacterial Rep-related protein
SNP	NC_005232	85616	C→A	0	0.329614	0.375226	0.297082	0.455289	0.371985	0.342344	0.335	0.358645	0.358481	0.386262	A919E (GCA→GAA)‡	slr6090 →	Cyanobacterial Rep-related protein
SNP	NC_005232	85617	A→G	0	0.333094	0.366028	0.277277	0.452948	0.362929	0.345966	0.332313	0.360723	0.344599	0.400821	A919A (GCA→GCG)‡	slr6090 →	Cyanobacterial Rep-related protein
SNP	NC_005232	85644	C→T	0	0.372	0.423363	0.319424	0.496631	0.400394	0.394325	0.383712	0.389541	0.394308	0.450766	G928G (GGC→GGT)	slr6090 →	Cyanobacterial Rep-related protein
SNP	NC_005232	85662	C→T	0	0.393737	0.441334	0.329866	0.500219	0.42481	0.414948	0.404864	0.402178	0.401473	0.454861	G934G (GGC→GGT)	slr6090 →	Cyanobacterial Rep-related protein
SNP	NC_005232	85855	A→G	0	0.425169	0.448634	0.36565	0.523709	0.410364	0.411816	0.388905	0.34775	0.379267	0.443156	I999V (ATC→GTC)	slr6090 →	Cyanobacterial Rep-related protein
SNP	NC_005232	85879	A→G	0	0.368856	0.394068	0.319052	0.44468	0.331551	0.35793	0.30693	0.278842	0.303141	0.342873	T1007A (ACC→GCC)	slr6090 →	Cyanobacterial Rep-related protein
SNP	NC_005232	85887	C→T	0	0.323792	0.377685	0.290577	0.431626	0.339939	0.360155	0.292994	0.262819	0.294495	0.359643	H1009H (CAC→CAT)	slr6090 →	Cyanobacterial Rep-related protein
SNP	NC_005232	85894	G→A	0	0.282867	0.342412	0.266939	0.391176	0.316975	0.300389	0.264685	0.243746	0.275114	0.318043	G1012S (GGC→AGC)‡	slr6090 →	Cyanobacterial Rep-related protein
SNP	NC_005232	85896	C→T	0	0.287449	0.347436	0.259702	0.398171	0.311463	0.321293	0.268005	0.238452	0.281243	0.3122	G1012G (GGC→GGT)‡	slr6090 →	Cyanobacterial Rep-related protein
SNP	NC_005232	85906	G→A	0	0.282527	0.363401	0.271287	0.399012	0.327345	0.323395	0.272733	0.248817	0.290993	0.34669	E1016K (GAA→AAA)	slr6090 →	Cyanobacterial Rep-related protein
SNP	NC_005232	85920	T→C	0	0.257537	0.337707	0.268769	0.38883	0.321646	0.317866	0.270347	0.244386	0.289387	0.327746	D1020D (GAT→GAC)	slr6090 →	Cyanobacterial Rep-related protein
SNP	NC_005232	85929	C→T	0	0.232485	0.312479	0.246222	0.347322	0.27225	0.281568	0.227078	0.227613	0.242425	0.247237	C1023C (TGC→TGT)	slr6090 →	Cyanobacterial Rep-related protein
SNP	NC_005229	89697	A→C	0	0.158953	0.218104	0.222791	0	0.197203	0	0.299456	0.237059	0.227445	0	D21E (GAT→GAG)‡	sll5089 ←	metal-dependent hydrolase
SNP	NC_005229	89698	T→C	0	0.157268	0.219309	0.216432	0	0.202338	0	0.301103	0.227683	0.226204	0	D21G (GAT→GGT)‡	sll5089 ←	metal-dependent hydrolase
SNP	NC_005229	89747	C→T	0.404006	0.147527	0.217588	0.217056	0	0.198835	0	0.258336	0.250351	0.236933	0	G5S (GGC→AGC)|K169K (AAG→AAA)	sll5089 ←|sll5090 ←	metal-dependent hydrolase|hypothetical protein
SNP	NC_005229	89801	G→C	0.335638	0.111824	0.157778	0.16356	0	0.145522	0	0.193858	0.141024	0.17892	0.0559945	A151A (GCC→GCG)	sll5090 ←	hypothetical protein
SNP	NC_005229	89852	G→A	0.301229	0.0849452	0.0950451	0.127693	0	0.0706949	0	0.123714	0.104866	0.149468	0.0529003	P134P (CCC→CCT)	sll5090 ←	hypothetical protein
SNP	NC_005229	89864	G→C	0.294977	0.0962882	0.100958	0.128582	0	0.0746613	0	0.120103	0.113265	0.150504	0.0576887	I130M (ATC→ATG)	sll5090 ←	hypothetical protein
SNP	NC_005229	89921	C→G	0.176641	0.0716505	0.0781736	0.100286	0	0.0544267	0	0.108038	0.0813913	0.140201	0	A111A (GCG→GCC)	sll5090 ←	hypothetical protein
SNP	NC_005229	89954	G→A	0	0	0	0	0	0	0	0.057766	0	0	0	D100D (GAC→GAT)	sll5090 ←	hypothetical protein
DEL	NC_005230	92425	Δ77 bp	1	1	1	1	1	1	1	1	1	1	1	intergenic (+2527/-575)	cas2 → / → SGL_RS19390	CRISPR-associated endonuclease Cas2/hypothetical protein
SNP	NC_005229	95445	C→A	0.0531592	0	0	0	0	0	0	0	0	0	0	P35P (CCG→CCT)	SGL_RS18510 ←	HNH endonuclease
DEL	NC_005229	98363	Δ8 bp	0	0.874205	0	0.914106	0	0	0.541934	0	0	0	0.459356	intergenic (-151/-244)	arsl1 ← / → slr5105	arsenate reductase family protein/ParA family protein
DEL	NC_005229	117277	Δ1183 bp	1	1	1	1	1	1	1	1	1	1	1		[sll5130]–[sll5132]	[SGL_RS00615], SGL_RS00620, [SGL_RS00005]
SNP	NC_000911	126494	T→A	0	1	1	1	1	1	0	0	0	0	0	intergenic (-51/-145)	dspA ← / → psaD	ATP-binding protein/photosystem I reaction center subunit II
SUB	NC_000911	126639	426 bp →TGGC	0	1	1	1	1	1	1	1	1	1	1	coding (1-426/426 nt)	psaD →	photosystem I reaction center subunit II
DEL	NC_000911	152654	Δ1 bp	1	1	1	1	1	1	1	1	1	1	1	coding (397/897 nt)	sll0224 ←	amino acid ABC transporter substrate-binding protein
SUB	NC_000911	156391	261 bp →TGGC	0	1	1	1	1	1	1	1	1	1	1	coding (1-261/261 nt)	psaK →	photosystem I reaction center subunit PsaK
SNP	NC_000911	192287	A→G	0	0.0886865	0	0	0	0	0	0	0	0	0	D51G (GAT→GGT)	slr1095 →	Uma2 family endonuclease
SNP	NC_000911	305761	A→G	0	0.126404	0	0	0	0	0	0	0	0	0	D56G (GAT→GGT)	slr1302 →	CO2 hydration protein
INS	NC_000911	386410	​+102 bp	1	1	1	1	1	1	1	1	1	1	1	coding (234/441 nt)	slr1084 →	hypothetical protein
SNP	NC_000911	419240	C→G	0	0	0	0	0	0	0.0856009	0	0	0	0	A27G (GCT→GGT)	slr0681 →	calcium/sodium antiporter
SNP	NC_000911	419266	C→G	0.0724783	0	0	0	0	0	0	0	0	0	0	L36V (CTT→GTT)	slr0681 →	calcium/sodium antiporter
SNP	NC_000911	419321	A→G	0	0	0	0.116723	0	0	0	0	0	0	0	E54G (GAA→GGA)	slr0681 →	calcium/sodium antiporter
SNP	NC_000911	419330	T→G	0	0	0	0.0675216	0	0	0	0	0	0	0	V57G (GTT→GGT)	slr0681 →	calcium/sodium antiporter
DEL	NC_000911	467201	Δ1 bp	0	1	1	1	?	1	1	?	1	1	?	coding (1/96 nt)	psaM →	photosystem I reaction center subunit XII
SUB	NC_000911	467201	96 bp →GGGC	0	0	0	0	0	0	0	0	0	0	1	coding (1-96/96 nt)	psaM →	photosystem I reaction center subunit XII
SUB	NC_000911	467201	95 bp →TGG	0	0	0	0	1	0	0	1	0	0	?	coding (1-95/96 nt)	psaM →	photosystem I reaction center subunit XII
DEL	NC_000911	467207	Δ91 bp	0	1	1	1	0	1	1	0	1	1	0		[psaM]	[psaM]
SNP	NC_000911	467296	A→C	0	Δ	Δ	Δ	1	Δ	Δ	1	Δ	Δ	?	*32Y (TAA→TAC)	psaM →	photosystem I reaction center subunit XII
SNP	NC_000911	469907	A→T	0	0	0	0	0	0	0.0861936	0	0	0	0	I106F (ATT→TTT)	slr1603 →	hypothetical protein
SNP	NC_000911	469912	C→T	0	0	0	0	0	0.101792	0	0	0	0	0	S107S (TCC→TCT)	slr1603 →	hypothetical protein
SNP	NC_000911	470041	T→G	0	0	0.126287	0	0	0.102571	0	0	0	0.142349	0	R150R (CGT→CGG)	slr1603 →	hypothetical protein
SNP	NC_000911	486382	G→T	0.0807648	0	0	0.0932937	0	0	0	0	0	0	0	V324V (GTC→GTA)	sll1500 ←	TIGR00303 family protein
SNP	NC_000911	486388	G→A	0	0	0	0	0	0	0.0954461	0	0	0	0	G322G (GGC→GGT)	sll1500 ←	TIGR00303 family protein
SNP	NC_000911	486445	A→G	0	0	0	0	0	0.0801282	0	0	0	0	0	A303A (GCT→GCC)	sll1500 ←	TIGR00303 family protein
SNP	NC_000911	486480	G→A	0	0	0	0	0	0	0	0.0904574	0	0	0	L292L (CTG→TTG)	sll1500 ←	TIGR00303 family protein
SNP	NC_000911	489030	G→A	1	1	1	1	1	1	1	1	1	1	1	G522S (GGC→AGC)	slr1609 →	AMP-binding protein
SUB	NC_000911	527450	31 bp →A	0	0	0	0	?	0	0	0	0	0	0	coding (3069-3099/5214 nt)	slr1753 →	CHAT domain-containing protein
INS	NC_000911	527462	​+GAACCC	0.759019	?	?	?	?	?	?	0	0	?	?	coding (3081/5214 nt)	slr1753 →	CHAT domain-containing protein
SUB	NC_000911	527511	42 bp →30 bp	?	?	?	?	?	?	?	?	?	?	?	coding (3130-3171/5214 nt)	slr1753 →	CHAT domain-containing protein
SNP	NC_000911	560775	T→C	0	0	0	0.0844717	0	0	0	0	0	0	0	G132G (GGA→GGG)	ureC ←	urease subunit alpha
SNP	NC_000911	565159	A→G	0	0.0939412	0	0.0863295	0	0	0	0	0	0	0	I256T (ATC→ACC)	sll1946 ←	phospholipid carrier-dependent glycosyltransferase
SNP	NC_000911	573779	A→G	0.0908003	0	0	0	0	0	0	0	0	0	0	R96G (AGA→GGA)	slr2036 →	IS4 family transposase
SNP	NC_000911	573866	T→G	0.0656013	0	0	0	0	0	0	0	0	0	0	L125V (TTA→GTA)	slr2036 →	IS4 family transposase
SNP	NC_000911	576474	C→G	0	0	0	0	0	0	0	0.0958309	0	0	0	A133P (GCT→CCT)	sll1942 ←	hypothetical protein
SNP	NC_000911	590432	G→C	0.0525985	0	0	0	0	0	0	0	0	0	0	E1069Q (GAA→CAA)	slr2046 →	cadherin domain-containing protein
SNP	NC_000911	591832	C→T	0.0742564	0	0	0	0	0	0	0	0	0	0	G1535G (GGC→GGT)	slr2046 →	cadherin domain-containing protein
SNP	NC_000911	591880	T→A	0.0502429	0	0	0	0	0	0	0	0	0	0	L1551L (CTT→CTA)	slr2046 →	cadherin domain-containing protein
DEL	NC_000911	752918	(G)6→3	0.0554387	0	0	0	0	0	0	0	0	0	0	coding (387-389/648 nt)	slr2012 →	Na(+)/H(+) antiporter subunit B
SNP	NC_000911	755349	T→C	0	0	0	0.0632238	0	0	0	0	0	0	0	D50G (GAT→GGT)	sll1924 ←	Crp/Fnr family transcriptional regulator
SNP	NC_000911	782696	A→G	0	0	0	0.0692234	0	0	0	0	0	0	0	G371G (GGA→GGG)	slr2031 →	PP2C family protein-serine/threonine phosphatase
SNP	NC_000911	842060	C→T	1	1	1	1	1	1	1	1	1	1	1	R185Q (CGG→CAG)	rplC ←	50S ribosomal protein L3
SNP	NC_000911	892145	T→G	0	0	0	0	0	0	0	0	0	0	0.125133	D290E (GAT→GAG)	slr1208 →	bifunctional aldolase/short-chain dehydrogenase
SNP	NC_000911	907462	G→A	1	1	1	1	1	1	1	1	1	1	1	W138* (TGG→TAG)	slr2070 →	DUF1868 domain-containing protein
SNP	NC_000911	943495	G→A	?	?	?	?	?	?	?	?	?	?	?	V604I (GTC→ATC)	psaA →	photosystem I core protein PsaA
SNP	NC_000911	943788	C→G	1	0	0	0	0	0	0	0	0	0	0	V701V (GTC→GTG)	psaA →	photosystem I core protein PsaA
SNP	NC_000911	943797	C→T	1	0	0	0	0	0	0	0	0	0	0	H704H (CAC→CAT)	psaA →	photosystem I core protein PsaA
SNP	NC_000911	943800	C→T	1	0	0	0	0	0	0	0	0	0	0	N705N (AAC→AAT)	psaA →	photosystem I core protein PsaA
SNP	NC_000911	943809	T→A	1	0	0	0	0	0	0	0	0	0	0	N708K (AAT→AAA)	psaA →	photosystem I core protein PsaA
SNP	NC_000911	943812	G→T	1	0	0	0	0	0	0	0	0	0	0	V709V (GTG→GTT)	psaA →	photosystem I core protein PsaA
SNP	NC_000911	943818	G→C	1	0	0	0	0	0	0	0	0	0	0	P711P (CCG→CCC)	psaA →	photosystem I core protein PsaA
SNP	NC_000911	943821	C→T	1	0	0	0	0	0	0	0	0	0	0	A712A (GCC→GCT)	psaA →	photosystem I core protein PsaA
SUB	NC_000911	943823	2 bp →CC	1	0	0	0	0	0	0	0	0	0	0	coding (2138-2139/2256 nt)	psaA →	photosystem I core protein PsaA
SNP	NC_000911	943827	A→G	1	0	0	0	0	0	0	0	0	0	0	Q714Q (CAA→CAG)	psaA →	photosystem I core protein PsaA
SNP	NC_000911	943833	C→G	1	0	0	0	0	0	0	0	0	0	0	R716R (CGC→CGG)	psaA →	photosystem I core protein PsaA
SNP	NC_000911	943845	C→T	1	0	0	0	0	0	0	0	0	0	0	I720I (ATC→ATT)	psaA →	photosystem I core protein PsaA
SNP	NC_000911	943857	T→C	1	0	0	0	0	0	0	0	0	0	0	R724R (CGT→CGC)	psaA →	photosystem I core protein PsaA
SNP	NC_000911	943860	G→C	1	0	0	0	0	0	0	0	0	0	0	A725A (GCG→GCC)	psaA →	photosystem I core protein PsaA
SNP	NC_000911	943863	C→G	1	0	0	0	0	0	0	0	0	0	0	V726V (GTC→GTG)	psaA →	photosystem I core protein PsaA
SNP	NC_000911	943866	T→G	1	0	0	0	0	0	0	0	0	0	0	G727G (GGT→GGG)	psaA →	photosystem I core protein PsaA
SUB	NC_000911	943869	2 bp →TA	1	0	0	0	0	0	0	0	0	0	0	coding (2184-2185/2256 nt)	psaA →	photosystem I core protein PsaA
SNP	NC_000911	943872	G→T	1	0	0	0	0	0	0	0	0	0	0	A729A (GCG→GCT)	psaA →	photosystem I core protein PsaA
SUB	NC_000911	943878	2 bp →CT	1	0	0	0	0	0	0	0	0	0	0	coding (2193-2194/2256 nt)	psaA →	photosystem I core protein PsaA
SUB	NC_000911	943881	2 bp →AT	1	0	0	0	0	0	0	0	0	0	0	coding (2196-2197/2256 nt)	psaA →	photosystem I core protein PsaA
SNP	NC_000911	943884	C→G	1	0	0	0	0	0	0	0	0	0	0	L733L (CTC→CTG)	psaA →	photosystem I core protein PsaA
SNP	NC_000911	943887	A→G	1	0	0	0	0	0	0	0	0	0	0	G734G (GGA→GGG)	psaA →	photosystem I core protein PsaA
SNP	NC_000911	943890	T→C	1	0	0	0	0	0	0	0	0	0	0	G735G (GGT→GGC)	psaA →	photosystem I core protein PsaA
SNP	NC_000911	943895	T→C	1	0	0	0	0	0	0	0	0	0	0	V737A (GTT→GCT)	psaA →	photosystem I core protein PsaA
SNP	NC_000911	943899	C→T	1	0	0	0	0	0	0	0	0	0	0	T738T (ACC→ACT)	psaA →	photosystem I core protein PsaA
SNP	NC_000911	943902	C→T	1	0	0	0	0	0	0	0	0	0	0	T739T (ACC→ACT)	psaA →	photosystem I core protein PsaA
SNP	NC_000911	943908	G→T	1	0	0	0	0	0	0	0	0	0	0	A741A (GCG→GCT)	psaA →	photosystem I core protein PsaA
SUB	NC_000911	943914	2 bp →TT	1	0	0	0	0	0	0	0	0	0	0	coding (2229-2230/2256 nt)	psaA →	photosystem I core protein PsaA
SNP	NC_000911	943917	C→G	1	0	0	0	0	0	0	0	0	0	0	L744L (CTC→CTG)	psaA →	photosystem I core protein PsaA
SNP	NC_000911	943920	C→T	1	0	0	0	0	0	0	0	0	0	0	A745A (GCC→GCT)	psaA →	photosystem I core protein PsaA
SNP	NC_000911	943923	C→T	1	0	0	0	0	0	0	0	0	0	0	R746R (CGC→CGT)	psaA →	photosystem I core protein PsaA
SNP	NC_000911	943925	G→T	1	0	0	0	0	0	0	0	0	0	0	S747I (AGT→ATT)	psaA →	photosystem I core protein PsaA
SNP	NC_000911	943927	C→A	1	0	0	0	0	0	0	0	0	0	0	L748I (CTT→ATT)	psaA →	photosystem I core protein PsaA
SNP	NC_000911	943930	T→G	1	0	0	0	0	0	0	0	0	0	0	S749A (TCC→GCC)	psaA →	photosystem I core protein PsaA
SUB	NC_000911	943932	2 bp →TG	1	0	0	0	0	0	0	0	0	0	0	coding (2247-2248/2256 nt)	psaA →	photosystem I core protein PsaA
SNP	NC_000911	943935	T→G	1	0	0	0	0	0	0	0	0	0	0	I750M (ATT→ATG)	psaA →	photosystem I core protein PsaA
SNP	NC_000911	943938	C→T	1	0	0	0	0	0	0	0	0	0	0	G751G (GGC→GGT)	psaA →	photosystem I core protein PsaA
SUB	NC_000911	944192	7 bp →7 bp	1	0	0	0	1	1	1	0	1	0	0	coding (6-12/2196 nt)	psaB →	photosystem I core protein PsaB
SUB	NC_000911	944204	4 bp →CCGT	1	0	0	0	1	1	1	0	1	0	0	coding (18-21/2196 nt)	psaB →	photosystem I core protein PsaB
SUB	NC_000911	944211	3 bp →TCT	1	0	0	0	1	1	1	0	1	0	0	coding (25-27/2196 nt)	psaB →	photosystem I core protein PsaB
SNP	NC_000911	944218	A→G	1	0	0	0	1	1	1	0	1	0	0	D11G (GAT→GGT)	psaB →	photosystem I core protein PsaB
SNP	NC_000911	944220	C→T	1	0	0	0	1	1	1	0	1	0	0	L12M (CTC→TTG)	psaB →	photosystem I core protein PsaB
SNP	NC_000911	944222	C→G	1	0	0	0	1	1	1	0	1	0	0	L12M (CTC→TTG)	psaB →	photosystem I core protein PsaB
SNP	NC_000911	944225	C→T	1	0	0	0	1	1	1	0	1	0	0	A13A (GCC→GCT)	psaB →	photosystem I core protein PsaB
SNP	NC_000911	944228	A→G	1	0	0	0	1	1	1	0	1	0	0	Q14Q (CAA→CAG)	psaB →	photosystem I core protein PsaB
SNP	NC_000911	944234	G→C	1	0	0	0	1	1	1	0	1	0	0	P16P (CCG→CCC)	psaB →	photosystem I core protein PsaB
SNP	NC_000911	944240	A→T	1	0	0	0	1	1	1	0	1	0	0	T18T (ACA→ACT)	psaB →	photosystem I core protein PsaB
SNP	NC_000911	944243	G→T	1	0	0	0	1	1	1	0	1	0	0	R19R (CGG→CGT)	psaB →	photosystem I core protein PsaB
SNP	NC_000911	944246	T→C	1	0	0	0	1	1	1	0	1	0	0	R20R (CGT→CGC)	psaB →	photosystem I core protein PsaB
SUB	NC_000911	944254	2 bp →TT	1	0	0	0	1	1	1	0	1	0	0	coding (68-69/2196 nt)	psaB →	photosystem I core protein PsaB
SNP	NC_000911	944258	G→T	1	0	0	0	1	1	1	0	1	0	0	G24G (GGG→GGT)	psaB →	photosystem I core protein PsaB
SNP	NC_000911	944267	G→T	1	0	0	0	1	1	1	0	1	0	0	T27T (ACG→ACT)	psaB →	photosystem I core protein PsaB
SNP	NC_000911	944270	C→T	1	0	0	0	1	0	1	0	1	0	0	A28A (GCC→GCT)	psaB →	photosystem I core protein PsaB
SNP	NC_000911	944276	C→T	1	0	0	0	1	0	1	0	0	0	0	D30D (GAC→GAT)	psaB →	photosystem I core protein PsaB
SUB	NC_000911	944284	2 bp →GT	1	0	0	0	1	0	0	0	0	0	0	coding (98-99/2196 nt)	psaB →	photosystem I core protein PsaB
SNP	NC_000911	944288	C→T	1	0	0	0	1	0	0	0	0	0	0	H34H (CAC→CAT)	psaB →	photosystem I core protein PsaB
SUB	NC_000911	944293	2 bp →AC	1	0	0	0	0	0	0	0	0	0	0	coding (107-108/2196 nt)	psaB →	photosystem I core protein PsaB
SNP	NC_000911	944297	G→T	1	0	0	0	0	0	0	0	0	0	0	M37I (ATG→ATT)	psaB →	photosystem I core protein PsaB
SNP	NC_000911	944300	T→C	1	0	0	0	0	0	0	0	0	0	0	T38T (ACT→ACC)	psaB →	photosystem I core protein PsaB
SNP	NC_000911	944303	G→A	1	0	0	0	0	0	0	0	0	0	0	E39E (GAG→GAA)	psaB →	photosystem I core protein PsaB
DEL	NC_000911	944306	Δ1 bp	1	0	0	0	0	0	0	0	0	0	0	coding (120/2196 nt)	psaB →	photosystem I core protein PsaB
SUB	NC_000911	944308	2 bp →CG	1	0	0	0	0	0	0	0	0	0	0	coding (122-123/2196 nt)	psaB →	photosystem I core protein PsaB
INS	NC_000911	944312	​+G	1	0	0	0	0	0	0	0	0	0	0	coding (126/2196 nt)	psaB →	photosystem I core protein PsaB
SNP	NC_000911	944321	G→C	1	0	0	0	0	0	0	0	0	0	0	K45N (AAG→AAC)	psaB →	photosystem I core protein PsaB
SUB	NC_000911	944330	4 bp →TAGT	1	0	0	0	0	0	0	0	0	0	0	coding (144-147/2196 nt)	psaB →	photosystem I core protein PsaB
SNP	NC_000911	944342	A→G	1	0	0	0	0	0	0	0	0	0	0	G52G (GGA→GGG)	psaB →	photosystem I core protein PsaB
SUB	NC_000911	944345	2 bp →GT	1	0	0	0	0	0	0	0	0	0	0	coding (159-160/2196 nt)	psaB →	photosystem I core protein PsaB
SNP	NC_000911	944348	C→G	1	0	0	0	0	0	0	0	0	0	0	I54M (ATC→ATG)	psaB →	photosystem I core protein PsaB
SNP	NC_000911	944354	C→T	1	0	0	0	0	0	0	0	0	0	0	I56I (ATC→ATT)	psaB →	photosystem I core protein PsaB
SNP	NC_000911	944360	C→T	1	0	0	0	0	0	0	0	0	0	0	F58F (TTC→TTT)	psaB →	photosystem I core protein PsaB
SNP	NC_000911	946220	C→T	1	0	0	0	0	0	0	0	0	0	0	A678A (GCC→GCT)	psaB →	photosystem I core protein PsaB
SNP	NC_000911	946226	G→A	1	0	0	0	0	0	0	0	0	0	0	E680E (GAG→GAA)	psaB →	photosystem I core protein PsaB
SNP	NC_000911	946232	T→C	1	0	0	0	0	0	0	0	0	0	0	T682T (ACT→ACC)	psaB →	photosystem I core protein PsaB
SNP	NC_000911	946235	T→C	1	0	0	0	0	0	0	0	0	0	0	P683P (CCT→CCC)	psaB →	photosystem I core protein PsaB
SNP	NC_000911	946238	G→A	1	0	0	0	0	0	0	0	0	0	0	L684L (TTG→TTA)	psaB →	photosystem I core protein PsaB
SNP	NC_000911	946241	G→C	1	0	0	0	0	0	0	0	0	0	0	A685A (GCG→GCC)	psaB →	photosystem I core protein PsaB
SUB	NC_000911	946244	2 bp →TC	1	0	0	0	0	0	0	0	0	0	0	coding (2058-2059/2196 nt)	psaB →	photosystem I core protein PsaB
SNP	NC_000911	946248	G→A	1	0	0	0	0	0	0	0	0	0	0	V688I (GTT→ATT)	psaB →	photosystem I core protein PsaB
SNP	NC_000911	946265	G→A	1	0	0	0	0	0	0	0	0	0	0	K693K (AAG→AAA)	psaB →	photosystem I core protein PsaB
SNP	NC_000911	946271	T→G	1	0	0	0	0	0	0	0	0	0	0	V695V (GTT→GTG)	psaB →	photosystem I core protein PsaB
SNP	NC_000911	946274	G→C	1	0	0	0	0	0	0	0	0	0	0	A696A (GCG→GCC)	psaB →	photosystem I core protein PsaB
SNP	NC_000911	946277	G→A	1	0	0	0	0	0	0	0	0	0	0	L697L (TTG→TTA)	psaB →	photosystem I core protein PsaB
SNP	NC_000911	946280	C→T	1	0	0	0	0	0	0	0	0	0	0	S698S (TCC→TCT)	psaB →	photosystem I core protein PsaB
SNP	NC_000911	946292	C→T	1	1	1	1	0	1	1	1	1	1	1	A702A (GCC→GCT)	psaB →	photosystem I core protein PsaB
SNP	NC_000911	946295	T→G	1	1	1	1	0	1	1	1	1	1	1	R703R (CGT→CGG)	psaB →	photosystem I core protein PsaB
SNP	NC_000911	946301	T→G	1	1	1	1	1	1	1	1	1	1	1	V705V (GTT→GTG)	psaB →	photosystem I core protein PsaB
SNP	NC_000911	946313	C→T	1	1	1	1	1	1	1	1	1	1	1	H709H (CAC→CAT)	psaB →	photosystem I core protein PsaB
SUB	NC_000911	946316	2 bp →TT	1	1	1	1	1	1	1	1	1	1	1	coding (2130-2131/2196 nt)	psaB →	photosystem I core protein PsaB
SNP	NC_000911	946322	T→G	1	1	1	1	1	1	1	1	1	1	1	V712V (GTT→GTG)	psaB →	photosystem I core protein PsaB
SNP	NC_000911	946325	T→A	1	1	1	1	1	1	1	1	1	1	1	G713G (GGT→GGA)	psaB →	photosystem I core protein PsaB
SUB	NC_000911	946328	2 bp →CA	1	1	1	1	1	1	1	1	1	1	1	coding (2142-2143/2196 nt)	psaB →	photosystem I core protein PsaB
SUB	NC_000911	946331	2 bp →TT	1	1	1	1	1	1	1	1	1	1	1	coding (2145-2146/2196 nt)	psaB →	photosystem I core protein PsaB
SNP	NC_000911	946334	C→T	1	1	1	1	1	1	1	1	1	1	1	L716L (CTC→CTT)	psaB →	photosystem I core protein PsaB
SNP	NC_000911	946340	T→C	1	1	1	1	1	1	1	1	1	1	1	Y718Y (TAT→TAC)	psaB →	photosystem I core protein PsaB
SNP	NC_000911	946343	G→T	1	1	1	1	1	1	1	1	1	1	1	A719A (GCG→GCT)	psaB →	photosystem I core protein PsaB
SNP	NC_000911	946346	A→C	1	1	1	1	1	1	1	1	1	1	1	A720A (GCA→GCC)	psaB →	photosystem I core protein PsaB
SUB	NC_000911	946349	2 bp →TT	1	1	1	1	1	1	1	1	1	1	1	coding (2163-2164/2196 nt)	psaB →	photosystem I core protein PsaB
SNP	NC_000911	946352	A→G	1	1	1	1	1	1	1	1	1	1	1	L722L (CTA→CTG)	psaB →	photosystem I core protein PsaB
SNP	NC_000911	946358	T→C	1	1	1	1	1	1	1	1	1	1	1	A724A (GCT→GCC)	psaB →	photosystem I core protein PsaB
SNP	NC_000911	946361	C→T	1	1	1	1	1	1	1	1	1	1	1	S725S (TCC→TCT)	psaB →	photosystem I core protein PsaB
SUB	NC_000911	946364	2 bp →TT	1	1	1	1	1	1	1	1	1	1	1	coding (2178-2179/2196 nt)	psaB →	photosystem I core protein PsaB
SNP	NC_000911	946367	C→T	1	1	1	1	1	1	1	1	1	1	1	A727A (GCC→GCT)	psaB →	photosystem I core protein PsaB
SNP	NC_000911	946370	T→G	1	1	1	1	1	1	1	1	1	1	1	G728G (GGT→GGG)	psaB →	photosystem I core protein PsaB
SNP	NC_000911	946373	G→A	1	1	1	1	1	1	1	1	1	1	1	K729K (AAG→AAA)	psaB →	photosystem I core protein PsaB
SNP	NC_000911	946376	C→T	1	1	1	1	1	1	1	1	1	1	1	F730F (TTC→TTT)	psaB →	photosystem I core protein PsaB
SNP	NC_000911	946379	T→C	1	1	1	1	1	1	1	1	1	1	1	G731G (GGT→GGC)	psaB →	photosystem I core protein PsaB
SNP	NC_000911	961361	A→G	0	0.0693011	0	0	0	0	0	0	0	0	0	E54G (GAG→GGG)	zwf →	glucose-6-phosphate dehydrogenase
SNP	NC_000911	967981	G→A	0	0	0	0.113786	0	0	0	0	0	0	0	G124G (GGC→GGT)	sll1716 ←	IS5 family transposase
SNP	NC_000911	968010	C→A	0	0	0	0.110283	0	0	0	0	0	0	0	G115* (GGA→TGA)	sll1716 ←	IS5 family transposase
SNP	NC_000911	1012958	G→T	1	1	1	1	1	1	1	1	1	1	1	intergenic (-70/+87)	ssl3177 ← / ← ftsZ	hypothetical protein/cell division protein FtsZ
DEL	NC_000911	1057662	Δ3 bp	0	0	0	0	0	0.0657485	0	0	0	0	0	coding (678-680/1443 nt)	pntB →	Re/Si-specific NAD(P)(+) transhydrogenase subunit beta
SNP	NC_000911	1146852	T→A	0	0.0978017	0	0	0	0	0	0	0	0	0	intergenic (-134/+15)	sll0871 ← / ← SGL_RS07210	hypothetical protein/hypothetical protein
SNP	NC_000911	1178431	C→G	0	0	0	0	0	0	0	0.100487	0.0786977	0.0778418	0	intergenic (+2203/-588)	SGL_RS19825 → / → SGL_RS19830	hypothetical protein/hypothetical protein
DEL	NC_000911	1200306	Δ1183 bp	1	1	1	1	1	1	1	1	1	1	1		[slr1862]–sll1780	[SGL_RS07455], SGL_RS07460
SNP	NC_000911	1354316	G→T	0	0	0	0	0	0	0	0	0	0.0622888	0	V75F (GTT→TTT)	slr0862 →	LmbP protein
SNP	NC_000911	1354376	G→A	0	0	0	0.0759315	0.100018	0	0	0	0	0.192808	0	A95T (GCG→ACG)‡	slr0862 →	LmbP protein
SNP	NC_000911	1354377	C→T	0	0	1	0	0.628919	0	0	0	0	0	0	A95V (GCG→GTG)‡	slr0862 →	LmbP protein
SNP	NC_000911	1364187	A→G	1	1	1	1	1	1	1	1	1	1	1	L116L (TTG→CTG)	pyrF ←	orotidine-5'-phosphate decarboxylase
SNP	NC_000911	1413430	G→T	0	0	0	0.0616198	0	0	0	0	0	0	0	A170S (GCC→TCC)	aqpZ →	aquaporin Z
DEL	NC_000911	1426703	Δ1 bp	1	1	1	1	1	1	1	1	1	1	1	coding (910/5187 nt)	sll1951 ←	calcium-binding protein
SNP	NC_000911	1444098	A→G	0	0.0658617	0	0	0	0	0	0	0	0	0	intergenic (-52/-17)	sll1905 ← / → slr1998	response regulator/NAD(P)/FAD-dependent oxidoreductase
SNP	NC_000911	1446086	G→C	0	0	0	0	0	0	0	0.0849338	0	0	0	T71T (ACG→ACC)	slr2000 →	S-layer homology domain-containing protein
SNP	NC_000911	1466825	T→C	0	0.0877213	0	0	0	0	0	0	0	0	0	T148A (ACT→GCT)	sll1608 ←	DUF3488 and DUF4129 domain-containing transglutaminase family protein
SNP	NC_000911	1528979	C→T	0	0.0991321	0	0	0	0	0	0	0	0	0	Q530Q (CAG→CAA)	sll0242 ←	hypothetical protein
SNP	NC_000911	1528993	C→T	0	0.071219	0	0.0696697	0	0	0	0	0	0	0	A526T (GCA→ACA)	sll0242 ←	hypothetical protein
SNP	NC_000911	1529015	A→T	0	0.158978	0	0.169958	0	0	0	0	0	0.127917	0.106468	P518P (CCT→CCA)	sll0242 ←	hypothetical protein
SNP	NC_000911	1529021	A→T	0	0	0.0813489	0	0	0	0	0.140723	0	0.120732	0	P516P (CCT→CCA)	sll0242 ←	hypothetical protein
SNP	NC_000911	1549710	A→G	0	1	1	1	1	1	1	1	1	1	1	M280V (ATG→GTG)	ilvB →	biosynthetic-type acetolactate synthase large subunit
SNP	NC_000911	1560861	T→C	0	0	0	0.0927963	0	0	0	0	0	0	0	S159P (TCC→CCC)	glpX →	class II fructose-bisphosphatase
SNP	NC_000911	1571516	T→G	0	0	0	0	0.0668101	0	0	0	0	0	0	G436G (GGT→GGG)	ftsY →	signal recognition particle-docking protein FtsY
SNP	NC_000911	1607515	G→A	0	0.0846834	0	0	0	0	0	0	0	0	0	D55N (GAC→AAC)	sodB →	superoxide dismutase
SNP	NC_000911	1622219	A→G	0	0	0	0	0	0	0	0.0752578	0	0	0	E76G (GAG→GGG)	slr2108 →	polysaccharide ABC transporter ATP-binding protein
SNP	NC_000911	1622247	C→G	0	0	0	0	0	0	0	0.0752115	0.105014	0	0	G85G (GGC→GGG)	slr2108 →	polysaccharide ABC transporter ATP-binding protein
SNP	NC_000911	1634393	T→C	0	0	0	0	0	0	0	0	0.0649748	0	0	S324S (TCT→TCC)	slr2120 →	glycosyltransferase
SNP	NC_000911	1677454	G→C	0	0	0	0	0	0	0	0	0	0	0.150479	R172G (CGG→GGG)	hoxF ←	bidirectional NAD-reducing hydrogenase diaphorase subunit HoxF
SNP	NC_000911	1686265	G→A	?	0	0	0	0	0	0.546675	0.910055	0.886008	0.878781	0.579387	E123K (GAA→AAA)	slr0806 →	FAD-binding oxidoreductase
SNP	NC_000911	1737759	T→C	0	0	0	0.0844555	0	0	0	0	0	0	0	E120G (GAA→GGA)	sll1252 ←	photosystem II S4 domain protein
SNP	NC_000911	1737817	C→A	0	0	0	0.0924983	0	0	0	0	0	0	0	D101Y (GAC→TAC)	sll1252 ←	photosystem II S4 domain protein
SNP	NC_000911	1819782	A→G	1	1	1	0.918825	1	1	1	1	1	1	1	L72L (CTT→CTC)	psbA ←	photosystem II q(b) protein
SNP	NC_000911	1819788	A→G	1	1	1	1	1	1	1	1	1	1	1	S70S (TCT→TCC)	psbA ←	photosystem II q(b) protein
SNP	NC_000911	1848235	T→C	0	0.0556021	0	0	0	0	0	0	0	0	0	R3G (AGA→GGA)	sll1369 ←	D-alanyl-D-alanine carboxypeptidase/D-alanyl-D-alanine-endopeptidase
SNP	NC_000911	1937724	G→C	0	0	0	0	0	0	0	0	0	0.0963564	0	R84P (CGG→CCG)	slr1169 →	lipopolysaccharide assembly protein LapA domain-containing protein
SNP	NC_000911	1937768	A→C	0	0	0	0	0	0	0	0	0.125453	0	0	T99P (ACT→CCT)	slr1169 →	lipopolysaccharide assembly protein LapA domain-containing protein
SNP	NC_000911	1937954	G→A	0	0	0	0	0	0.086041	0.0900483	0	0	0	0	G161R (GGG→AGG)	slr1169 →	lipopolysaccharide assembly protein LapA domain-containing protein
SNP	NC_000911	1937990	G→A	0	0	0	0	0	0	0	0	0	0.0710578	0	G173S (GGC→AGC)	slr1169 →	lipopolysaccharide assembly protein LapA domain-containing protein
SNP	NC_000911	1938389	T→C	0	0	0	0	0	0.109751	0	0	0	0.0751514	0	intergenic (+79/-40)	slr1169 → / → slr1170	lipopolysaccharide assembly protein LapA domain-containing protein/TMEM165/GDT1 family protein
SNP	NC_000911	1938468	A→C	0.0565124	0	0	0	0	0	0	0	0	0	0	T14P (ACC→CCC)	slr1170 →	TMEM165/GDT1 family protein
SUB	NC_000911	1982049	225 bp →TGGC	0	1	1	1	1	1	1	1	1	1	1	coding (1-225/225 nt)	psaE →	photosystem I reaction center subunit IV
SNP	NC_000911	1982484	A→G	0	0	0	0.0912547	0	0	0	0	0	0	0	G59G (GGA→GGG)	mutM →	DNA-formamidopyrimidine glycosylase
SNP	NC_000911	2035693	G→C	0	0	0	0.0592465	0	0	0	0	0	0	0	A74P (GCC→CCC)	slr1624 →	Ig-like domain-containing protein
DEL	NC_000911	2048412	Δ1183 bp	1	1	1	1	1	1	1	1	1	1	1		slr1635	SGL_RS11565
SNP	NC_000911	2070878	T→C	0	0	0	0.0909534	0	0	0	0	0	0	0	L287P (CTC→CCC)	slr1644 →	tetratricopeptide repeat protein
SNP	NC_000911	2082537	G→A	0	0	0	0	0	0	0	0	0.172597	0	0	P551P (CCG→CCA)	slr0442 →	hypothetical protein
SNP	NC_000911	2092571	A→T	1	1	1	1	1	1	1	1	1	1	1	L313* (TTA→TAA)	sll0422 ←	isoaspartyl peptidase/L-asparaginase
SNP	NC_000911	2112162	T→C	0	0	0	0	0	0	0	0	0	0.0659003	0	E1239G (GAG→GGG)	sll0267 ←	EAL domain-containing protein
SNP	NC_000911	2147393	C→A	0	1	1	1	1	1	1	1	1	1	1	intergenic (+17/-155)	slr0397 → / → slr0398	DUF3038 domain-containing protein/hypothetical protein
SNP	NC_000911	2180487	G→A	0	0	0	0	0	0	0	0.140804	0	0	0	E139K (GAG→AAG)	slr0149 →	hypothetical protein
SNP	NC_000911	2198893	T→C	1	1	1	1	1	1	1	1	1	1	1	L689L (TTA→TTG)	sll0142 ←	efflux RND transporter permease subunit
SNP	NC_000911	2200907	T→G	0	0.0923266	0	0	0	0	0	0	0	0	0	H18P (CAC→CCC)	sll0142 ←	efflux RND transporter permease subunit
SNP	NC_000911	2200947	T→G	0	0	0	0	0	0	0	0	0	0.139219	0	N5H (AAC→CAC)	sll0142 ←	efflux RND transporter permease subunit
SNP	NC_000911	2200965	C→G	0	0	0	0.124794	0	0	0	0	0	0	0	intergenic (-6/+182)	sll0142 ← / ← sll0141	efflux RND transporter permease subunit/efflux RND transporter periplasmic adaptor subunit
SNP	NC_000911	2200966	T→G	0	0	0	0	0	0.105877	0	0	0	0	0.0720878	intergenic (-7/+181)	sll0142 ← / ← sll0141	efflux RND transporter permease subunit/efflux RND transporter periplasmic adaptor subunit
DEL	NC_000911	2204584	(G)9→8	1	1	1	1	1	1	1	1	1	1	1	pseudogene (428/1216 nt)	SGL_RS20075 →	type II secretion system F family protein
SNP	NC_000911	2261770	T→C	0	0.127872	0	0	0	0	0	0	0	0	0	intergenic (+139/-432)	lysM → / → SGL_RS20040	LysM peptidoglycan-binding domain-containing protein/M23 family metallopeptidase
SNP	NC_000911	2261850	T→A	0	0	0	0.107193	0	0	0	0	0	0	0	intergenic (+219/-352)	lysM → / → SGL_RS20040	LysM peptidoglycan-binding domain-containing protein/M23 family metallopeptidase
SNP	NC_000911	2286626	G→A	0	0	0	0	0	0	0.488833	0.936159	0.928574	0.675671	0.401474	H41Y (CAT→TAT)	sll0296 ←	Uma2 family endonuclease
SNP	NC_000911	2287247	A→G	0.195332	0.0520329	0.0669775	0.10413	0.100185	0.0901093	0.094542	0.109296	0.0939288	0.0984783	0.225776	intergenic (-180/+87)	ssl0564 ← / ← psaC	helix-turn-helix transcriptional regulator/photosystem I iron-sulfur center protein PsaC
DEL	NC_000911	2287316	Δ274 bp	0	0.787101	0.715365	0.742774	0.743927	0.808962	0.680623	0.713859	0.691993	0.75405	0		psaC	psaC
SNP	NC_000911	2287340	A→G	0.282322	Δ	Δ	Δ	Δ	Δ	Δ	Δ	Δ	Δ	1	A80A (GCT→GCC)	psaC ←	photosystem I iron-sulfur center protein PsaC
SNP	NC_000911	2287343	T→C	0.272618	Δ	Δ	Δ	Δ	Δ	Δ	Δ	Δ	Δ	1	L79L (TTA→TTG)	psaC ←	photosystem I iron-sulfur center protein PsaC
SNP	NC_000911	2287346	A→G	0.266044	Δ	Δ	Δ	Δ	Δ	Δ	Δ	Δ	Δ	1	G78G (GGT→GGC)	psaC ←	photosystem I iron-sulfur center protein PsaC
SNP	NC_000911	2287355	G→C	0.251781	Δ	Δ	Δ	Δ	Δ	Δ	Δ	Δ	Δ	1	R75R (CGC→CGG)	psaC ←	photosystem I iron-sulfur center protein PsaC
SNP	NC_000911	2287358	G→A	0.25433	Δ	Δ	Δ	Δ	Δ	Δ	Δ	Δ	Δ	1	T74T (ACC→ACT)	psaC ←	photosystem I iron-sulfur center protein PsaC
SNP	NC_000911	2287367	G→A	0.260033	Δ	Δ	Δ	Δ	Δ	Δ	Δ	Δ	Δ	0	A71A (GCC→GCT)‡	psaC ←	photosystem I iron-sulfur center protein PsaC
SUB	NC_000911	2287367	4 bp →ATGC	0	Δ	Δ	Δ	Δ	Δ	Δ	Δ	Δ	Δ	1	coding (210-213/246 nt)	psaC ←	photosystem I iron-sulfur center protein PsaC
SNP	NC_000911	2287368	G→T	0.249005	Δ	Δ	Δ	Δ	Δ	Δ	Δ	Δ	Δ	0	A71D (GCC→GAC)‡	psaC ←	photosystem I iron-sulfur center protein PsaC
SNP	NC_000911	2287369	C→G	0.255069	Δ	Δ	Δ	Δ	Δ	Δ	Δ	Δ	Δ	0	A71P (GCC→CCC)‡	psaC ←	photosystem I iron-sulfur center protein PsaC
SNP	NC_000911	2287372	C→A	0.242757	Δ	Δ	Δ	Δ	Δ	Δ	Δ	Δ	Δ	0	G70C (GGT→TGT)	psaC ←	photosystem I iron-sulfur center protein PsaC
SUB	NC_000911	2287372	2 bp →AT	0	Δ	Δ	Δ	Δ	Δ	Δ	Δ	Δ	Δ	1	coding (207-208/246 nt)	psaC ←	photosystem I iron-sulfur center protein PsaC
SNP	NC_000911	2287373	C→T	0.250483	Δ	Δ	Δ	Δ	Δ	Δ	Δ	Δ	Δ	0	L69L (TTG→TTA)	psaC ←	photosystem I iron-sulfur center protein PsaC
SNP	NC_000911	2287382	T→A	0.271012	Δ	Δ	Δ	Δ	Δ	Δ	Δ	Δ	Δ	1	R66R (CGA→CGT)	psaC ←	photosystem I iron-sulfur center protein PsaC
SNP	NC_000911	2287385	G→C	0.274482	Δ	Δ	Δ	Δ	Δ	Δ	Δ	Δ	Δ	1	I65M (ATC→ATG)‡	psaC ←	photosystem I iron-sulfur center protein PsaC
SNP	NC_000911	2287387	T→C	0.273851	Δ	Δ	Δ	Δ	Δ	Δ	Δ	Δ	Δ	1	I65V (ATC→GTC)‡	psaC ←	photosystem I iron-sulfur center protein PsaC
SNP	NC_000911	2287391	T→C	0.265856	Δ	Δ	Δ	Δ	Δ	Δ	Δ	Δ	Δ	1	L63L (TTA→TTG)	psaC ←	photosystem I iron-sulfur center protein PsaC
SNP	NC_000911	2287400	T→A	0.277689	Δ	Δ	Δ	Δ	Δ	Δ	Δ	Δ	Δ	1	T60T (ACA→ACT)	psaC ←	photosystem I iron-sulfur center protein PsaC
SNP	NC_000911	2287409	G→A	0.27561	Δ	Δ	Δ	Δ	Δ	Δ	Δ	Δ	Δ	1	A57A (GCC→GCT)	psaC ←	photosystem I iron-sulfur center protein PsaC
SNP	NC_000911	2287414	T→A	0.271246	Δ	Δ	Δ	Δ	Δ	Δ	Δ	Δ	Δ	0	T56S (ACC→TCC)	psaC ←	photosystem I iron-sulfur center protein PsaC
SUB	NC_000911	2287414	2 bp →AT	0	Δ	Δ	Δ	Δ	Δ	Δ	Δ	Δ	Δ	1	coding (165-166/246 nt)	psaC ←	photosystem I iron-sulfur center protein PsaC
SNP	NC_000911	2287415	C→T	0.268015	Δ	Δ	Δ	Δ	Δ	Δ	Δ	Δ	Δ	0	E55E (GAG→GAA)	psaC ←	photosystem I iron-sulfur center protein PsaC
SNP	NC_000911	2287421	A→G	0.290455	Δ	Δ	Δ	Δ	Δ	Δ	Δ	Δ	Δ	1	R53R (CGT→CGC)	psaC ←	photosystem I iron-sulfur center protein PsaC
SNP	NC_000911	2287430	G→A	0.290684	Δ	Δ	Δ	Δ	Δ	Δ	Δ	Δ	Δ	1	G50G (GGC→GGT)	psaC ←	photosystem I iron-sulfur center protein PsaC
SNP	NC_000911	2287433	A→C	0.291388	Δ	Δ	Δ	Δ	Δ	Δ	Δ	Δ	Δ	1	V49V (GTT→GTG)	psaC ←	photosystem I iron-sulfur center protein PsaC
SNP	NC_000911	2287442	C→T	0.27945	Δ	Δ	Δ	Δ	Δ	Δ	Δ	Δ	Δ	1	E46E (GAG→GAA)	psaC ←	photosystem I iron-sulfur center protein PsaC
SNP	NC_000911	2287448	T→C	0.269762	Δ	Δ	Δ	Δ	Δ	Δ	Δ	Δ	Δ	1	R44R (AGA→AGG)‡	psaC ←	photosystem I iron-sulfur center protein PsaC
SNP	NC_000911	2287450	T→G	0.278749	Δ	Δ	Δ	Δ	Δ	Δ	Δ	Δ	Δ	0	R44R (AGA→CGA)‡	psaC ←	photosystem I iron-sulfur center protein PsaC
SUB	NC_000911	2287450	2 bp →GG	0	Δ	Δ	Δ	Δ	Δ	Δ	Δ	Δ	Δ	1	coding (129-130/246 nt)	psaC ←	photosystem I iron-sulfur center protein PsaC
SNP	NC_000911	2287451	A→G	0.279533	Δ	Δ	Δ	Δ	Δ	Δ	Δ	Δ	Δ	0	P43P (CCT→CCC)	psaC ←	photosystem I iron-sulfur center protein PsaC
SNP	NC_000911	2287454	G→A	0.294724	Δ	Δ	Δ	Δ	Δ	Δ	Δ	Δ	Δ	1	S42S (TCC→TCT)‡	psaC ←	photosystem I iron-sulfur center protein PsaC
SNP	NC_000911	2287456	A→C	0.301049	Δ	Δ	Δ	Δ	Δ	Δ	Δ	Δ	Δ	1	S42A (TCC→GCC)‡	psaC ←	photosystem I iron-sulfur center protein PsaC
SNP	NC_000911	2287458	G→C	0.295925	Δ	Δ	Δ	Δ	Δ	Δ	Δ	Δ	Δ	0	S41C (TCC→TGC)‡	psaC ←	photosystem I iron-sulfur center protein PsaC
SUB	NC_000911	2287458	2 bp →CT	0	Δ	Δ	Δ	Δ	Δ	Δ	Δ	Δ	Δ	1	coding (121-122/246 nt)	psaC ←	photosystem I iron-sulfur center protein PsaC
SNP	NC_000911	2287459	A→T	0.302548	Δ	Δ	Δ	Δ	Δ	Δ	Δ	Δ	Δ	0	S41T (TCC→ACC)‡	psaC ←	photosystem I iron-sulfur center protein PsaC
SNP	NC_000911	2287463	G→A	0.297057	Δ	Δ	Δ	Δ	Δ	Δ	Δ	Δ	Δ	1	I39I (ATC→ATT)	psaC ←	photosystem I iron-sulfur center protein PsaC
SNP	NC_000911	2287466	C→T	0.294702	Δ	Δ	Δ	Δ	Δ	Δ	Δ	Δ	Δ	1	Q38Q (CAG→CAA)	psaC ←	photosystem I iron-sulfur center protein PsaC
SNP	NC_000911	2287469	A→T	0.299346	Δ	Δ	Δ	Δ	Δ	Δ	Δ	Δ	Δ	0	A37A (GCT→GCA)‡	psaC ←	photosystem I iron-sulfur center protein PsaC
SUB	NC_000911	2287469	3 bp →TTT	0	Δ	Δ	Δ	Δ	Δ	Δ	Δ	Δ	Δ	1	coding (109-111/246 nt)	psaC ←	photosystem I iron-sulfur center protein PsaC
SNP	NC_000911	2287470	G→T	0.296409	Δ	Δ	Δ	Δ	Δ	Δ	Δ	Δ	Δ	0	A37D (GCT→GAT)‡	psaC ←	photosystem I iron-sulfur center protein PsaC
SNP	NC_000911	2287471	C→T	0.29456	Δ	Δ	Δ	Δ	Δ	Δ	Δ	Δ	Δ	0	A37T (GCT→ACT)‡	psaC ←	photosystem I iron-sulfur center protein PsaC
SNP	NC_000911	2287478	A→G	0.31588	Δ	Δ	Δ	Δ	Δ	Δ	Δ	Δ	Δ	1	C34C (TGT→TGC)	psaC ←	photosystem I iron-sulfur center protein PsaC
SNP	NC_000911	2287481	A→G	0.316056	Δ	Δ	Δ	Δ	Δ	Δ	Δ	Δ	Δ	1	G33G (GGT→GGC)	psaC ←	photosystem I iron-sulfur center protein PsaC
SNP	NC_000911	2287493	C→A	0.319962	Δ	Δ	Δ	Δ	Δ	Δ	Δ	Δ	Δ	1	V29V (GTG→GTT)‡	psaC ←	photosystem I iron-sulfur center protein PsaC
SNP	NC_000911	2287495	C→T	0.316643	Δ	Δ	Δ	Δ	Δ	Δ	Δ	Δ	Δ	1	V29M (GTG→ATG)‡	psaC ←	photosystem I iron-sulfur center protein PsaC
SNP	NC_000911	2287504	G→A	0.329448	Δ	Δ	Δ	Δ	Δ	Δ	Δ	Δ	Δ	0	L26L (CTA→TTA)	psaC ←	photosystem I iron-sulfur center protein PsaC
SUB	NC_000911	2287504	2 bp →AC	0	Δ	Δ	Δ	Δ	Δ	Δ	Δ	Δ	Δ	1	coding (75-76/246 nt)	psaC ←	photosystem I iron-sulfur center protein PsaC
SNP	NC_000911	2287505	A→C	0.337259	Δ	Δ	Δ	Δ	Δ	Δ	Δ	Δ	Δ	0	V25V (GTT→GTG)	psaC ←	photosystem I iron-sulfur center protein PsaC
SUB	NC_000911	2287512	2 bp →GT	0	Δ	Δ	Δ	Δ	Δ	Δ	Δ	Δ	Δ	1	coding (67-68/246 nt)	psaC ←	photosystem I iron-sulfur center protein PsaC
SNP	NC_000911	2287513	G→T	0.337687	Δ	Δ	Δ	Δ	Δ	Δ	Δ	Δ	Δ	0	L23I (CTC→ATC)	psaC ←	photosystem I iron-sulfur center protein PsaC
SNP	NC_000911	2287517	G→A	0.334735	Δ	Δ	Δ	Δ	Δ	Δ	Δ	Δ	Δ	1	C21C (TGC→TGT)	psaC ←	photosystem I iron-sulfur center protein PsaC
SNP	NC_000911	2287526	G→C	0.333428	Δ	Δ	Δ	Δ	Δ	Δ	Δ	Δ	Δ	1	V18V (GTC→GTG)	psaC ←	photosystem I iron-sulfur center protein PsaC
SNP	NC_000911	2287529	G→A	0.326016	Δ	Δ	Δ	Δ	Δ	Δ	Δ	Δ	Δ	1	C17C (TGC→TGT)	psaC ←	photosystem I iron-sulfur center protein PsaC
SNP	NC_000911	2287532	T→C	0.325998	Δ	Δ	Δ	Δ	Δ	Δ	Δ	Δ	Δ	1	Q16Q (CAA→CAG)	psaC ←	photosystem I iron-sulfur center protein PsaC
SNP	NC_000911	2287550	G→A	0.368844	Δ	Δ	Δ	Δ	Δ	Δ	Δ	Δ	Δ	1	T10T (ACC→ACT)	psaC ←	photosystem I iron-sulfur center protein PsaC
SNP	NC_000911	2287565	T→C	0.366554	Δ	Δ	Δ	Δ	Δ	Δ	Δ	Δ	Δ	1	V5V (GTA→GTG)	psaC ←	photosystem I iron-sulfur center protein PsaC
SNP	NC_000911	2287568	A→G	0.366096	Δ	Δ	Δ	Δ	Δ	Δ	Δ	Δ	Δ	1	S4S (AGT→AGC)	psaC ←	photosystem I iron-sulfur center protein PsaC
SNP	NC_000911	2301721	A→G	1	1	1	1	1	1	1	1	1	1	1	K403E (AAG→GAG)	slr0168 →	DUF4114 domain-containing protein
SNP	NC_000911	2315403	A→T	0	0	0	0.0719676	0	0	0	0	0	0	0	S508T (TCT→ACT)	sll0169 ←	IMS domain-containing protein
SNP	NC_000911	2315433	A→G	0	0	0	0.109846	0	0	0	0	0	0	0	S498P (TCC→CCC)	sll0169 ←	IMS domain-containing protein
INS	NC_000911	2350285	​+A	1	1	1	1	1	1	1	1	1	1	1	intergenic (-29/-48)	psbI ← / → slr0363	photosystem II reaction center protein I/DUF721 domain-containing protein
AMP	NC_000911	2354010	297 bp x 2	0	0	0	0	0	0	0	0	0.172619	0	0	duplication	SGL_RS19945 →	Ig-like domain-containing protein
SNP	NC_000911	2360245	G→C	0	0.0595984	0	0	0	0	0	0	0	0	0	A2975P (GCG→CCG)	SGL_RS19945 →	Ig-like domain-containing protein
INS	NC_000911	2360246	​+C	1	0.92089	1	0.940329	1	1	1	1	1	1	1	coding (8924/9090 nt)	SGL_RS19945 →	Ig-like domain-containing protein
SNP	NC_000911	2401912	G→T	0	0	0	0	0	0.0691056	0	0	0	0	0	L333F (TTG→TTT)	secD →	protein translocase subunit SecD
DEL	NC_000911	2409242	Δ1 bp	0	0	0	0.0517187	0	0	0	0	0	0	0	coding (303/351 nt)	SGL_RS19960 ←	hypothetical protein
DEL	NC_000911	2409244	Δ1 bp	1	0.918927	1	0.915261	1	1	1	1	1	1	1	coding (301/351 nt)	SGL_RS19960 ←	hypothetical protein
DEL	NC_000911	2419399	Δ1 bp	1	0.939236	1	1	1	1	1	1	1	1	1	coding (496/510 nt)	mlaD ←	MlaD family protein
SNP	NC_000911	2491389	T→C	0	0	0	0.0512977	0	0	0	0	0	0	0	L355P (CTC→CCC)	slr0019 →	fimbria/pilus outer membrane usher protein
INS	NC_000911	2544044	​+C	1	0.944657	1	1	1	1	1	1	1	1	1	coding (334/354 nt)	SGL_RS20085 ←	DUF4335 domain-containing protein
SNP	NC_000911	2550449	C→G	0	0.0851183	0.102922	0	0	0	0	0	0	0	0	Q131E (CAA→GAA)	accB →	acetyl-CoA carboxylase biotin carboxyl carrier protein
SNP	NC_000911	2550455	A→G	0	0	0	0	0	0.0533595	0	0	0	0	0	M133V (ATG→GTG)	accB →	acetyl-CoA carboxylase biotin carboxyl carrier protein
SNP	NC_000911	2550459	A→G	0	0	0.090939	0.108243	0.0713177	0.102194	0.0939512	0.0957565	0	0.0870533	0	E134G (GAG→GGG)	accB →	acetyl-CoA carboxylase biotin carboxyl carrier protein
DEL	NC_000911	2579902	Δ10 bp	1	1	1	1	1	1	1	1	1	1	1	coding (225-234/828 nt)	sll0064 ←	amino acid ABC transporter substrate-binding protein
SNP	NC_000911	2602717	C→A	1	1	1	1	1	1	1	1	1	1	1	H20Q (CAC→CAA)	slr0468 →	abortive infection system antitoxin AbiGi family protein
SNP	NC_000911	2602734	T→A	1	1	1	1	1	1	1	1	1	1	1	I26N (ATT→AAT)	slr0468 →	abortive infection system antitoxin AbiGi family protein
SNP	NC_000911	2619253	C→A	1	1	1	1	1	1	1	1	1	1	1	S396Y (TCC→TAC)	slr0484 →	ATP-binding protein
SNP	NC_000911	2635009	C→A	1	1	1	1	1	1	1	1	1	1	1	G70V (GGG→GTG)	sll0687 ←	sigma-70 family RNA polymerase sigma factor
SNP	NC_000911	2673074	A→C	0	0	0	0.0845823	0	0	0	0	0	0	0	C299W (TGT→TGG)	sll0602 ←	serine/threonine-protein phosphatase
SNP	NC_000911	2701383	T→C	0	0.10261	0	0	0	0	0	0	0	0	0	E118G (GAG→GGG)	cobA ←	uroporphyrinogen-III C-methyltransferase
SNP	NC_000911	2720958	C→G	0	0	0	0	0	0	0	0.107302	0	0	0	R426P (CGT→CCT)	sll0188 ←	hypothetical protein
SNP	NC_000911	2721018	C→G	0	0.105283	0	0	0	0	0	0	0	0	0	R406P (CGA→CCA)	sll0188 ←	hypothetical protein
SNP	NC_000911	2721040	T→G	0	0	0	0	0	0	0	0.109351	0	0.112911	0	M399L (ATG→CTG)	sll0188 ←	hypothetical protein
SNP	NC_000911	2721101	A→G	?	0.152675	0	0	0	0	0	0	0	0	0	A378A (GCT→GCC)	sll0188 ←	hypothetical protein
SNP	NC_000911	2748897	C→T	1	1	1	1	1	1	1	1	1	1	1	intergenic (+40/-49)	slr0210 → / → ssr0332	HAMP domain-containing histidine kinase/DUF2839 domain-containing protein
SNP	NC_000911	2780446	G→T	1	1	1	1	1	1	1	1	1	1	1	D313Y (GAT→TAT)	psbB →	photosystem II chlorophyll-binding protein CP47
SNP	NC_000911	2852832	G→A	1	1	1	1	1	1	1	1	1	1	1	A146A (GCC→GCT)	sll0827 ←	hypothetical protein
SNP	NC_000911	2868696	T→G	?	0	0	0	0	0	0	0	0	0	0	P260P (CCT→CCG)	slr0848 →	DivIVA domain-containing protein
SNP	NC_000911	2868709	A→C	?	0	0	0	0	0	0	0	0	0	0	K265Q (AAA→CAA)	slr0848 →	DivIVA domain-containing protein
SNP	NC_000911	2868718	A→C	0	0	0	0	0	0.100809	0	0	0	0	0	R268R (AGA→CGA)	slr0848 →	DivIVA domain-containing protein
SNP	NC_000911	2868870	G→A	0	0	0	0	0	0	1	1	1	1	1	W35* (TGG→TAG)	rsmG →	16S rRNA (guanine(527)-N(7))-methyltransferase RsmG
SNP	NC_000911	2869471	T→A	0	0	0	0.0663381	0	0	0	0	0	0	0	F235L (TTT→TTA)	rsmG →	16S rRNA (guanine(527)-N(7))-methyltransferase RsmG
INS	NC_000911	2869472	​+A	0	0.882461	1	0.870361	1	1	0	0	0	0	0	coding (706/795 nt)	rsmG →	16S rRNA (guanine(527)-N(7))-methyltransferase RsmG
SNP	NC_000911	2913615	A→C	?	0	0	0	0	0	0	0	0	0	0	N169H (AAC→CAC)	slr0503 →	Ycf66 family protein
SNP	NC_000911	2913621	A→C	?	0	0	0	0	0	0	0.139412	0	0.13449	0	R171R (AGA→CGA)	slr0503 →	Ycf66 family protein
SNP	NC_000911	2913622	G→A	0	0.152089	0	0	0	0	0	0	0	0	0	R171K (AGA→AAA)	slr0503 →	Ycf66 family protein
SNP	NC_000911	2913631	G→C	0	0	0	0	0	0	0	0	0	0.125313	0	R174P (CGT→CCT)	slr0503 →	Ycf66 family protein
SNP	NC_000911	2913637	G→C	0	0	0	0	0	0	0	0	0.177462	0	0	R176P (CGT→CCT)	slr0503 →	Ycf66 family protein
SNP	NC_000911	2913664	A→C	0	0	0	0	0	0	0	0.115549	0	0.105027	0	Q185P (CAA→CCA)	slr0503 →	Ycf66 family protein
SNP	NC_000911	2977487	T→C	0	0	0	0.137296	0	0	0	0	0	0	0.0957289	T226A (ACT→GCT)	raf1 ←	hypothetical protein
SNP	NC_000911	3060717	T→C	0	0	0	0.0560069	0	0	0	0	0	0	0	I27V (ATA→GTA)	sll0793 ←	YnfA family protein
SNP	NC_000911	3063738	G→A	1	1	1	1	1	1	1	1	1	1	1	D396D (GAC→GAT)	sll0790 ←	HAMP domain-containing histidine kinase
SNP	NC_000911	3063789	G→A	1	1	0	1	0	0	1	0	1	0	1	G379G (GGC→GGT)	sll0790 ←	HAMP domain-containing histidine kinase
SNP	NC_000911	3065821	C→A	1	1	1	1	1	1	1	1	1	1	1	E129D (GAG→GAT)	sll0788 ←	DUF305 domain-containing protein
SNP	NC_000911	3096187	T→C	1	0	1	0.66504	1	1	1	1	0.80714	0.799349	1	pseudogene (140/282 nt)	ssr1175 →	transposase
SNP	NC_000911	3110189	G→A	1	1	1	1	1	1	1	1	1	1	1	pseudogene (372/828 nt)	SGL_RS19115 ←	IS5 family transposase
SNP	NC_000911	3110343	G→T	1	1	1	1	1	1	1	1	1	1	1	pseudogene (218/828 nt)	SGL_RS19115 ←	IS5 family transposase
SNP	NC_000911	3142651	A→G	1	1	1	1	1	1	1	1	1	1	1	L75L (CTT→CTC)	sll0045 ←	HAD-IIB family hydrolase
SNP	NC_000911	3154474	T→C	0	0.077179	0	0	0	0	0	0	0	0	0	I63V (ATT→GTT)	sll0038 ←	response regulator
SNP	NC_000911	3188248	G→A	0	0.0913506	0	0	0	0	0	0	0	0	0	intergenic (-205/-235)	sll0514 ← / → ggtB	MBL fold metallo-hydrolase/ABC transporter substrate-binding protein
SNP	NC_000911	3228770	G→C	0	0	0	0.0867987	0	0	0	0	0	0	0	R20P (CGC→CCC)	plqA →	4-hydroxybenzoate solanesyltransferase
DEL	NC_000911	3260096	(C)7→6	1	1	1	1	1	1	1	1	1	1	1	intergenic (-209/+41)	sll0529 ← / ← sll0528	phosphoketolase/site-2 protease family protein
SNP	NC_000911	3300861	T→C	1	1	1	1	1	1	1	1	1	1	1	L100S (TTA→TCA)	cysW →	sulfate ABC transporter permease subunit CysW
SNP	NC_000911	3313749	T→C	0	0	0	0.18866	0	0.456191	0	0	0	0	0.526422	I28T (ATT→ACT)	fusB →	elongation factor G variant FusB
SNP	NC_000911	3313958	G→A	0	0	0	0	0.0777502	0	0	0	0	0	0	D98N (GAT→AAT)	fusB →	elongation factor G variant FusB
SNP	NC_000911	3314061	T→C	0	0	0	0.0789704	0	0.185555	0	0	0	0	0	I132T (ATT→ACT)	fusB →	elongation factor G variant FusB
SNP	NC_000911	3314427	C→T	0	0	0	0	0	0	0	0	0.0653343	0	0	P254L (CCC→CTC)	fusB →	elongation factor G variant FusB
SNP	NC_000911	3314586	C→T	0	0	0	0.731421	0.131463	0.408398	0	0	0	0	0.413555	P307L (CCC→CTC)	fusB →	elongation factor G variant FusB
SNP	NC_000911	3314762	T→C	0	0	0	0	0	0	0	0	0	0.0893073	0	S366P (TCC→CCC)	fusB →	elongation factor G variant FusB
SNP	NC_000911	3314790	T→C	0	0	0	0	0	0	0	0.884339	0.945693	0	0	I375T (ATC→ACC)	fusB →	elongation factor G variant FusB
AMP	NC_000911	3315471	72 bp x 2	0	0	0	0	0	0	0	0.0567376	0.0549828	0	0	duplication	fusB →	elongation factor G variant FusB
SNP	NC_000911	3315537	G→A	0	0	0	0	0	0	0	0	0	0.729047	0	R624H (CGT→CAT)	fusB →	elongation factor G variant FusB
SUB	NC_000911	3322376	388 bp →GCCA	0	1	1	1	1	1	1	1	1	1	1		psaK	psaK
DEL	NC_000911	3400332	Δ1183 bp	1	1	1	1	1	1	1	1	1	1	1		[sll1475]–[sll1473]	[SGL_RS17580], SGL_RS17585, [SGL_RS17590]
SNP	NC_000911	3420990	C→T	0	0	0	0.11015	0	0	0	0	0	0	0	A192V (GCT→GTT)	eno →	phosphopyruvate hydratase
SNP	NC_000911	3423754	A→G	0	0.113306	0	0	0	0	0	0	0	0	0	G241G (GGA→GGG)	slr0753 →	ArsB/NhaD family transporter
SUB	NC_000911	3457459	687 bp →TGGC	0	1	1	1	1	1	1	1	1	1	0		[psaL]–[psaI]	[SGL_RS17820], [SGL_RS17825]
SUB	NC_000911	3458026	137 bp →110 bp	0	0	1	1	1	1	1	1	1	1	1		[psaI]	[SGL_RS17825]
SNP	NC_000911	3483055	T→C	0	0	0	0	0	0	0.0655985	0	0	0	0	L163P (CTA→CCA)	slr0449 →	Crp/Fnr family transcriptional regulator
SNP	NC_000911	3506907	C→A	1	1	1	1	1	1	1	1	1	1	1	P871T (CCA→ACA)	slr0454 →	efflux RND transporter permease subunit
SNP	NC_000911	3513350	G→A	0.108041	0	0	0	0	0	0	0	0	0	0	pseudogene (116/630 nt)	SGL_RS19150 →	IS701 family transposase

## Sheet: T1-2
Supplementary Table 2. Mutations identified in WT strain, aiao strains and their autotrophic derivatives as compared to Kazusa reference genome. For clarity groups of mutations including (I) all silent mutations, (II) all mutations fully segregated in the WT or identified only in WT, and (III) all mutations identified as present in any of psa genes were deleted from the initial analysis. Colours …
type	seq_id	position	mutation	WT	aiao #1	aiao-evoa	aiao-evob	aiao-evoc	aiao-evod	aiao #2	aiao-evoe	aiao-evof	aiao-evog	aiao-evoh	annotation	gene	description
SNP	NC_005231	5434	T→C	0	0	0	0	0	0	0	0	0	0	0.0676413	N205D (AAC→GAC)	sll8006 ←	restriction endonuclease subunit S
SNP	NC_005229	14408	A→C	0	0	0	0	0	0	0.0593781	0	0	0	0	S78A (TCC→GCC)‡	SGL_RS00025 ←	ATP-binding protein
SNP	NC_005229	14536	G→C	0.081264	0.270258	0.280486	0.230908	0.212453	0.152805	0.226042	0.0609765	0.147469	0.242741	0.224084	A35G (GCT→GGT)‡	SGL_RS00025 ←	ATP-binding protein
SNP	NC_005229	14537	C→T	0.0783043	0.272368	0.262537	0.232496	0.212355	0.153224	0.236891	0.0617199	0.148291	0.250081	0.222007	A35T (GCT→ACT)‡	SGL_RS00025 ←	ATP-binding protein
SNP	NC_005229	14548	G→A	0.0859513	0.262647	0.289126	0.242819	0.244571	0.171148	0.243883	0.0628228	0.149818	0.282637	0.234541	P31L (CCG→CTG)	SGL_RS00025 ←	ATP-binding protein
SNP	NC_005229	14573	T→C	0.0720448	0.292588	0.266444	0.252483	0.262665	0.199448	0.247744	0.0578084	0.187922	0.340216	0.276971	R23G (AGG→GGG)	SGL_RS00025 ←	ATP-binding protein
SNP	NC_005229	14627	C→T	0.0798426	0.289316	0.247036	0.263948	0.25358	0.186607	0.251056	0.0525665	0.182211	0.36686	0.286977	G5S (GGC→AGC)|K169K (AAG→AAA)	SGL_RS00025 ←|sll5006 ←	ATP-binding protein|hypothetical protein
SNP	NC_005229	14744	G→C	0	0.162222	0.11674	0.152503	0.218607	0.095397	0.155525	0	0.123087	0.194721	0.182306	I130M (ATC→ATG)	sll5006 ←	hypothetical protein
SNP	NC_005229	16475	G→A	0	0	0.0555844	0.0951385	0	0	0.0660629	0.0730119	0	0.0701261	0.0614953	intergenic (+240/-128)	ssr5009 → / → slr5010	hypothetical protein/site-specific integrase
SNP	NC_005229	16480	C→T	0	0	0.126307	0.12271	0.123315	0.156396	0.0983844	0.127146	0.0982146	0.0900841	0.128368	intergenic (+245/-123)	ssr5009 → / → slr5010	hypothetical protein/site-specific integrase
SNP	NC_005229	16486	G→A	0	0	0.114234	0.127567	0.143116	0.148302	0.104606	0.123741	0.109668	0.0933781	0.124815	intergenic (+251/-117)	ssr5009 → / → slr5010	hypothetical protein/site-specific integrase
SNP	NC_005229	16491	T→C	0	0.0518932	0.118082	0.137511	0.16429	0.17485	0.124236	0.143136	0.119195	0.114927	0.144417	intergenic (+256/-112)	ssr5009 → / → slr5010	hypothetical protein/site-specific integrase
SNP	NC_005229	16501	T→G	0	0.0624332	0.141111	0.14529	0.199117	0.20607	0.1232	0.158905	0.125656	0.124256	0.153514	intergenic (+266/-102)	ssr5009 → / → slr5010	hypothetical protein/site-specific integrase
SNP	NC_005229	16509	A→G	0.0580025	0.0716372	0.14364	0.153431	0.198622	0.206746	0.129798	0.17831	0.149775	0.136233	0.151944	intergenic (+274/-94)	ssr5009 → / → slr5010	hypothetical protein/site-specific integrase
SNP	NC_005229	16525	G→C	0.0856762	0.0983815	0.159698	0.172401	0.2017	0.232532	0.13751	0.206581	0.16002	0.157736	0.170641	intergenic (+290/-78)	ssr5009 → / → slr5010	hypothetical protein/site-specific integrase
SNP	NC_005229	16526	A→G	0.0872793	0.0966282	0.179999	0.170413	0.207596	0.232299	0.142358	0.216147	0.157527	0.159902	0.170132	intergenic (+291/-77)	ssr5009 → / → slr5010	hypothetical protein/site-specific integrase
SNP	NC_005229	16528	T→G	0.08776	0.100744	0.178162	0.171142	0.202627	0.233377	0.140626	0.2044	0.169527	0.159431	0.176938	intergenic (+293/-75)	ssr5009 → / → slr5010	hypothetical protein/site-specific integrase
SNP	NC_005229	16575	T→C	0.308293	0.217657	0.338699	0.339887	0.344529	0.392611	0.312289	0.367977	0.324088	0.295618	0.334466	intergenic (+340/-28)	ssr5009 → / → slr5010	hypothetical protein/site-specific integrase
SNP	NC_005229	16592	T→C	0.602516	0.720159	0.615827	0.583101	0.605122	0.537846	0.64256	0.592728	0.625469	0.645081	0.619123	intergenic (+357/-11)	ssr5009 → / → slr5010	hypothetical protein/site-specific integrase
SNP	NC_005229	16593	G→A	0.60402	0.731869	0.62232	0.589509	0.604448	0.539954	0.644374	0.604559	0.638072	0.639522	0.62442	intergenic (+358/-10)	ssr5009 → / → slr5010	hypothetical protein/site-specific integrase
SNP	NC_005229	16594	A→T	0.592618	0.724693	0.600751	0.586452	0.597708	0.538194	0.652482	0.588678	0.622724	0.650635	0.61432	intergenic (+359/-9)	ssr5009 → / → slr5010	hypothetical protein/site-specific integrase
SNP	NC_005229	16595	A→T	0.592609	0.730676	0.607647	0.58601	0.604216	0.538826	0.638862	0.587655	0.621933	0.632248	0.615948	intergenic (+360/-8)	ssr5009 → / → slr5010	hypothetical protein/site-specific integrase
SNP	NC_005231	24772	A→T	0	0	0.0956841	0	0	0	0	0	0	0	0	I160F (ATC→TTC)	slr8029 →	recombinase family protein
SNP	NC_005232	26078	A→C	0.142953	0.149013	0.142584	0.1237	0.169374	0.126423	0.19392	0.119412	0.188978	0.138067	0	intergenic (+46/-18)	SGL_RS19315 → / → slr6028	hypothetical protein/siphovirus Gp157 family protein
SNP	NC_005232	26114	A→G	0.177899	0.159623	0.130049	0.119544	0.180334	0.135464	0.208666	0.118442	0.19254	0.133953	0	T7A (ACC→GCC)	slr6028 →	siphovirus Gp157 family protein
SNP	NC_005232	26234	G→A	0.388279	0.263144	0.240933	0.205368	0.30742	0.241849	0.350021	0.218019	0.408035	0.228515	0	G47R (GGA→AGA)	slr6028 →	siphovirus Gp157 family protein
SNP	NC_005231	30662	G→A	0	0	0	0	0	0	0	0	0	0	0.0513377	intergenic (-75/-292)	sll8035 ← / → SGL_RS19695	hypothetical protein/GNAT family N-acetyltransferase
SUB	NC_005232	30681	3 bp →CCC	0	1	?	?	1	?	?	?	?	?	1	coding (2725-2727/3366 nt)	slr6031 →	hypothetical protein
SNP	NC_005232	30685	A→C	0	1	?	?	1	?	?	?	?	?	1	E910A (GAA→GCA)	slr6031 →	hypothetical protein
SNP	NC_005232	30698	A→G	0	?	1	1	?	?	1	?	?	1	1	E914E (GAA→GAG)	slr6031 →	hypothetical protein
SUB	NC_005232	30728	2 bp →GT	0	1	1	1	1	1	1	1	1	1	1	coding (2772-2773/3366 nt)	slr6031 →	hypothetical protein
INS	NC_005232	33738	​+GACTGGAC	0	0.921354	0.911739	0	0	0	0	0	0	0	0	intergenic (-243/-151)	sll6036 ← / → arsl2	ParA family protein/arsenate reductase family protein
SNP	NC_005232	35994	G→A	0	0.0862751	0.0943437	0.113457	0.0742278	0.101274	0.155235	0.0935211	0.0962715	0.115244	0.120552	G205E (GGG→GAG)	slr6040 →	response regulator transcription factor
SNP	NC_005230	46405	A→T	0	0	0	0	0.0945907	0	0	0	0	0	0	intergenic (-319/-1145)	sll7055 ← / → slr7057	hypothetical protein/HNH endonuclease
SNP	NC_005230	56791	C→T	0	0	0	0	0	0.068336	0	0	0	0	0	R55H (CGT→CAT)	csx19 ←	CRISPR-associated protein Csx19
SNP	NC_005232	56839	A→T	0.550061	0.52151	0.590976	0.649128	0.564007	0.656943	0.524246	0.725515	0.652965	0.536546	0.563096	intergenic (-8/+294)	sll6059 ← / ← sll6060	site-specific integrase/N-acetyltransferase
SNP	NC_005232	56840	A→T	0.560941	0.549429	0.597385	0.655891	0.583623	0.676557	0.535177	0.731692	0.666378	0.547478	0.580788	intergenic (-9/+293)	sll6059 ← / ← sll6060	site-specific integrase/N-acetyltransferase
SNP	NC_005232	56841	T→C	0.561388	0.552788	0.598311	0.655839	0.578342	0.668522	0.530943	0.725524	0.66319	0.562615	0.581768	intergenic (-10/+292)	sll6059 ← / ← sll6060	site-specific integrase/N-acetyltransferase
SNP	NC_005232	56842	G→A	0.56046	0.543802	0.591741	0.649827	0.575309	0.671601	0.530498	0.712442	0.663457	0.550222	0.583428	intergenic (-11/+291)	sll6059 ← / ← sll6060	site-specific integrase/N-acetyltransferase
SNP	NC_005232	56859	G→A	0.357019	0.42767	0.370839	0.293114	0.376913	0.290816	0.443401	0.27027	0.314163	0.383468	0.385194	intergenic (-28/+274)	sll6059 ← / ← sll6060	site-specific integrase/N-acetyltransferase
SNP	NC_005232	56906	C→A	0.110817	0.232596	0.246851	0.159832	0.211576	0.115801	0.214405	0.125628	0.158708	0.192439	0.184799	intergenic (-75/+227)	sll6059 ← / ← sll6060	site-specific integrase/N-acetyltransferase
SNP	NC_005232	56908	C→T	0.112037	0.222464	0.212591	0.141889	0.218434	0.105911	0.201738	0.108842	0.149508	0.178016	0.18373	intergenic (-77/+225)	sll6059 ← / ← sll6060	site-specific integrase/N-acetyltransferase
SNP	NC_005232	56909	G→C	0.107854	0.239081	0.239058	0.141654	0.214262	0.112367	0.203348	0.127006	0.152335	0.188728	0.182196	intergenic (-78/+224)	sll6059 ← / ← sll6060	site-specific integrase/N-acetyltransferase
SNP	NC_005232	56925	C→T	0.0728245	0.197688	0.195912	0.125921	0.16673	0.061698	0.15079	0.0929675	0.125936	0.145669	0.151611	intergenic (-94/+208)	sll6059 ← / ← sll6060	site-specific integrase/N-acetyltransferase
SNP	NC_005232	56933	C→A	0	0.171815	0.19715	0.121565	0.157249	0.0618439	0.150329	0.0889988	0.116358	0.11881	0.13965	intergenic (-102/+200)	sll6059 ← / ← sll6060	site-specific integrase/N-acetyltransferase
SNP	NC_005232	56943	G→A	0	0.175698	0.173733	0.121936	0.140893	0.061533	0.144094	0.0754056	0.116247	0.103546	0.137162	intergenic (-112/+190)	sll6059 ← / ← sll6060	site-specific integrase/N-acetyltransferase
SNP	NC_005232	56948	T→C	0	0.141722	0.150058	0.101585	0.122906	0.0506544	0.129303	0.0552192	0.088098	0.0827641	0.113125	intergenic (-117/+185)	sll6059 ← / ← sll6060	site-specific integrase/N-acetyltransferase
SNP	NC_005232	56954	A→G	0	0.12391	0.125436	0.103757	0.128925	0.057126	0.114374	0.0661316	0.0706673	0.0690179	0.076612	intergenic (-123/+179)	sll6059 ← / ← sll6060	site-specific integrase/N-acetyltransferase
SNP	NC_005232	56959	T→C	0	0.0621276	0	0	0.0525904	0	0	0	0	0	0	intergenic (-128/+174)	sll6059 ← / ← sll6060	site-specific integrase/N-acetyltransferase
SNP	NC_005232	58084	T→C	0.409847	0.444565	0.328923	0.372496	0.251441	0.281385	0.500689	0.323606	0.362522	0.348655	0.316476	intergenic (-418/-138)	sll6060 ← / → ssr6062	N-acetyltransferase/hypothetical protein
SNP	NC_005232	58959	C→G	0.540257	0.493232	0.49018	0.458653	0.50132	0.49986	0.505657	0.395269	0.47311	0.500725	0.467839	I130M (ATC→ATG)	slr6063 →	hypothetical protein
SNP	NC_005232	82195	C→T	?	1	1	1	1	1	1	1	1	1	1	intergenic (+235/-666)	slr6088 → / → slr6090	hypothetical protein/hypothetical protein
SNP	NC_005232	85514	G→A	0	0.098875	0.10286	0.135091	0.140959	0.160955	0.123921	0.0810051	0.123909	0.111984	0.118822	R885K (AGG→AAG)	slr6090 →	hypothetical protein
SNP	NC_005232	85616	C→A	0	0.329614	0.297082	0.375226	0.455289	0.371985	0.342344	0.335	0.358645	0.386262	0.358481	A919E (GCA→GAA)	slr6090 →	hypothetical protein
SNP	NC_005232	85855	A→G	0	0.425169	0.36565	0.448634	0.523709	0.410364	0.411816	0.388905	0.34775	0.443156	0.379267	I999V (ATC→GTC)	slr6090 →	hypothetical protein
SNP	NC_005232	85879	A→G	0	0.368856	0.319052	0.394068	0.44468	0.331551	0.35793	0.30693	0.278842	0.342873	0.303141	T1007A (ACC→GCC)	slr6090 →	hypothetical protein
SNP	NC_005232	85894	G→A	0	0.282867	0.266939	0.342412	0.391176	0.316975	0.300389	0.264685	0.243746	0.318043	0.275114	G1012S (GGC→AGC)‡	slr6090 →	hypothetical protein
SNP	NC_005232	85906	G→A	0	0.282527	0.271287	0.363401	0.399012	0.327345	0.323395	0.272733	0.248817	0.34669	0.290993	E1016K (GAA→AAA)	slr6090 →	hypothetical protein
SNP	NC_005229	89697	A→C	0	0.158953	0.222791	0.218104	0	0.197203	0	0.299456	0.237059	0	0.227445	D21E (GAT→GAG)‡	sll5089 ←	metal-dependent hydrolase
SNP	NC_005229	89698	T→C	0	0.157268	0.216432	0.219309	0	0.202338	0	0.301103	0.227683	0	0.226204	D21G (GAT→GGT)‡	sll5089 ←	metal-dependent hydrolase
SNP	NC_005229	89747	C→T	0.404006	0.147527	0.217056	0.217588	0	0.198835	0	0.258336	0.250351	0	0.236933	G5S (GGC→AGC)|K169K (AAG→AAA)	sll5089 ←|sll5090 ←	metal-dependent hydrolase|hypothetical protein
SNP	NC_005229	89864	G→C	0.294977	0.0962882	0.128582	0.100958	0	0.0746613	0	0.120103	0.113265	0.0576887	0.150504	I130M (ATC→ATG)	sll5090 ←	hypothetical protein
DEL	NC_005229	98363	Δ8 bp	0	0.874205	0.914106	0	0	0	0.541934	0	0	0.459356	0	intergenic (-151/-244)	arsl1 ← / → slr5105	arsenate reductase family protein/ParA family protein
SNP	NC_000911	126494	T→A	0	1	1	1	1	1	0	0	0	0	0	intergenic (-51/-145)	dspA ← / → psaD	ATP-binding protein/photosystem I reaction center subunit II
SNP	NC_000911	192287	A→G	0	0.0886865	0	0	0	0	0	0	0	0	0	D51G (GAT→GGT)	slr1095 →	Uma2 family endonuclease
SNP	NC_000911	305761	A→G	0	0.126404	0	0	0	0	0	0	0	0	0	D56G (GAT→GGT)	slr1302 →	CO2 hydration protein
SNP	NC_000911	419240	C→G	0	0	0	0	0	0	0.0856009	0	0	0	0	A27G (GCT→GGT)	slr0681 →	calcium/sodium antiporter
SNP	NC_000911	419321	A→G	0	0	0.116723	0	0	0	0	0	0	0	0	E54G (GAA→GGA)	slr0681 →	calcium/sodium antiporter
SNP	NC_000911	419330	T→G	0	0	0.0675216	0	0	0	0	0	0	0	0	V57G (GTT→GGT)	slr0681 →	calcium/sodium antiporter
SNP	NC_000911	469907	A→T	0	0	0	0	0	0	0.0861936	0	0	0	0	I106F (ATT→TTT)	slr1603 →	hypothetical protein
SNP	NC_000911	565159	A→G	0	0.0939412	0.0863295	0	0	0	0	0	0	0	0	I256T (ATC→ACC)	sll1946 ←	phospholipid carrier-dependent glycosyltransferase
SNP	NC_000911	576474	C→G	0	0	0	0	0	0	0	0.0958309	0	0	0	A133P (GCT→CCT)	sll1942 ←	hypothetical protein
SNP	NC_000911	755349	T→C	0	0	0.0632238	0	0	0	0	0	0	0	0	D50G (GAT→GGT)	sll1924 ←	Crp/Fnr family transcriptional regulator
SNP	NC_000911	892145	T→G	0	0	0	0	0	0	0	0	0	0.125133	0	D290E (GAT→GAG)	slr1208 →	bifunctional aldolase/short-chain dehydrogenase
SNP	NC_000911	961361	A→G	0	0.0693011	0	0	0	0	0	0	0	0	0	E54G (GAG→GGG)	zwf →	glucose-6-phosphate dehydrogenase
SNP	NC_000911	968010	C→A	0	0	0.110283	0	0	0	0	0	0	0	0	G115* (GGA→TGA)	sll1716 ←	IS5 family transposase
DEL	NC_000911	1057662	Δ3 bp	0	0	0	0	0	0.0657485	0	0	0	0	0	coding (678-680/1443 nt)	pntB →	Re/Si-specific NAD(P)(+) transhydrogenase subunit beta
SNP	NC_000911	1146852	T→A	0	0.0978017	0	0	0	0	0	0	0	0	0	intergenic (-134/+15)	sll0871 ← / ← SGL_RS07210	hypothetical protein/hypothetical protein
SNP	NC_000911	1178431	C→G	0	0	0	0	0	0	0	0.100487	0.0786977	0	0.0778418	intergenic (+2203/-588)	SGL_RS19825 → / → SGL_RS19830	hypothetical protein/hypothetical protein
SNP	NC_000911	1354316	G→T	0	0	0	0	0	0	0	0	0	0	0.0622888	V75F (GTT→TTT)	slr0862 →	LmbP protein
SNP	NC_000911	1354376	G→A	0	0	0.0759315	0	0.100018	0	0	0	0	0	0.192808	A95T (GCG→ACG)‡	slr0862 →	LmbP protein
SNP	NC_000911	1354377	C→T	0	0	0	1	0.628919	0	0	0	0	0	0	A95V (GCG→GTG)‡	slr0862 →	LmbP protein
SNP	NC_000911	1413430	G→T	0	0	0.0616198	0	0	0	0	0	0	0	0	A170S (GCC→TCC)	aqpZ →	aquaporin Z
SNP	NC_000911	1444098	A→G	0	0.0658617	0	0	0	0	0	0	0	0	0	intergenic (-52/-17)	sll1905 ← / → slr1998	response regulator/NAD(P)/FAD-dependent oxidoreductase
SNP	NC_000911	1466825	T→C	0	0.0877213	0	0	0	0	0	0	0	0	0	T148A (ACT→GCT)	sll1608 ←	DUF3488 and DUF4129 domain-containing transglutaminase family protein
SNP	NC_000911	1528993	C→T	0	0.071219	0.0696697	0	0	0	0	0	0	0	0	A526T (GCA→ACA)	sll0242 ←	hypothetical protein
SNP	NC_000911	1549710	A→G	0	1	1	1	1	1	1	1	1	1	1	M280V (ATG→GTG)	ilvB →	biosynthetic-type acetolactate synthase large subunit
SNP	NC_000911	1560861	T→C	0	0	0.0927963	0	0	0	0	0	0	0	0	S159P (TCC→CCC)	glpX →	class II fructose-bisphosphatase
SNP	NC_000911	1607515	G→A	0	0.0846834	0	0	0	0	0	0	0	0	0	D55N (GAC→AAC)	sodB →	superoxide dismutase
SNP	NC_000911	1622219	A→G	0	0	0	0	0	0	0	0.0752578	0	0	0	E76G (GAG→GGG)	slr2108 →	polysaccharide ABC transporter ATP-binding protein
SNP	NC_000911	1677454	G→C	0	0	0	0	0	0	0	0	0	0.150479	0	R172G (CGG→GGG)	hoxF ←	bidirectional NAD-reducing hydrogenase diaphorase subunit HoxF
SNP	NC_000911	1686265	G→A	?	0	0	0	0	0	0.546675	0.910055	0.886008	0.579387	0.878781	E123K (GAA→AAA)	slr0806 →	FAD-binding oxidoreductase
SNP	NC_000911	1737759	T→C	0	0	0.0844555	0	0	0	0	0	0	0	0	E120G (GAA→GGA)	sll1252 ←	photosystem II S4 domain protein
SNP	NC_000911	1737817	C→A	0	0	0.0924983	0	0	0	0	0	0	0	0	D101Y (GAC→TAC)	sll1252 ←	photosystem II S4 domain protein
SNP	NC_000911	1848235	T→C	0	0.0556021	0	0	0	0	0	0	0	0	0	R3G (AGA→GGA)	sll1369 ←	D-alanyl-D-alanine carboxypeptidase/D-alanyl-D-alanine-endopeptidase
SNP	NC_000911	1937724	G→C	0	0	0	0	0	0	0	0	0	0	0.0963564	R84P (CGG→CCG)	slr1169 →	lipopolysaccharide assembly protein LapA domain-containing protein
SNP	NC_000911	1937768	A→C	0	0	0	0	0	0	0	0	0.125453	0	0	T99P (ACT→CCT)	slr1169 →	lipopolysaccharide assembly protein LapA domain-containing protein
SNP	NC_000911	1937954	G→A	0	0	0	0	0	0.086041	0.0900483	0	0	0	0	G161R (GGG→AGG)	slr1169 →	lipopolysaccharide assembly protein LapA domain-containing protein
SNP	NC_000911	1937990	G→A	0	0	0	0	0	0	0	0	0	0	0.0710578	G173S (GGC→AGC)	slr1169 →	lipopolysaccharide assembly protein LapA domain-containing protein
SNP	NC_000911	1938389	T→C	0	0	0	0	0	0.109751	0	0	0	0	0.0751514	intergenic (+79/-40)	slr1169 → / → slr1170	lipopolysaccharide assembly protein LapA domain-containing protein/TMEM165/GDT1 family protein
SNP	NC_000911	2035693	G→C	0	0	0.0592465	0	0	0	0	0	0	0	0	A74P (GCC→CCC)	slr1624 →	Ig-like domain-containing protein
SNP	NC_000911	2070878	T→C	0	0	0.0909534	0	0	0	0	0	0	0	0	L287P (CTC→CCC)	slr1644 →	tetratricopeptide repeat protein
SNP	NC_000911	2112162	T→C	0	0	0	0	0	0	0	0	0	0	0.0659003	E1239G (GAG→GGG)	sll0267 ←	EAL domain-containing protein
SNP	NC_000911	2147393	C→A	0	1	1	1	1	1	1	1	1	1	1	intergenic (+17/-155)	slr0397 → / → slr0398	DUF3038 domain-containing protein/hypothetical protein
SNP	NC_000911	2180487	G→A	0	0	0	0	0	0	0	0.140804	0	0	0	E139K (GAG→AAG)	slr0149 →	hypothetical protein
SNP	NC_000911	2200907	T→G	0	0.0923266	0	0	0	0	0	0	0	0	0	H18P (CAC→CCC)	sll0142 ←	efflux RND transporter permease subunit
SNP	NC_000911	2200947	T→G	0	0	0	0	0	0	0	0	0	0	0.139219	N5H (AAC→CAC)	sll0142 ←	efflux RND transporter permease subunit
SNP	NC_000911	2200965	C→G	0	0	0.124794	0	0	0	0	0	0	0	0	intergenic (-6/+182)	sll0142 ← / ← sll0141	efflux RND transporter permease subunit/efflux RND transporter periplasmic adaptor subunit
SNP	NC_000911	2200966	T→G	0	0	0	0	0	0.105877	0	0	0	0.0720878	0	intergenic (-7/+181)	sll0142 ← / ← sll0141	efflux RND transporter permease subunit/efflux RND transporter periplasmic adaptor subunit
SNP	NC_000911	2261770	T→C	0	0.127872	0	0	0	0	0	0	0	0	0	intergenic (+139/-432)	lysM → / → SGL_RS20040	LysM peptidoglycan-binding domain-containing protein/M23 family metallopeptidase
SNP	NC_000911	2261850	T→A	0	0	0.107193	0	0	0	0	0	0	0	0	intergenic (+219/-352)	lysM → / → SGL_RS20040	LysM peptidoglycan-binding domain-containing protein/M23 family metallopeptidase
SNP	NC_000911	2286626	G→A	0	0	0	0	0	0	0.488833	0.936159	0.928574	0.401474	0.675671	H41Y (CAT→TAT)	sll0296 ←	Uma2 family endonuclease
SNP	NC_000911	2287247	A→G	0.195332	0.0520329	0.10413	0.0669775	0.100185	0.0901093	0.094542	0.109296	0.0939288	0.225776	0.0984783	intergenic (-180/+87)	ssl0564 ← / ← psaC	helix-turn-helix transcriptional regulator/photosystem I iron-sulfur center protein PsaC
SNP	NC_000911	2315403	A→T	0	0	0.0719676	0	0	0	0	0	0	0	0	S508T (TCT→ACT)	sll0169 ←	IMS domain-containing protein
SNP	NC_000911	2315433	A→G	0	0	0.109846	0	0	0	0	0	0	0	0	S498P (TCC→CCC)	sll0169 ←	IMS domain-containing protein
AMP	NC_000911	2354010	297 bp x 2	0	0	0	0	0	0	0	0	0.172619	0	0	duplication	SGL_RS19945 →	Ig-like domain-containing protein
SNP	NC_000911	2360245	G→C	0	0.0595984	0	0	0	0	0	0	0	0	0	A2975P (GCG→CCG)	SGL_RS19945 →	Ig-like domain-containing protein
SNP	NC_000911	2401912	G→T	0	0	0	0	0	0.0691056	0	0	0	0	0	L333F (TTG→TTT)	secD →	protein translocase subunit SecD
DEL	NC_000911	2409242	Δ1 bp	0	0	0.0517187	0	0	0	0	0	0	0	0	coding (303/351 nt)	SGL_RS19960 ←	hypothetical protein
SNP	NC_000911	2491389	T→C	0	0	0.0512977	0	0	0	0	0	0	0	0	L355P (CTC→CCC)	slr0019 →	fimbria/pilus outer membrane usher protein
SNP	NC_000911	2550449	C→G	0	0.0851183	0	0.102922	0	0	0	0	0	0	0	Q131E (CAA→GAA)	accB →	acetyl-CoA carboxylase biotin carboxyl carrier protein
SNP	NC_000911	2550455	A→G	0	0	0	0	0	0.0533595	0	0	0	0	0	M133V (ATG→GTG)	accB →	acetyl-CoA carboxylase biotin carboxyl carrier protein
SNP	NC_000911	2550459	A→G	0	0	0.108243	0.090939	0.0713177	0.102194	0.0939512	0.0957565	0	0	0.0870533	E134G (GAG→GGG)	accB →	acetyl-CoA carboxylase biotin carboxyl carrier protein
SNP	NC_000911	2673074	A→C	0	0	0.0845823	0	0	0	0	0	0	0	0	C299W (TGT→TGG)	sll0602 ←	serine/threonine-protein phosphatase
SNP	NC_000911	2701383	T→C	0	0.10261	0	0	0	0	0	0	0	0	0	E118G (GAG→GGG)	cobA ←	uroporphyrinogen-III C-methyltransferase
SNP	NC_000911	2720958	C→G	0	0	0	0	0	0	0	0.107302	0	0	0	R426P (CGT→CCT)	sll0188 ←	hypothetical protein
SNP	NC_000911	2721018	C→G	0	0.105283	0	0	0	0	0	0	0	0	0	R406P (CGA→CCA)	sll0188 ←	hypothetical protein
SNP	NC_000911	2721040	T→G	0	0	0	0	0	0	0	0.109351	0	0	0.112911	M399L (ATG→CTG)	sll0188 ←	hypothetical protein
SNP	NC_000911	2868870	G→A	0	0	0	0	0	0	1	1	1	1	1	W35* (TGG→TAG)	rsmG →	16S rRNA (guanine(527)-N(7))-methyltransferase RsmG
SNP	NC_000911	2869471	T→A	0	0	0.0663381	0	0	0	0	0	0	0	0	F235L (TTT→TTA)	rsmG →	16S rRNA (guanine(527)-N(7))-methyltransferase RsmG
INS	NC_000911	2869472	​+A	0	0.882461	0.870361	1	1	1	0	0	0	0	0	coding (706/795 nt)	rsmG →	16S rRNA (guanine(527)-N(7))-methyltransferase RsmG
SNP	NC_000911	2913622	G→A	0	0.152089	0	0	0	0	0	0	0	0	0	R171K (AGA→AAA)	slr0503 →	Ycf66 family protein
SNP	NC_000911	2913631	G→C	0	0	0	0	0	0	0	0	0	0	0.125313	R174P (CGT→CCT)	slr0503 →	Ycf66 family protein
SNP	NC_000911	2913637	G→C	0	0	0	0	0	0	0	0	0.177462	0	0	R176P (CGT→CCT)	slr0503 →	Ycf66 family protein
SNP	NC_000911	2913664	A→C	0	0	0	0	0	0	0	0.115549	0	0	0.105027	Q185P (CAA→CCA)	slr0503 →	Ycf66 family protein
SNP	NC_000911	2977487	T→C	0	0	0.137296	0	0	0	0	0	0	0.0957289	0	T226A (ACT→GCT)	raf1 ←	hypothetical protein
SNP	NC_000911	3060717	T→C	0	0	0.0560069	0	0	0	0	0	0	0	0	I27V (ATA→GTA)	sll0793 ←	YnfA family protein
SNP	NC_000911	3154474	T→C	0	0.077179	0	0	0	0	0	0	0	0	0	I63V (ATT→GTT)	sll0038 ←	response regulator
SNP	NC_000911	3188248	G→A	0	0.0913506	0	0	0	0	0	0	0	0	0	intergenic (-205/-235)	sll0514 ← / → ggtB	MBL fold metallo-hydrolase/ABC transporter substrate-binding protein
SNP	NC_000911	3228770	G→C	0	0	0.0867987	0	0	0	0	0	0	0	0	R20P (CGC→CCC)	plqA →	4-hydroxybenzoate solanesyltransferase
SNP	NC_000911	3313749	T→C	0	0	0.18866	0	0	0.456191	0	0	0	0.526422	0	I28T (ATT→ACT)	fusA→	elongation factor G variant FusA
SNP	NC_000911	3313958	G→A	0	0	0	0	0.0777502	0	0	0	0	0	0	D98N (GAT→AAT)	fusA →	elongation factor G variant FusA
SNP	NC_000911	3314061	T→C	0	0	0.0789704	0	0	0.185555	0	0	0	0	0	I132T (ATT→ACT)	fusA →	elongation factor G variant FusA
SNP	NC_000911	3314427	C→T	0	0	0	0	0	0	0	0	0.0653343	0	0	P254L (CCC→CTC)	fusA→	elongation factor G variant FusA
SNP	NC_000911	3314586	C→T	0	0	0.731421	0	0.131463	0.408398	0	0	0	0.413555	0	P307L (CCC→CTC)	fusA →	elongation factor G variant FusA
SNP	NC_000911	3314762	T→C	0	0	0	0	0	0	0	0	0	0	0.0893073	S366P (TCC→CCC)	fusA →	elongation factor G variant FusA
SNP	NC_000911	3314790	T→C	0	0	0	0	0	0	0	0.884339	0.945693	0	0	I375T (ATC→ACC)	fusA →	elongation factor G variant FusA
AMP	NC_000911	3315471	72 bp x 2	0	0	0	0	0	0	0	0.0567376	0.0549828	0	0	duplication	fusA →	elongation factor G variant FusA
SNP	NC_000911	3315537	G→A	0	0	0	0	0	0	0	0	0	0	0.729047	R624H (CGT→CAT)	fusA →	elongation factor G variant FusA
SNP	NC_000911	3420990	C→T	0	0	0.11015	0	0	0	0	0	0	0	0	A192V (GCT→GTT)	eno →	phosphopyruvate hydratase
SNP	NC_000911	3483055	T→C	0	0	0	0	0	0	0.0655985	0	0	0	0	L163P (CTA→CCA)	slr0449 →	Crp/Fnr family transcriptional regulator				419330

## Sheet: F3-1
	WT	aiao #1	aiao #2	aiao-evoc	ΔPSI*	ΔpsaAB
+glucose/+citrate	1.488	0.877	1.219	0.855	0.839	0.845
	1.388	0.943	1.021	0.909	0.821	0.862
	1.409	0.896	0.934	0.926	0.917	0.815
av	1.42833	0.905333	1.058	0.896667	0.859	0.840667
SD	0.0527289	0.0339755	0.146058	0.037072	0.0510294	0.0237978
-glucose/+citrate	0.625	0.069	0.081	0.245	0.277	0.058
	0.584	0.067	0.078	0.23	0.265	0.057
	0.597	0.068	0.027	0.222	0.282	0.058
av	0.602	0.068	0.062	0.232333	0.274667	0.0576667
SD	0.0209523	0.001	0.030348	0.0116762	0.00873689	0.00057735
-glucose/-citrate	0.548	0.108	0.117	0.113	0.222	0.05
	0.576	0.108	0.095	0.364	0.152	0.039
	0.447	0.062	0.031	0.243	0.271	0.04
av	0.523667	0.0926667	0.081	0.24	0.215	0.043
SD	0.0678552	0.0265581	0.0446766	0.125527	0.059808	0.00608276

## Sheet: F3-2
Rep_1
Rep_2
Rep_3

## Sheet: F3-3
Protein IDs	Majority protein IDs	Peptide counts (all)	Peptide counts (razor+unique)	Peptide counts (unique)	Fasta headers	Number of proteins	Peptides	Razor + unique peptides	Unique peptides	Peptides aiao-evoc_HL_g_A	Peptides aiao-evoc_HL_g_B	Peptides aiao-evoc_HL_g_C	Peptides aiao-evoc_HL_g_D	Peptides aiao-evoc_LL_g_A	Peptides aiao-evoc_LL_g_B	Peptides aiao-evoc_LL_g_C	Peptides aiao-evoc_LL_g_D	Peptides aiao-evoc_LL_ng_A	Peptides aiao-evoc_LL_ng_B	Peptides aiao-evoc_LL_ng_C	Peptides aiao-evoc_LL_ng_D	Peptides aiao-evoc-ext_HL_g_A	Peptides aiao-evo-ext_HL_g_B	Peptides aiao-evo-ext_HL_g_C	Peptides aiao-evo-ext_HL_g_D	Peptides aiao-evo-ext_HL_ng_A	Peptides aiao-evo-ext_HL_ng_B	Peptides aiao-evo-ext_HL_ng_C	Peptides aiao-evo-ext_HL_ng_D	Peptides aiao-evo-ext_LL_g_A	Peptides aiao-evo-ext_LL_g_B	Peptides aiao-evo-ext_LL_g_C	Peptides aiao-evo-ext_LL_g_D	Peptides aiao-evo-ext_LL_ng_A	Peptides aiao-evo-ext_LL_ng_B	Peptides aiao-evo-ext_LL_ng_C	Peptides aiao-evo-ext_LL_ng_D	Peptides WT_HL_g_A	Peptides WT_HL_g_B	Peptides WT_HL_g_C	Peptides WT_HL_g_D	Peptides WT_HL_ng_A	Peptides WT_HL_ng_B	Peptides WT_HL_ng_C	Peptides WT_HL_ng_D	Peptides WT_LL_g_A	Peptides WT_LL_g_B	Peptides WT_LL_g_C	Peptides WT_LL_g_D
CON__A2A4G1	CON__A2A4G1	10	4	2		1	10	4	2	1	1	0	1	0	1	1	0	2	1	1	1	1	0	1	1	2	2	0	1	0	0	0	1	2	1	0	1	2	1	1	2	2	2	1	2	1	3	2	1
CON__ENSEMBL:ENSBTAP00000038253;CON__REFSEQ:XP_932229	CON__ENSEMBL:ENSBTAP00000038253	10;1	4;0	3;0		2	10	4	3	5	5	1	2	3	4	4	1	5	3	0	2	3	4	4	3	3	3	4	3	2	3	1	5	6	4	3	3	3	5	4	5	4	5	4	6	5	5	4	5
CON__ENSEMBL:ENSP00000377550	CON__ENSEMBL:ENSP00000377550	12	6	0		1	12	6	0	1	1	0	0	1	0	1	1	3	3	1	2	1	1	0	1	2	2	1	1	0	1	0	1	3	1	5	2	2	1	1	2	3	3	1	7	2	4	1	2
CON__O76014	CON__O76014	5	4	2		1	5	4	2	0	0	0	0	0	0	0	1	1	1	0	1	0	0	0	0	1	1	0	0	0	0	0	0	1	0	0	2	0	0	0	0	1	1	0	0	0	1	1	0
CON__P00761	CON__P00761	1	1	1		1	1	1	1	1	1	1	1	1	1	1	1	1	1	1	1	1	1	1	1	1	1	1	1	1	1	1	1	1	1	1	1	1	1	1	1	1	1	1	1	1	1	1	1
CON__P02533;CON__Q61782	CON__P02533	18;3	7;1	2;1		2	18	7	2	4	2	0	1	0	1	1	0	5	3	1	2	1	3	2	1	2	1	1	1	1	0	0	4	5	4	1	2	3	2	3	3	4	4	2	7	2	10	2	3
CON__P02535-1	CON__P02535-1	9	1	1		1	9	1	1	5	2	1	2	2	3	5	2	8	6	5	3	3	4	3	5	6	5	4	5	1	5	1	5	8	5	3	4	6	5	4	7	5	7	5	6	6	7	5	6
CON__P48668;CON__P02538	CON__P48668;CON__P02538	16;16	1;1	1;1	;	2	16	1	1	1	2	0	0	0	1	3	0	2	1	0	0	0	2	3	0	2	2	2	1	0	3	0	1	5	3	3	1	1	2	2	2	3	4	5	6	4	9	2	4
CON__P02662	CON__P02662	7	7	7		1	7	7	7	2	1	0	0	1	0	1	2	1	4	0	1	1	2	1	0	2	2	2	1	1	1	0	0	1	0	0	0	3	3	2	0	3	2	2	1	1	4	2	0
CON__P02663	CON__P02663	5	5	5		1	5	5	5	0	0	0	0	0	0	0	1	0	1	0	0	0	0	0	0	1	1	0	0	0	0	0	0	1	0	0	0	3	1	0	0	2	0	1	0	1	0	0	0
CON__P02666	CON__P02666	3	3	3		1	3	3	3	0	0	0	0	1	0	1	2	1	3	1	1	1	0	1	0	1	2	1	1	0	0	0	0	0	0	1	0	2	0	1	0	1	0	2	1	0	0	1	0
CON__P02754	CON__P02754	4	4	4		1	4	4	4	0	0	0	0	0	0	0	1	0	0	0	0	0	0	0	0	0	0	0	1	0	0	0	0	1	0	0	0	0	0	0	0	0	0	0	0	0	0	0	0
CON__P02768-1	CON__P02768-1	9	9	7		1	9	9	7	0	0	0	0	0	0	0	0	0	0	0	0	7	0	1	0	0	0	0	0	0	0	0	1	0	0	0	0	0	0	0	0	0	0	0	0	0	0	0	0
CON__P04259	CON__P04259	16	12	1		1	16	12	1	1	2	0	0	0	1	3	0	2	1	0	0	0	2	3	0	2	2	2	1	0	3	0	1	5	3	3	1	1	2	3	2	3	4	5	5	4	9	2	4
CON__P04264	CON__P04264	25	25	19		1	25	25	19	15	12	5	7	12	11	15	5	16	14	10	6	13	14	11	14	14	13	15	12	8	14	7	11	21	16	12	11	15	16	14	15	14	19	14	19	16	19	17	16
CON__P08779	CON__P08779	21	18	6		1	21	18	6	2	2	0	1	0	1	2	0	2	1	1	1	1	0	2	1	2	1	1	1	0	1	0	4	3	3	3	1	4	1	3	2	5	3	2	4	1	12	2	3
CON__P12035;CON__Q01546	CON__P12035;CON__Q01546	9;5	3;1	3;1	;	2	9	3	3	0	0	0	0	1	0	1	0	0	1	0	0	0	0	1	0	1	1	0	0	0	2	0	0	3	1	0	0	0	0	1	0	0	3	2	3	2	4	0	3
CON__P13645;CON__Q148H6	CON__P13645	28;3	28;3	18;0		2	28	28	18	9	9	1	3	6	9	14	4	22	12	11	3	6	12	8	10	14	12	14	12	1	11	4	8	26	13	8	7	11	14	12	15	12	23	15	15	19	23	16	21
CON__P13646-1	CON__P13646-1	12	1	1		1	12	1	1	1	1	0	0	1	0	1	1	2	2	1	1	1	1	0	1	1	1	1	1	0	1	0	1	2	1	5	1	2	1	1	2	2	2	1	8	2	3	1	2
CON__P13647	CON__P13647	14	7	4		1	14	7	4	0	1	0	0	0	0	2	0	2	1	0	0	0	1	2	0	2	2	1	2	0	3	0	0	5	1	1	0	1	1	0	1	1	3	3	2	3	5	1	3
CON__P19013	CON__P19013	7	4	4		1	7	4	4	1	1	0	0	0	1	1	0	1	0	0	0	0	1	2	0	0	1	1	0	0	1	0	1	2	1	3	0	0	1	1	1	0	2	1	4	2	3	1	2
CON__P35527	CON__P35527	25	24	24		1	25	24	24	6	3	1	2	3	4	2	1	7	6	3	1	2	3	1	4	5	6	6	5	3	4	1	3	5	7	2	2	5	7	4	5	7	5	5	9	4	12	5	5
CON__P35908v2;CON__P35908	CON__P35908v2;CON__P35908	25;24	23;22	16;15	;	2	25	23	16	4	7	1	1	2	4	9	0	13	4	3	1	3	7	8	2	10	6	7	4	1	8	1	4	22	6	4	1	6	6	9	6	6	20	10	8	10	16	8	18
CON__P78386	CON__P78386	13	4	2		1	13	4	2	1	0	0	0	0	0	2	0	0	1	1	8	0	0	0	3	1	0	0	0	0	2	0	0	1	2	0	2	0	0	0	0	0	2	1	1	2	2	0	2
CON__Q9UE12;CON__Q15323	CON__Q9UE12;CON__Q15323	13;13	12;12	2;2	;	2	13	12	2	0	0	0	0	0	0	0	0	1	1	0	8	0	0	0	0	1	1	0	0	0	0	0	0	2	0	0	4	0	0	0	0	1	1	0	0	0	1	0	0
CON__Q3TTY5	CON__Q3TTY5	7	3	2		1	7	3	2	2	2	1	0	1	0	1	0	3	0	2	0	0	1	3	0	1	1	1	1	0	2	1	1	4	1	2	0	1	2	1	2	1	4	3	3	4	4	2	3
CON__Q9Z2K1;CON__Q3ZAW8	CON__Q9Z2K1;CON__Q3ZAW8	9;9	1;1	1;1	;	2	9	1	1	1	2	0	1	0	1	2	0	2	1	1	1	1	0	1	1	2	1	0	1	0	1	0	2	2	1	0	1	1	1	1	1	1	2	1	2	1	3	1	2
CON__Q5D862	CON__Q5D862	7	7	7		1	7	7	7	0	1	0	0	0	0	1	0	0	0	0	0	0	0	0	0	0	0	0	0	0	0	0	0	1	0	0	0	0	0	0	1	0	0	1	0	0	0	0	0
CON__Q5XKE5;CON__Q8VED5	CON__Q5XKE5;CON__Q8VED5	8;4	3;1	3;1	;	2	8	3	3	0	1	0	0	0	0	2	0	1	1	0	0	0	1	3	0	3	3	1	1	0	3	0	0	4	1	1	1	1	1	1	1	2	6	2	3	3	5	1	4
CON__Q61726	CON__Q61726	12	2	1		1	12	2	1	1	0	0	0	0	0	2	0	0	1	0	10	0	0	0	2	1	0	0	0	0	2	0	0	0	2	0	4	0	1	0	0	0	2	1	1	1	2	0	1
CON__Q6NT21;CON__P78385	CON__Q6NT21;CON__P78385	14;13	13;12	0;0	;	2	14	13	0	1	0	0	0	0	0	2	0	0	1	1	11	0	0	0	2	1	0	0	0	0	2	0	0	1	2	0	2	0	1	0	0	0	2	1	1	2	2	0	2
CON__Q7Z3Y7	CON__Q7Z3Y7	5	2	1		1	5	2	1	2	3	0	1	1	2	2	0	3	2	2	1	1	1	2	2	3	2	1	3	0	1	1	2	3	2	0	1	2	2	2	2	2	3	2	2	2	3	2	2
CON__Q7Z3Y8	CON__Q7Z3Y8	4	1	1		1	4	1	1	3	2	0	1	1	2	2	0	2	1	2	0	1	1	2	2	2	1	1	3	0	1	1	2	2	2	1	0	2	2	2	2	1	2	2	2	2	2	2	2
CON__Q7Z3Y9	CON__Q7Z3Y9	4	3	3		1	4	3	3	2	1	0	1	0	1	1	3	1	0	1	0	2	0	1	1	1	0	0	1	0	0	0	1	1	1	0	0	1	1	1	1	0	1	1	1	1	1	1	1
CON__Q7Z3Z0	CON__Q7Z3Z0	4	1	1		1	4	1	1	2	2	0	1	1	2	2	0	2	1	2	0	1	1	2	2	2	1	1	3	0	1	1	2	2	2	0	1	2	2	2	2	1	2	2	2	2	2	2	2
CON__REFSEQ:XP_986630	CON__REFSEQ:XP_986630	9	2	1		1	9	2	1	0	0	0	1	0	0	1	0	1	1	0	7	0	0	0	0	1	1	0	0	0	0	0	0	1	0	0	3	0	0	0	0	1	1	0	0	0	1	0	0
P05429	P05429	14	14	14	sp|P05429|PSBB_SYNY3 Photosystem II CP47 reaction center protein OS=Synechocystis sp. (strain PCC 6803 / Kazusa) OX=1111708 GN=psbB PE=1 SV=1	1	14	14	14	12	11	13	10	14	12	12	13	13	12	13	11	12	10	12	12	12	11	10	11	14	12	13	12	14	13	13	12	8	9	8	9	8	9	7	9	14	13	12	10
P07826	P07826	4	1	1	sp|P07826|PSBA1_SYNY3 Photosystem II protein D1 1 OS=Synechocystis sp. (strain PCC 6803 / Kazusa) OX=1111708 GN=psbA1 PE=1 SV=3	1	4	1	1	3	3	1	3	3	4	2	3	3	3	3	3	3	3	2	3	3	3	3	3	3	3	2	3	3	3	3	3	0	3	0	3	1	3	0	2	2	3	3	3
P09190	P09190	4	4	4	sp|P09190|PSBE_SYNY3 Cytochrome b559 subunit alpha OS=Synechocystis sp. (strain PCC 6803 / Kazusa) OX=1111708 GN=psbE PE=1 SV=3	1	4	4	4	3	4	2	3	3	4	2	3	3	4	2	4	3	2	2	2	3	3	2	3	3	3	2	3	4	4	3	4	3	3	2	2	3	3	2	2	3	3	2	3
P09191	P09191	1	1	1	sp|P09191|PSBF_SYNY3 Cytochrome b559 subunit beta OS=Synechocystis sp. (strain PCC 6803 / Kazusa) OX=1111708 GN=psbF PE=1 SV=3	1	1	1	1	1	1	1	1	1	1	1	1	1	1	1	1	1	0	0	1	1	1	1	1	1	1	1	1	1	1	1	1	1	1	1	1	1	1	0	1	1	1	1	1
P09192	P09192	7	7	7	sp|P09192|PSBD_SYNY3 Photosystem II D2 protein OS=Synechocystis sp. (strain PCC 6803 / Kazusa) OX=1111708 GN=psbD PE=1 SV=2	1	7	7	7	6	6	4	6	5	6	5	6	6	6	6	6	6	6	4	5	6	6	5	6	6	6	5	6	6	6	5	6	4	4	2	4	2	5	2	5	5	6	5	6
P09193	P09193	16	16	16	sp|P09193|PSBC_SYNY3 Photosystem II CP43 reaction center protein OS=Synechocystis sp. (strain PCC 6803 / Kazusa) OX=1111708 GN=psbC PE=1 SV=3	1	16	16	16	14	12	11	13	14	12	11	12	14	14	13	12	12	12	9	12	12	13	11	12	13	13	12	12	14	15	11	12	12	11	7	10	13	12	9	10	13	13	10	11
P0DJF8	P0DJF8	10	10	10	sp|P0DJF8|MTAP_SYNY3 S-methyl-5-thioadenosine phosphorylase OS=Synechocystis sp. (strain PCC 6803 / Kazusa) OX=1111708 GN=mtnP PE=3 SV=1	1	10	10	10	8	7	6	7	6	7	6	7	7	7	7	8	7	7	5	7	7	9	8	7	7	7	5	6	7	7	7	7	6	7	8	6	7	8	9	7	4	6	4	4
P10549	P10549	13	13	13	sp|P10549|PSBO_SYNY3 Photosystem II manganese-stabilizing polypeptide OS=Synechocystis sp. (strain PCC 6803 / Kazusa) OX=1111708 GN=psbO PE=1 SV=1	1	13	13	13	13	11	13	13	13	13	13	12	12	13	13	13	12	13	13	11	12	13	13	10	13	13	13	13	13	13	13	13	10	13	12	10	10	13	10	9	12	13	13	13
P12975	P12975	4	4	4	sp|P12975|PSAE_SYNY3 Photosystem I reaction center subunit IV OS=Synechocystis sp. (strain PCC 6803 / Kazusa) OX=1111708 GN=psaE PE=1 SV=4	1	4	4	4	0	0	0	0	0	0	0	0	0	0	0	0	0	0	0	0	0	0	0	0	0	0	0	0	0	0	0	0	4	4	3	3	4	4	3	4	4	4	4	4
P14835	P14835	1	1	1	sp|P14835|PSBH_SYNY3 Photosystem II reaction center protein H OS=Synechocystis sp. (strain PCC 6803 / Kazusa) OX=1111708 GN=psbH PE=1 SV=3	1	1	1	1	1	1	1	1	1	1	1	1	1	1	1	1	1	1	1	1	1	1	1	1	1	1	1	1	1	1	1	1	1	1	0	1	0	1	0	1	1	1	1	1
P15730	P15730	2	2	2	sp|P15730|Y772_SYNY3 Uncharacterized protein sll0772 OS=Synechocystis sp. (strain PCC 6803 / Kazusa) OX=1111708 GN=sll0772 PE=3 SV=3	1	2	2	2	1	1	1	1	1	1	1	1	1	1	1	1	1	1	1	2	1	1	1	1	1	1	1	1	1	1	1	1	1	1	1	1	1	1	1	1	1	1	1	1
P16033	P16033	8	8	5	sp|P16033|PSBA2_SYNY3 Photosystem II protein D1 2 OS=Synechocystis sp. (strain PCC 6803 / Kazusa) OX=1111708 GN=psbA2 PE=1 SV=1	1	8	8	5	7	6	4	7	7	7	5	7	7	7	7	7	6	6	4	6	7	7	6	7	7	7	4	7	7	7	7	7	2	7	2	5	3	7	2	4	6	7	6	7
P17253	P17253	13	13	13	sp|P17253|ATPG_SYNY3 ATP synthase gamma chain OS=Synechocystis sp. (strain PCC 6803 / Kazusa) OX=1111708 GN=atpG PE=3 SV=1	1	13	13	13	9	11	9	9	9	9	8	9	9	11	9	9	9	9	8	8	9	9	9	8	9	9	9	9	9	10	9	9	8	9	8	8	8	8	8	8	10	10	9	9
P19050	P19050	11	11	11	sp|P19050|NDHK1_SYNY3 NAD(P)H-quinone oxidoreductase subunit K 1 OS=Synechocystis sp. (strain PCC 6803 / Kazusa) OX=1111708 GN=ndhK1 PE=1 SV=1	1	11	11	11	7	7	4	6	5	7	6	7	4	5	8	7	4	5	6	4	7	9	9	9	3	5	5	6	7	7	8	8	4	7	8	6	3	10	9	6	2	4	6	5
P19125	P19125	8	8	8	sp|P19125|NDHJ_SYNY3 NAD(P)H-quinone oxidoreductase subunit J OS=Synechocystis sp. (strain PCC 6803 / Kazusa) OX=1111708 GN=ndhJ PE=1 SV=4	1	8	8	8	6	4	6	5	5	5	4	5	6	5	6	5	6	5	5	6	5	5	8	6	5	5	5	6	6	6	6	5	5	5	4	6	5	6	4	5	4	5	5	5
P19569	P19569	8	8	8	sp|P19569|PSAD_SYNY3 Photosystem I reaction center subunit II OS=Synechocystis sp. (strain PCC 6803 / Kazusa) OX=1111708 GN=psaD PE=1 SV=2	1	8	8	8	0	0	0	0	0	0	0	0	0	0	0	0	0	0	0	0	0	0	0	0	0	0	0	0	0	0	0	0	6	7	6	6	6	7	6	6	6	7	7	7
P20169	P20169	9	9	9	sp|P20169|DSPA_SYNY3 Drug sensory protein A OS=Synechocystis sp. (strain PCC 6803 / Kazusa) OX=1111708 GN=dspA PE=3 SV=2	1	9	9	9	2	0	1	1	1	0	0	2	0	1	2	1	2	0	2	1	0	1	0	2	0	2	1	1	0	1	1	0	1	1	0	1	1	1	2	1	0	0	0	2
P20170	P20170	16	16	16	sp|P20170|TRPE_SYNY3 Anthranilate synthase component 1 OS=Synechocystis sp. (strain PCC 6803 / Kazusa) OX=1111708 GN=trpE PE=3 SV=2	1	16	16	16	4	2	5	3	4	5	2	2	5	6	2	4	8	9	4	4	5	1	2	4	5	2	3	3	4	2	3	0	9	8	8	6	9	6	7	8	7	8	8	9
P20804	P20804	4	4	4	sp|P20804|ACP_SYNY3 Acyl carrier protein OS=Synechocystis sp. (strain PCC 6803 / Kazusa) OX=1111708 GN=acpP PE=1 SV=2	1	4	4	4	3	3	4	3	3	3	3	3	2	3	3	3	2	3	4	3	3	3	3	3	3	3	3	3	2	3	2	3	3	3	3	3	3	3	3	3	2	3	3	3
P21697	P21697	3	3	3	sp|P21697|PLAS_SYNY3 Plastocyanin OS=Synechocystis sp. (strain PCC 6803 / Kazusa) OX=1111708 GN=petE PE=1 SV=1	1	3	3	3	3	3	3	3	3	3	3	3	3	3	3	3	3	3	3	3	3	3	3	3	3	3	3	3	3	3	3	3	3	3	3	3	3	3	3	3	3	3	3	3
P22034	P22034	34	33	33	sp|P22034|CH602_SYNY3 Chaperonin GroEL 2 OS=Synechocystis sp. (strain PCC 6803 / Kazusa) OX=1111708 GN=groEL2 PE=1 SV=4	1	34	33	33	28	24	27	28	27	28	25	26	23	23	23	19	27	27	25	26	19	23	26	19	31	28	26	25	21	20	22	21	25	26	26	23	26	26	27	22	25	27	25	22
P22040	P22040	9	9	9	sp|P22040|Y415_SYNY3 Uncharacterized ABC transporter ATP-binding protein sll0415 OS=Synechocystis sp. (strain PCC 6803 / Kazusa) OX=1111708 GN=sll0415 PE=3 SV=2	1	9	9	9	1	3	1	3	0	1	0	1	2	2	3	1	0	1	0	0	0	0	0	1	0	1	1	0	1	0	1	1	0	2	2	0	1	2	1	1	0	0	0	0
P22358	P22358	33	33	33	sp|P22358|DNAK2_SYNY3 Chaperone protein DnaK2 OS=Synechocystis sp. (strain PCC 6803 / Kazusa) OX=1111708 GN=dnaK2 PE=2 SV=1	1	33	33	33	27	24	29	27	25	26	27	27	25	25	25	21	28	27	28	25	22	25	27	22	27	26	26	25	20	26	22	20	26	27	28	25	27	29	29	26	26	29	28	26
P23349	P23349	6	6	6	sp|P23349|RL7_SYNY3 50S ribosomal protein L7/L12 OS=Synechocystis sp. (strain PCC 6803 / Kazusa) OX=1111708 GN=rplL PE=1 SV=3	1	6	6	6	6	6	6	6	6	6	6	6	5	6	6	6	6	6	6	6	6	6	6	6	5	6	6	6	6	5	6	6	6	6	6	6	6	6	6	6	6	6	6	6
P23350	P23350	6	6	6	sp|P23350|RL10_SYNY3 50S ribosomal protein L10 OS=Synechocystis sp. (strain PCC 6803 / Kazusa) OX=1111708 GN=rplJ PE=3 SV=1	1	6	6	6	4	4	4	4	4	4	4	4	3	3	4	3	4	4	4	4	2	3	4	3	4	4	5	4	3	3	3	3	2	4	3	3	2	3	2	2	3	4	4	3
P23353	P23353	17	17	17	sp|P23353|AROC_SYNY3 Chorismate synthase OS=Synechocystis sp. (strain PCC 6803 / Kazusa) OX=1111708 GN=aroC PE=3 SV=2	1	17	17	17	13	13	13	13	10	11	9	13	10	10	12	13	12	9	11	12	12	12	13	10	8	10	10	11	11	9	12	12	7	11	10	9	8	13	12	7	9	6	10	10
P24602	P24602	9	9	9	sp|P24602|BFR_SYNY3 Bacterioferritin OS=Synechocystis sp. (strain PCC 6803 / Kazusa) OX=1111708 GN=bfr PE=1 SV=2	1	9	9	9	8	7	7	8	9	8	9	9	8	8	8	8	7	8	8	8	9	8	8	9	7	8	8	9	9	9	8	8	6	8	8	8	8	8	9	8	5	6	5	7
P26287	P26287	11	11	11	sp|P26287|CYF_SYNY3 Cytochrome f OS=Synechocystis sp. (strain PCC 6803 / Kazusa) OX=1111708 GN=petA PE=3 SV=1	1	11	11	11	7	10	9	8	7	10	8	8	9	11	9	9	6	9	6	7	8	10	7	9	6	10	9	9	9	10	8	7	5	10	7	8	6	7	5	8	6	9	7	7
P26290	P26290	12	12	12	sp|P26290|UCRIB_SYNY3 Cytochrome b6-f complex iron-sulfur subunit 2 OS=Synechocystis sp. (strain PCC 6803 / Kazusa) OX=1111708 GN=petC2 PE=1 SV=2	1	12	12	12	11	9	8	8	10	9	7	9	10	10	9	9	10	7	6	7	7	9	7	6	6	8	7	6	9	9	7	8	7	7	6	6	5	10	7	6	8	7	5	5
P26522	P26522	6	6	6	sp|P26522|NU1C_SYNY3 NAD(P)H-quinone oxidoreductase subunit 1 OS=Synechocystis sp. (strain PCC 6803 / Kazusa) OX=1111708 GN=ndhA PE=3 SV=2	1	6	6	6	2	4	2	3	2	3	2	4	4	2	2	2	2	2	2	2	3	3	3	2	2	3	2	3	2	3	2	2	2	3	2	2	2	3	2	2	2	2	2	2
P26523	P26523	2	2	2	sp|P26523|NU6C_SYNY3 NAD(P)H-quinone oxidoreductase chain 6 OS=Synechocystis sp. (strain PCC 6803 / Kazusa) OX=1111708 GN=ndhG PE=3 SV=2	1	2	2	2	1	2	1	1	1	1	1	1	2	1	0	2	1	1	1	1	2	2	1	2	1	0	1	1	1	1	1	1	1	1	1	1	2	1	1	1	1	1	1	1
P26524	P26524	1	1	1	sp|P26524|NU4LC_SYNY3 NAD(P)H-quinone oxidoreductase subunit 4L OS=Synechocystis sp. (strain PCC 6803 / Kazusa) OX=1111708 GN=ndhE PE=3 SV=1	1	1	1	1	0	0	0	0	0	0	0	0	0	0	0	0	0	0	0	0	1	0	0	1	0	0	0	0	0	0	0	0	0	0	0	0	1	0	0	0	0	0	0	0
P26525	P26525	11	11	11	sp|P26525|NDHI_SYNY3 NAD(P)H-quinone oxidoreductase subunit I OS=Synechocystis sp. (strain PCC 6803 / Kazusa) OX=1111708 GN=ndhI PE=1 SV=1	1	11	11	11	8	7	6	8	6	7	6	7	5	7	7	7	8	7	7	6	8	7	9	8	7	7	6	7	6	7	6	6	6	7	7	7	7	7	7	7	2	5	4	5
P26527	P26527	29	29	29	sp|P26527|ATPB_SYNY3 ATP synthase subunit beta OS=Synechocystis sp. (strain PCC 6803 / Kazusa) OX=1111708 GN=atpD PE=3 SV=1	1	29	29	29	28	28	27	28	27	27	27	27	26	26	27	28	25	28	26	25	26	28	27	26	28	27	26	28	27	27	27	28	25	26	26	25	24	26	25	23	25	27	26	26
P26533	P26533	6	6	6	sp|P26533|ATPE_SYNY3 ATP synthase epsilon chain OS=Synechocystis sp. (strain PCC 6803 / Kazusa) OX=1111708 GN=atpC PE=1 SV=3	1	6	6	6	4	4	5	5	4	5	5	5	4	5	4	4	4	4	4	4	4	4	6	4	4	4	5	4	4	4	5	5	4	4	4	4	4	4	5	4	4	5	4	4
P27178	P27178	5	5	5	sp|P27178|ATP6_SYNY3 ATP synthase subunit a OS=Synechocystis sp. (strain PCC 6803 / Kazusa) OX=1111708 GN=atpB PE=3 SV=1	1	5	5	5	3	3	0	3	3	3	0	3	2	3	0	2	2	3	0	2	1	2	0	1	2	3	0	2	2	3	0	2	1	3	0	1	1	2	0	0	2	3	0	1
P27179	P27179	26	26	26	sp|P27179|ATPA_SYNY3 ATP synthase subunit alpha OS=Synechocystis sp. (strain PCC 6803 / Kazusa) OX=1111708 GN=atpA PE=3 SV=1	1	26	26	26	22	20	21	22	20	21	20	21	20	22	21	20	21	21	22	19	20	21	22	19	22	22	22	21	19	22	19	20	19	22	22	21	17	23	21	17	19	23	23	21
P27180	P27180	11	11	11	sp|P27180|ATPD_SYNY3 ATP synthase subunit delta OS=Synechocystis sp. (strain PCC 6803 / Kazusa) OX=1111708 GN=atpH PE=3 SV=1	1	11	11	11	10	11	9	11	9	11	6	10	9	11	7	10	9	9	7	8	7	10	10	8	10	11	9	10	10	11	9	10	7	10	8	7	6	8	5	6	7	9	8	9
P27181	P27181	6	6	6	sp|P27181|ATPF_SYNY3 ATP synthase subunit b OS=Synechocystis sp. (strain PCC 6803 / Kazusa) OX=1111708 GN=atpF PE=3 SV=2	1	6	6	6	6	6	6	6	6	6	6	5	6	5	6	5	5	6	6	5	6	5	6	6	6	6	6	5	5	5	6	4	6	6	6	6	6	6	6	6	6	6	6	5
P27182	P27182	2	2	2	sp|P27182|ATPL_SYNY3 ATP synthase subunit c OS=Synechocystis sp. (strain PCC 6803 / Kazusa) OX=1111708 GN=atpE PE=3 SV=1	1	2	2	2	1	1	0	1	1	2	0	2	0	1	1	1	0	1	0	0	0	1	1	0	1	1	1	1	1	1	1	1	0	1	0	0	0	0	0	0	0	1	0	1
P27183	P27183	9	9	9	sp|P27183|ATPF2_SYNY3 ATP synthase subunit b OS=Synechocystis sp. (strain PCC 6803 / Kazusa) OX=1111708 GN=atpF2 PE=3 SV=1	1	9	9	9	7	7	7	7	7	8	7	7	6	7	7	7	7	6	6	7	7	7	6	6	7	7	7	6	7	7	8	6	7	7	7	6	7	7	7	5	7	7	7	8
P27319	P27319	8	8	8	sp|P27319|FLAV_SYNY3 Flavodoxin OS=Synechocystis sp. (strain PCC 6803 / Kazusa) OX=1111708 GN=isiB PE=1 SV=2	1	8	8	8	3	5	4	6	0	0	0	0	0	0	0	3	1	0	1	0	6	6	7	5	0	0	0	0	0	0	0	1	2	2	2	3	6	6	6	6	2	1	2	2
P27320	P27320	2	2	2	sp|P27320|FER_SYNY3 Ferredoxin-1 OS=Synechocystis sp. (strain PCC 6803 / Kazusa) OX=1111708 GN=petF PE=1 SV=2	1	2	2	2	1	1	1	1	1	1	2	1	1	1	2	2	1	1	1	1	2	1	2	2	1	1	1	1	1	1	2	2	2	2	2	2	2	2	2	2	1	1	2	2
P27589	P27589	3	3	3	sp|P27589|PETD_SYNY3 Cytochrome b6-f complex subunit 4 OS=Synechocystis sp. (strain PCC 6803 / Kazusa) OX=1111708 GN=petD PE=3 SV=1	1	3	3	3	2	3	2	2	2	2	2	2	2	2	2	2	2	2	1	2	2	2	2	2	2	2	2	2	2	2	2	2	2	2	2	2	2	2	2	2	2	2	2	2
P27724	P27724	22	22	22	sp|P27724|NDHH_SYNY3 NAD(P)H-quinone oxidoreductase subunit H OS=Synechocystis sp. (strain PCC 6803 / Kazusa) OX=1111708 GN=ndhH PE=1 SV=3	1	22	22	22	11	14	12	12	9	13	11	14	14	14	13	16	10	9	11	7	15	16	15	15	8	12	8	8	16	17	12	13	10	14	13	9	10	15	13	7	7	8	7	7
P28371	P28371	41	41	41	sp|P28371|EFG1_SYNY3 Elongation factor G 1 OS=Synechocystis sp. (strain PCC 6803 / Kazusa) OX=1111708 GN=fusA PE=1 SV=2	1	41	41	41	23	23	25	25	23	27	25	28	5	10	8	10	19	18	21	20	9	11	10	12	19	24	25	22	8	12	8	11	25	27	29	26	19	27	26	21	22	24	26	26
P28372	P28372	9	9	9	sp|P28372|CHLN_SYNY3 Light-independent protochlorophyllide reductase subunit N OS=Synechocystis sp. (strain PCC 6803 / Kazusa) OX=1111708 GN=chlN PE=3 SV=1	1	9	9	9	0	0	0	0	0	0	0	0	0	0	0	0	0	0	0	0	0	0	0	0	0	0	0	0	0	0	0	0	0	0	0	0	0	0	0	0	4	5	2	7
P28373	P28373	6	6	6	sp|P28373|CHLL_SYNY3 Light-independent protochlorophyllide reductase iron-sulfur ATP-binding protein OS=Synechocystis sp. (strain PCC 6803 / Kazusa) OX=1111708 GN=chlL PE=3 SV=1	1	6	6	6	0	0	1	0	0	0	0	0	0	0	0	0	0	1	0	0	0	0	0	0	0	0	0	0	0	0	0	0	0	2	0	0	0	0	0	0	3	4	3	3
P28463	P28463	11	11	11	sp|P28463|HEM1_SYNY3 Glutamyl-tRNA reductase OS=Synechocystis sp. (strain PCC 6803 / Kazusa) OX=1111708 GN=hemA PE=3 SV=1	1	11	11	11	3	6	2	5	4	4	3	5	0	3	1	3	4	6	2	4	2	3	1	2	2	3	0	1	0	2	1	2	1	3	2	2	1	2	2	0	1	4	1	5
P29107	P29107	22	22	22	sp|P29107|ILVC_SYNY3 Ketol-acid reductoisomerase (NADP(+)) OS=Synechocystis sp. (strain PCC 6803 / Kazusa) OX=1111708 GN=ilvC PE=1 SV=3	1	22	22	22	19	13	16	19	17	18	17	17	14	15	15	15	14	17	15	16	16	16	16	15	19	16	17	18	15	17	13	16	17	18	17	17	16	16	17	14	18	18	19	17
P29254	P29254	11	11	9	sp|P29254|PSAA_SYNY3 Photosystem I P700 chlorophyll a apoprotein A1 OS=Synechocystis sp. (strain PCC 6803 / Kazusa) OX=1111708 GN=psaA PE=1 SV=1	1	11	11	9	0	0	0	0	0	0	0	0	0	0	1	1	0	0	0	0	1	0	0	0	0	0	0	0	0	0	0	1	5	4	2	4	4	4	1	3	6	5	3	3
P29255	P29255	6	6	5	sp|P29255|PSAB_SYNY3 Photosystem I P700 chlorophyll a apoprotein A2 OS=Synechocystis sp. (strain PCC 6803 / Kazusa) OX=1111708 GN=psaB PE=1 SV=4	1	6	6	5	0	0	0	0	0	0	0	0	0	0	0	0	0	0	0	0	0	0	0	0	0	0	0	0	0	0	0	0	6	5	4	4	4	4	4	4	4	5	4	5
P29256	P29256	9	9	9	sp|P29256|PSAF_SYNY3 Photosystem I reaction center subunit III OS=Synechocystis sp. (strain PCC 6803 / Kazusa) OX=1111708 GN=psaF PE=1 SV=1	1	9	9	9	0	0	0	0	0	0	0	0	0	0	0	1	0	0	0	0	0	0	0	0	0	0	0	0	0	0	0	0	7	7	7	7	6	7	7	7	7	7	8	7
P29273	P29273	19	19	19	sp|P29273|CRTI_SYNY3 Phytoene dehydrogenase OS=Synechocystis sp. (strain PCC 6803 / Kazusa) OX=1111708 GN=pds PE=3 SV=2	1	19	19	19	11	12	8	12	7	10	5	11	3	4	3	6	11	14	10	11	2	7	7	5	10	12	8	10	5	3	3	5	2	5	2	4	3	5	2	1	1	4	1	3
P32421	P32421	1	1	1	sp|P32421|NU4C1_SYNY3 NAD(P)H-quinone oxidoreductase chain 4-1 OS=Synechocystis sp. (strain PCC 6803 / Kazusa) OX=1111708 GN=ndhD1 PE=3 SV=1	1	1	1	1	1	1	0	1	1	1	0	1	1	1	1	1	1	1	0	1	1	1	1	1	1	1	1	1	1	1	1	1	1	1	0	0	1	0	0	1	1	1	0	1
P32422	P32422	5	5	4	sp|P32422|PSAC_SYNY3 Photosystem I iron-sulfur center OS=Synechocystis sp. (strain PCC 6803 / Kazusa) OX=1111708 GN=psaC PE=1 SV=2	1	5	5	4	0	0	0	0	0	0	0	0	0	0	0	0	0	0	0	0	0	0	0	0	0	0	0	0	0	0	0	0	5	5	5	5	5	5	5	5	5	5	5	5
P33779	P33779	9	9	9	sp|P33779|NTCA_SYNY3 Global nitrogen regulator OS=Synechocystis sp. (strain PCC 6803 / Kazusa) OX=1111708 GN=ntcA PE=4 SV=1	1	9	9	9	4	7	2	6	3	5	2	4	4	5	4	5	4	4	5	5	4	5	4	6	5	4	3	4	4	3	1	5	2	2	1	3	2	3	0	1	2	3	1	4
P36236	P36236	13	13	13	sp|P36236|RL1_SYNY3 50S ribosomal protein L1 OS=Synechocystis sp. (strain PCC 6803 / Kazusa) OX=1111708 GN=rplA PE=3 SV=1	1	13	13	13	12	11	11	12	12	12	12	11	8	6	8	6	13	11	12	12	8	10	9	6	13	12	11	11	7	7	9	7	10	11	11	10	10	12	11	8	9	12	11	9
P36237	P36237	6	6	6	sp|P36237|RL11_SYNY3 50S ribosomal protein L11 OS=Synechocystis sp. (strain PCC 6803 / Kazusa) OX=1111708 GN=rplK PE=3 SV=1	1	6	6	6	5	6	5	6	5	5	5	5	5	4	4	5	5	5	5	5	5	5	5	5	5	5	5	5	5	5	5	5	5	5	5	5	5	5	5	5	5	5	6	5
P36239	P36239	9	9	9	sp|P36239|RL19_SYNY3 50S ribosomal protein L19 OS=Synechocystis sp. (strain PCC 6803 / Kazusa) OX=1111708 GN=rplS PE=3 SV=1	1	9	9	9	8	8	8	8	8	7	8	8	7	4	6	5	8	8	8	8	4	6	6	5	8	8	7	7	5	5	4	5	5	6	7	7	6	7	7	6	7	8	8	7
P36265	P36265	13	13	13	sp|P36265|NUSG_SYNY3 Transcription termination/antitermination protein NusG OS=Synechocystis sp. (strain PCC 6803 / Kazusa) OX=1111708 GN=nusG PE=3 SV=1	1	13	13	13	10	9	9	10	9	9	9	10	4	7	8	7	11	11	12	11	8	10	9	12	10	10	8	9	8	8	8	7	9	10	9	12	6	10	9	9	6	8	7	9
P37101	P37101	22	22	22	sp|P37101|KPPR_SYNY3 Phosphoribulokinase OS=Synechocystis sp. (strain PCC 6803 / Kazusa) OX=1111708 GN=prk PE=2 SV=1	1	22	22	22	19	18	18	19	19	19	19	18	19	19	20	18	19	20	20	17	16	18	20	16	19	19	21	18	19	19	20	18	16	17	19	16	16	19	18	16	19	19	19	18
P37277	P37277	4	4	4	sp|P37277|PSAL_SYNY3 Photosystem I reaction center subunit XI OS=Synechocystis sp. (strain PCC 6803 / Kazusa) OX=1111708 GN=psaL PE=1 SV=1	1	4	4	4	0	0	0	0	0	0	0	0	0	0	0	0	0	0	0	0	0	0	0	0	0	0	0	0	0	0	0	0	3	3	3	3	3	3	3	3	3	3	4	3
P37294	P37294	1	1	1	sp|P37294|CRTB_SYNY3 15-cis-phytoene synthase OS=Synechocystis sp. (strain PCC 6803 / Kazusa) OX=1111708 GN=crtB PE=1 SV=1	1	1	1	1	0	0	0	0	0	0	0	0	0	0	0	0	0	0	0	0	1	0	0	0	0	0	0	0	0	0	0	0	0	1	0	0	0	0	0	0	0	1	0	0
P38382	P38382	2	2	2	sp|P38382|SECE_SYNY3 Protein translocase subunit SecE OS=Synechocystis sp. (strain PCC 6803 / Kazusa) OX=1111708 GN=secE PE=3 SV=1	1	2	2	2	1	1	1	1	1	1	1	1	1	1	1	1	1	1	1	2	1	1	1	1	1	1	1	1	1	1	1	1	1	1	1	1	1	1	1	1	1	1	1	1
P42349	P42349	12	12	12	sp|P42349|Y1242_SYNY3 Uncharacterized methyltransferase sll1242 OS=Synechocystis sp. (strain PCC 6803 / Kazusa) OX=1111708 GN=sll1242 PE=4 SV=2	1	12	12	12	5	7	3	5	2	3	2	6	2	3	1	1	2	5	2	3	4	5	1	3	1	4	1	3	2	3	1	1	2	3	2	3	1	3	1	1	2	2	2	2
P42350	P42350	5	5	5	sp|P42350|Y1353_SYNY3 Uncharacterized protein slr1353 OS=Synechocystis sp. (strain PCC 6803 / Kazusa) OX=1111708 GN=slr1353 PE=4 SV=1	1	5	5	5	1	1	1	1	1	2	0	1	1	1	2	3	2	2	1	1	1	1	3	1	1	1	2	1	2	2	2	1	2	2	1	1	4	2	2	2	1	1	1	2
P42352	P42352	13	13	13	sp|P42352|RL9_SYNY3 50S ribosomal protein L9 OS=Synechocystis sp. (strain PCC 6803 / Kazusa) OX=1111708 GN=rplI PE=3 SV=2	1	13	13	13	10	6	8	8	8	8	8	9	7	6	6	6	11	9	9	11	6	7	6	9	8	8	8	10	8	6	7	8	7	7	7	7	5	7	7	7	6	8	9	8
P45450	P45450	12	12	12	sp|P45450|MURF_SYNY3 UDP-N-acetylmuramoyl-tripeptide--D-alanyl-D-alanine ligase OS=Synechocystis sp. (strain PCC 6803 / Kazusa) OX=1111708 GN=murF PE=3 SV=1	1	12	12	12	8	7	2	6	5	5	1	5	4	4	2	3	7	5	2	4	2	5	5	2	6	4	2	4	3	3	2	3	4	6	5	5	3	5	3	3	6	4	4	4
P46445	P46445	2	2	2	sp|P46445|CYC6_SYNY3 Cytochrome c6 OS=Synechocystis sp. (strain PCC 6803 / Kazusa) OX=1111708 GN=petJ PE=1 SV=1	1	2	2	2	0	0	0	0	0	0	0	0	0	0	0	0	0	0	0	0	0	0	0	0	0	0	0	0	0	0	0	0	0	1	0	0	0	0	0	0	0	1	0	0
P48054	P48054	2	2	2	sp|P48054|HIS7_SYNY3 Imidazoleglycerol-phosphate dehydratase OS=Synechocystis sp. (strain PCC 6803 / Kazusa) OX=1111708 GN=hisB PE=3 SV=1	1	2	2	2	1	0	0	1	1	1	0	1	0	0	0	0	0	1	0	0	0	0	0	0	0	0	0	1	0	0	0	0	0	0	0	0	0	0	0	1	0	0	0	0
P48576	P48576	25	25	25	sp|P48576|LEU1_SYNY3 2-isopropylmalate synthase OS=Synechocystis sp. (strain PCC 6803 / Kazusa) OX=1111708 GN=leuA PE=3 SV=1	1	25	25	25	14	16	12	12	10	14	12	14	8	11	9	9	14	15	13	14	8	9	11	10	17	13	14	11	10	12	8	10	10	12	13	9	4	13	8	4	11	12	11	10
P48939	P48939	13	13	13	sp|P48939|RS4_SYNY3 30S ribosomal protein S4 OS=Synechocystis sp. (strain PCC 6803 / Kazusa) OX=1111708 GN=rpsD PE=3 SV=1	1	13	13	13	9	11	9	8	8	8	8	8	7	6	9	6	11	9	9	7	7	7	8	7	9	9	7	8	8	6	7	7	7	8	7	8	6	8	7	7	10	9	8	7
P48944	P48944	1	1	1	sp|P48944|RS14_SYNY3 30S ribosomal protein S14 OS=Synechocystis sp. (strain PCC 6803 / Kazusa) OX=1111708 GN=rpsN PE=3 SV=1	1	1	1	1	1	1	1	1	1	1	1	1	1	1	1	1	1	1	1	1	1	1	1	1	1	1	1	1	1	1	1	1	1	1	1	1	1	1	1	1	1	1	1	1
P48946	P48946	3	3	3	sp|P48946|RS18_SYNY3 30S ribosomal protein S18 OS=Synechocystis sp. (strain PCC 6803 / Kazusa) OX=1111708 GN=rpsR PE=3 SV=1	1	3	3	3	3	2	3	3	3	3	2	2	3	2	2	2	3	3	3	2	2	3	3	2	3	3	3	2	2	2	2	2	3	3	2	2	2	3	2	2	3	3	2	2
P48949	P48949	5	5	5	sp|P48949|RS21_SYNY3 30S ribosomal protein S21 OS=Synechocystis sp. (strain PCC 6803 / Kazusa) OX=1111708 GN=rpsU PE=3 SV=1	1	5	5	5	5	3	4	4	4	3	4	4	1	2	3	3	5	4	4	4	2	2	4	2	4	4	4	4	2	2	3	3	4	3	4	3	3	3	2	3	4	4	4	3
P48957	P48957	2	2	2	sp|P48957|RL20_SYNY3 50S ribosomal protein L20 OS=Synechocystis sp. (strain PCC 6803 / Kazusa) OX=1111708 GN=rplT PE=3 SV=1	1	2	2	2	2	1	1	1	2	1	1	1	1	1	1	1	2	2	1	1	1	1	1	1	2	1	1	1	1	1	1	1	1	1	1	1	1	1	1	1	1	1	1	1
P48958	P48958	1	1	1	sp|P48958|RL33_SYNY3 50S ribosomal protein L33 OS=Synechocystis sp. (strain PCC 6803 / Kazusa) OX=1111708 GN=rpmG PE=3 SV=1	1	1	1	1	1	1	1	1	1	1	1	1	1	1	1	1	1	1	1	1	1	1	1	1	1	1	1	1	1	1	1	0	1	1	1	1	1	1	1	0	0	1	1	1
P48959	P48959	2	2	2	sp|P48959|RL35_SYNY3 50S ribosomal protein L35 OS=Synechocystis sp. (strain PCC 6803 / Kazusa) OX=1111708 GN=rpmI PE=3 SV=1	1	2	2	2	2	2	2	2	1	1	2	2	0	0	0	0	2	2	2	2	0	0	1	0	1	1	2	1	0	0	0	0	0	1	1	1	0	0	0	0	0	1	2	1
P49057	P49057	19	19	19	sp|P49057|GUAA_SYNY3 GMP synthase [glutamine-hydrolyzing] OS=Synechocystis sp. (strain PCC 6803 / Kazusa) OX=1111708 GN=guaA PE=3 SV=1	1	19	19	19	15	12	11	15	14	10	10	13	7	3	6	6	12	13	10	15	6	8	9	6	13	11	12	10	7	3	5	4	5	6	4	7	3	7	3	2	8	7	7	10
P49433	P49433	21	21	21	sp|P49433|G3P1_SYNY3 Glyceraldehyde-3-phosphate dehydrogenase 1 OS=Synechocystis sp. (strain PCC 6803 / Kazusa) OX=1111708 GN=gap1 PE=3 SV=1	1	21	21	21	13	11	11	14	14	13	13	14	12	11	16	13	12	12	10	11	16	17	18	17	14	15	13	17	15	18	17	16	12	14	15	14	11	14	13	12	14	16	16	16
P50027	P50027	4	4	4	sp|P50027|DNAJH_SYNY3 DnAJ-like protein slr0093 OS=Synechocystis sp. (strain PCC 6803 / Kazusa) OX=1111708 GN=slr0093 PE=4 SV=1	1	4	4	4	0	0	0	0	0	0	0	0	0	0	0	1	1	1	0	1	1	0	0	1	0	0	0	0	0	0	0	0	1	1	0	1	0	0	0	0	0	0	0	0
P51634	P51634	23	23	23	sp|P51634|CHLI_SYNY3 Magnesium-chelatase subunit ChlI OS=Synechocystis sp. (strain PCC 6803 / Kazusa) OX=1111708 GN=chlI PE=1 SV=2	1	23	23	23	16	12	16	14	12	16	10	15	7	9	9	9	13	16	14	12	10	10	12	9	14	12	13	13	7	11	12	9	9	9	9	10	5	8	6	5	7	10	9	11
P52208	P52208	24	24	24	sp|P52208|6PGD_SYNY3 6-phosphogluconate dehydrogenase, decarboxylating OS=Synechocystis sp. (strain PCC 6803 / Kazusa) OX=1111708 GN=gnd PE=3 SV=1	1	24	24	24	21	19	21	19	17	22	17	20	17	21	22	19	18	21	19	15	18	23	23	16	21	20	22	20	22	23	23	19	16	20	18	16	16	21	17	14	19	23	19	17
P52231	P52231	8	8	8	sp|P52231|THIO_SYNY3 Thioredoxin OS=Synechocystis sp. (strain PCC 6803 / Kazusa) OX=1111708 GN=trxA PE=1 SV=3	1	8	8	8	8	7	8	8	8	8	8	8	7	8	8	8	6	8	8	6	7	8	8	7	8	8	8	8	7	8	8	8	6	8	8	7	7	8	8	6	7	8	8	8
P52232	P52232	3	3	3	sp|P52232|THIO1_SYNY3 Thioredoxin-like protein slr0233 OS=Synechocystis sp. (strain PCC 6803 / Kazusa) OX=1111708 GN=slr0233 PE=1 SV=1	1	3	3	3	1	0	0	0	2	0	0	0	1	1	0	0	1	0	0	0	1	1	1	1	1	0	0	0	2	1	0	2	0	0	0	0	0	0	0	0	0	0	0	0
P52276	P52276	19	19	19	sp|P52276|SYN_SYNY3 Asparagine--tRNA ligase OS=Synechocystis sp. (strain PCC 6803 / Kazusa) OX=1111708 GN=asnS PE=3 SV=2	1	19	19	19	5	8	8	9	4	3	5	8	2	5	2	4	4	4	9	3	3	4	6	4	2	4	5	5	1	3	2	2	2	4	2	2	2	5	3	1	0	2	2	1
P52415	P52415	25	25	25	sp|P52415|GLGC_SYNY3 Glucose-1-phosphate adenylyltransferase OS=Synechocystis sp. (strain PCC 6803 / Kazusa) OX=1111708 GN=glgC PE=3 SV=2	1	25	25	25	20	21	19	19	18	19	19	19	17	19	21	17	18	19	19	19	18	19	20	17	20	20	20	19	18	19	18	21	18	18	19	17	17	17	18	16	17	19	20	18
P52761	P52761	3	3	3	sp|P52761|Y709_SYNY3 RutC family protein slr0709 OS=Synechocystis sp. (strain PCC 6803 / Kazusa) OX=1111708 GN=slr0709 PE=3 SV=1	1	3	3	3	2	1	2	1	3	1	2	3	2	2	3	2	2	1	1	2	3	3	3	2	3	3	2	3	3	2	1	2	3	3	3	3	2	3	3	2	3	3	3	3
P52876	P52876	1	1	1	sp|P52876|Y615_SYNY3 GDT1-like protein sll0615 OS=Synechocystis sp. (strain PCC 6803 / Kazusa) OX=1111708 GN=sll0615 PE=3 SV=1	1	1	1	1	1	1	0	1	1	1	1	1	0	0	0	1	1	1	1	1	0	0	0	1	0	1	0	1	0	0	0	0	1	1	0	0	0	0	0	0	1	1	1	1
P52965	P52965	13	13	13	sp|P52965|NIFJ_SYNY3 Putative pyruvate-flavodoxin oxidoreductase OS=Synechocystis sp. (strain PCC 6803 / Kazusa) OX=1111708 GN=nifJ PE=3 SV=1	1	13	13	13	0	0	0	0	0	1	1	1	0	0	0	0	1	2	2	1	0	0	0	0	6	0	1	0	1	1	0	0	0	0	0	0	1	0	1	0	0	1	0	0
P52981	P52981	28	28	28	sp|P52981|GLGB_SYNY3 1,4-alpha-glucan branching enzyme GlgB OS=Synechocystis sp. (strain PCC 6803 / Kazusa) OX=1111708 GN=glgB PE=3 SV=1	1	28	28	28	19	20	19	20	22	19	18	22	16	16	19	21	19	20	16	18	18	15	17	16	18	20	18	19	18	16	15	19	18	16	18	16	13	17	16	16	16	14	13	16
P52983	P52983	27	27	27	sp|P52983|G6PI_SYNY3 Glucose-6-phosphate isomerase OS=Synechocystis sp. (strain PCC 6803 / Kazusa) OX=1111708 GN=pgi PE=3 SV=1	1	27	27	27	16	16	15	17	15	18	15	18	19	17	20	18	19	18	16	15	19	19	19	17	13	16	15	18	19	18	19	18	13	16	15	16	12	22	18	13	12	16	17	16
P52986	P52986	8	8	8	sp|P52986|DHOM_SYNY3 Homoserine dehydrogenase OS=Synechocystis sp. (strain PCC 6803 / Kazusa) OX=1111708 GN=hom PE=3 SV=1	1	8	8	8	5	6	4	5	3	5	4	5	5	4	5	4	6	7	6	5	5	5	4	4	5	5	6	4	6	5	5	5	4	4	5	4	4	4	3	1	3	5	4	5
P52997	P52997	4	4	4	sp|P52997|PANB_SYNY3 3-methyl-2-oxobutanoate hydroxymethyltransferase OS=Synechocystis sp. (strain PCC 6803 / Kazusa) OX=1111708 GN=panB PE=3 SV=1	1	4	4	4	2	2	2	1	1	2	1	2	2	2	2	1	1	1	1	1	1	1	2	1	1	1	2	2	2	3	2	2	1	2	1	1	1	2	2	2	1	1	1	2
P53383	P53383	11	11	11	sp|P53383|APBC_SYNY3 Iron-sulfur cluster carrier protein OS=Synechocystis sp. (strain PCC 6803 / Kazusa) OX=1111708 GN=mrp PE=3 SV=1	1	11	11	11	6	8	6	6	3	6	3	7	5	6	5	4	4	4	5	4	2	3	3	4	2	6	4	6	5	3	3	3	2	4	2	2	2	5	1	2	3	3	3	3
P53579	P53579	5	5	5	sp|P53579|MAP11_SYNY3 Methionine aminopeptidase A OS=Synechocystis sp. (strain PCC 6803 / Kazusa) OX=1111708 GN=slr0918 PE=3 SV=1	1	5	5	5	3	4	2	3	1	4	2	4	0	0	1	1	5	3	4	2	0	0	0	0	1	3	2	3	0	0	0	0	0	1	0	2	0	0	0	0	0	0	0	0
P54123	P54123	20	20	20	sp|P54123|RNJ_SYNY3 Ribonuclease J OS=Synechocystis sp. (strain PCC 6803 / Kazusa) OX=1111708 GN=rnj PE=3 SV=1	1	20	20	20	10	11	10	9	7	11	7	13	2	3	2	5	13	15	10	15	5	6	5	5	15	11	7	14	5	3	5	4	10	14	11	12	6	8	8	5	9	13	8	13
P54147	P54147	2	2	2	sp|P54147|Y108_SYNY3 Putative ammonium transporter sll0108 OS=Synechocystis sp. (strain PCC 6803 / Kazusa) OX=1111708 GN=sll0108 PE=3 SV=1	1	2	2	2	2	2	1	2	2	2	2	2	2	2	2	2	1	2	1	2	1	2	2	2	2	2	1	2	2	2	2	2	1	2	1	1	1	2	1	1	2	2	2	2
P54205	P54205	28	28	28	sp|P54205|RBL_SYNY3 Ribulose bisphosphate carboxylase large chain OS=Synechocystis sp. (strain PCC 6803 / Kazusa) OX=1111708 GN=cbbL PE=1 SV=1	1	28	28	28	19	17	18	18	19	18	17	19	17	19	18	18	17	18	16	16	21	18	22	20	20	18	19	19	19	18	17	17	21	20	19	21	20	20	20	20	18	18	20	17
P54206	P54206	8	8	8	sp|P54206|RBS_SYNY3 Ribulose bisphosphate carboxylase small subunit OS=Synechocystis sp. (strain PCC 6803 / Kazusa) OX=1111708 GN=cbbS PE=1 SV=1	1	8	8	8	6	6	7	7	6	6	7	7	5	7	8	6	5	6	6	6	6	7	8	6	6	6	7	7	6	7	8	6	6	5	7	6	6	6	7	6	6	6	7	6
P54224	P54224	13	13	13	sp|P54224|DCUP_SYNY3 Uroporphyrinogen decarboxylase OS=Synechocystis sp. (strain PCC 6803 / Kazusa) OX=1111708 GN=hemE PE=3 SV=1	1	13	13	13	12	13	10	12	9	12	9	12	6	5	6	7	10	13	11	12	5	8	7	6	11	10	10	11	5	5	5	7	9	12	11	12	8	12	9	7	11	12	12	12
P54225	P54225	5	5	5	sp|P54225|HEMH_SYNY3 Ferrochelatase OS=Synechocystis sp. (strain PCC 6803 / Kazusa) OX=1111708 GN=hemH PE=3 SV=1	1	5	5	5	3	4	2	3	3	4	1	3	4	2	3	4	2	2	1	2	2	4	3	4	3	3	4	3	4	4	2	2	0	0	1	0	0	1	2	1	1	0	2	0
P54261	P54261	14	14	14	sp|P54261|GCST_SYNY3 Aminomethyltransferase OS=Synechocystis sp. (strain PCC 6803 / Kazusa) OX=1111708 GN=gcvT PE=3 SV=1	1	14	14	14	8	8	6	6	6	5	4	7	0	2	2	5	6	8	7	6	3	3	3	6	1	5	3	5	1	4	4	5	1	2	2	3	0	0	0	0	0	1	2	2
P54371	P54371	4	4	4	sp|P54371|Y104_SYNY3 Uncharacterized protein slr0104 OS=Synechocystis sp. (strain PCC 6803 / Kazusa) OX=1111708 GN=slr0104 PE=4 SV=1	1	4	4	4	1	0	0	0	0	0	0	0	0	0	0	0	0	0	0	0	0	0	0	0	0	0	0	0	0	0	0	0	0	0	0	0	0	0	0	0	0	0	0	0
P54384	P54384	17	17	17	sp|P54384|LEUC_SYNY3 3-isopropylmalate dehydratase large subunit OS=Synechocystis sp. (strain PCC 6803 / Kazusa) OX=1111708 GN=leuC PE=3 SV=2	1	17	17	17	7	7	9	5	9	10	9	10	6	4	8	6	10	8	9	7	8	9	9	7	9	9	8	8	5	6	7	6	11	10	11	9	12	13	12	6	7	9	7	8
P54386	P54386	12	12	12	sp|P54386|DHE4_SYNY3 NADP-specific glutamate dehydrogenase OS=Synechocystis sp. (strain PCC 6803 / Kazusa) OX=1111708 GN=gdhA PE=3 SV=1	1	12	12	12	2	4	3	5	2	6	4	5	0	0	2	1	5	8	5	7	1	4	2	1	5	5	3	5	1	1	2	1	5	7	6	7	4	7	6	6	2	4	6	6
P54416	P54416	10	10	9	sp|P54416|CLPP1_SYNY3 ATP-dependent Clp protease proteolytic subunit 1 OS=Synechocystis sp. (strain PCC 6803 / Kazusa) OX=1111708 GN=clpP1 PE=3 SV=1	1	10	10	9	9	8	6	8	8	9	6	9	8	7	9	8	9	10	7	9	9	9	9	8	8	9	7	8	8	9	8	8	7	9	7	8	8	9	8	7	6	8	8	7
P54691	P54691	22	22	22	sp|P54691|ILVE_SYNY3 Probable branched-chain-amino-acid aminotransferase OS=Synechocystis sp. (strain PCC 6803 / Kazusa) OX=1111708 GN=ilvE PE=3 SV=1	1	22	22	22	15	14	14	13	11	12	14	14	9	10	12	10	15	14	17	14	13	14	13	12	15	13	13	12	10	11	13	11	13	15	13	13	10	13	13	12	10	10	13	11
P54735	P54735	4	4	4	sp|P54735|SPKD_SYNY3 Serine/threonine-protein kinase D OS=Synechocystis sp. (strain PCC 6803 / Kazusa) OX=1111708 GN=spkD PE=1 SV=1	1	4	4	4	0	0	0	0	0	0	0	0	0	0	0	0	1	0	1	1	0	0	0	0	0	0	0	0	0	0	0	0	0	0	0	0	0	0	0	0	0	0	0	0
P54899	P54899	19	19	19	sp|P54899|ARGC_SYNY3 N-acetyl-gamma-glutamyl-phosphate reductase OS=Synechocystis sp. (strain PCC 6803 / Kazusa) OX=1111708 GN=argC PE=3 SV=1	1	19	19	19	15	14	13	14	11	14	10	13	13	14	13	13	13	12	10	11	14	15	15	11	13	14	12	12	16	15	13	14	8	13	11	10	11	14	11	10	9	12	9	11
P54902	P54902	13	13	13	sp|P54902|PROA1_SYNY3 Gamma-glutamyl phosphate reductase 1 OS=Synechocystis sp. (strain PCC 6803 / Kazusa) OX=1111708 GN=proA1 PE=3 SV=1	1	13	13	13	5	5	3	7	6	3	1	5	4	1	2	4	3	5	3	2	5	4	2	2	4	5	3	3	8	3	2	3	1	3	4	2	1	3	0	0	4	3	2	2
P54984	P54984	5	5	5	sp|P54984|Y100_SYNY3 Probable hydrolase sll0100 OS=Synechocystis sp. (strain PCC 6803 / Kazusa) OX=1111708 GN=sll0100 PE=1 SV=1	1	5	5	5	2	4	3	2	1	2	1	3	0	0	0	1	1	2	3	2	2	1	1	1	2	2	2	3	0	0	1	0	0	0	1	2	0	0	0	0	0	0	0	1
P55037	P55037	68	68	67	sp|P55037|GLTB_SYNY3 Ferredoxin-dependent glutamate synthase 1 OS=Synechocystis sp. (strain PCC 6803 / Kazusa) OX=1111708 GN=gltB PE=1 SV=1	1	68	68	67	50	55	48	44	40	46	42	51	33	36	41	40	47	54	51	47	43	48	52	44	48	48	41	44	44	37	40	43	31	36	39	37	23	33	28	24	33	46	43	42
P55038	P55038	66	65	65	sp|P55038|GLTS_SYNY3 Ferredoxin-dependent glutamate synthase 2 OS=Synechocystis sp. (strain PCC 6803 / Kazusa) OX=1111708 GN=gltS PE=1 SV=2	1	66	65	65	40	43	35	37	43	38	33	43	22	29	28	27	44	52	39	37	33	35	35	33	35	39	32	36	24	31	24	27	32	32	29	31	24	35	31	24	26	23	26	27
P55175	P55175	12	12	12	sp|P55175|NIT1_SYNY3 Deaminated glutathione amidase OS=Synechocystis sp. (strain PCC 6803 / Kazusa) OX=1111708 GN=sll0601 PE=3 SV=1	1	12	12	12	7	6	4	6	5	7	5	6	2	3	6	6	5	5	4	4	5	7	7	6	6	5	4	7	5	7	5	6	4	7	7	5	5	7	4	4	4	6	4	7
P72570	P72570	1	1	1	tr|P72570|P72570_SYNY3 Ssl0788 protein OS=Synechocystis sp. (strain PCC 6803 / Kazusa) OX=1111708 GN=ssl0788 PE=4 SV=1	1	1	1	1	0	0	0	0	0	0	0	0	0	0	0	0	0	0	0	0	0	0	0	1	1	0	0	0	0	0	0	0	1	0	0	1	0	0	0	0	0	1	0	1
P72571	P72571	3	3	3	tr|P72571|P72571_SYNY3 Ssl0787 protein OS=Synechocystis sp. (strain PCC 6803 / Kazusa) OX=1111708 GN=ssl0787 PE=4 SV=1	1	3	3	3	1	0	1	1	1	2	0	1	0	0	0	1	0	1	1	1	0	1	0	2	1	2	1	1	0	0	0	0	0	2	1	2	0	2	0	0	1	1	2	1
P72573	P72573	4	4	4	tr|P72573|P72573_SYNY3 Ycf40 protein OS=Synechocystis sp. (strain PCC 6803 / Kazusa) OX=1111708 GN=ycf40 PE=4 SV=1	1	4	4	4	0	0	1	0	1	0	0	1	1	1	2	0	2	0	0	0	0	0	1	1	0	2	0	1	2	1	0	2	0	0	1	1	1	3	1	2	0	0	0	1
P72574	P72574	1	1	1	tr|P72574|P72574_SYNY3 Ssr0109 protein OS=Synechocystis sp. (strain PCC 6803 / Kazusa) OX=1111708 GN=ssr0109 PE=4 SV=1	1	1	1	1	0	0	1	1	0	0	1	1	0	0	0	0	1	1	0	1	0	0	1	0	0	1	1	1	0	0	0	0	0	0	0	0	0	0	0	0	0	0	0	1
P72580	P72580	11	11	10	sp|P72580|PREA_SYNY3 Prenyl transferase OS=Synechocystis sp. (strain PCC 6803 / Kazusa) OX=1111708 GN=preA PE=3 SV=2	1	11	11	10	5	6	8	6	5	4	4	5	2	2	2	1	6	7	8	5	3	2	2	1	4	6	6	5	3	2	2	3	1	2	2	1	2	2	1	0	2	2	2	3
P72583	P72583	8	8	8	sp|P72583|YC53L_SYNY3 Ycf53-like protein OS=Synechocystis sp. (strain PCC 6803 / Kazusa) OX=1111708 GN=sll0558 PE=1 SV=1	1	8	8	8	4	4	1	3	2	1	2	3	0	3	3	2	4	1	2	3	1	1	2	0	3	1	2	2	1	1	1	1	0	3	1	1	0	2	1	0	2	1	1	2
P72584	P72584	15	15	15	sp|P72584|ACSF1_SYNY3 Magnesium-protoporphyrin IX monomethyl ester [oxidative] cyclase 1 OS=Synechocystis sp. (strain PCC 6803 / Kazusa) OX=1111708 GN=acsF1 PE=3 SV=1	1	15	15	15	7	10	9	7	6	5	4	7	3	4	3	7	3	6	7	7	5	5	4	6	6	6	7	9	5	4	4	6	8	6	8	8	5	7	5	6	7	11	7	8
P72585	P72585	15	15	15	tr|P72585|P72585_SYNY3 GDP-L-fucose synthase OS=Synechocystis sp. (strain PCC 6803 / Kazusa) OX=1111708 GN=fcl PE=3 SV=1	1	15	15	15	11	12	9	10	11	12	9	10	9	11	10	9	11	12	9	10	9	11	10	8	12	12	9	11	10	11	6	11	12	11	11	12	11	12	10	8	9	12	11	12
P72586	P72586	15	15	15	tr|P72586|P72586_SYNY3 GDP-mannose 4,6-dehydratase OS=Synechocystis sp. (strain PCC 6803 / Kazusa) OX=1111708 GN=rfbD PE=3 SV=1	1	15	15	15	4	5	5	6	6	5	6	7	7	5	6	7	6	8	5	5	7	8	9	7	6	5	6	5	7	8	5	7	8	7	9	9	7	10	8	7	9	7	6	6
P72587	P72587	19	19	18	sp|P72587|SPEA2_SYNY3 Biosynthetic arginine decarboxylase 2 OS=Synechocystis sp. (strain PCC 6803 / Kazusa) OX=1111708 GN=speA2 PE=3 SV=1	1	19	19	18	3	9	3	6	5	4	1	8	2	1	0	2	0	2	0	0	1	1	0	0	2	4	4	3	2	2	0	2	3	6	2	6	4	4	4	0	3	6	1	5
P72588	P72588	12	12	12	sp|P72588|DNLJ_SYNY3 DNA ligase OS=Synechocystis sp. (strain PCC 6803 / Kazusa) OX=1111708 GN=ligA PE=3 SV=1	1	12	12	12	3	1	3	3	1	1	2	2	0	1	1	0	4	5	6	2	1	1	2	2	2	2	4	1	1	2	1	0	3	1	1	1	1	1	0	0	1	1	1	0
P72589	P72589	4	4	4	tr|P72589|P72589_SYNY3 Slr1315 protein OS=Synechocystis sp. (strain PCC 6803 / Kazusa) OX=1111708 GN=slr1315 PE=4 SV=1	1	4	4	4	0	0	1	0	0	0	0	1	0	1	0	0	1	1	1	1	0	0	3	0	2	0	0	0	0	1	0	0	1	0	1	0	0	1	0	0	0	0	0	0
P72604	P72604	3	3	3	sp|P72604|EXBL3_SYNY3 Putative biopolymer transport protein ExbB-like 3 OS=Synechocystis sp. (strain PCC 6803 / Kazusa) OX=1111708 GN=sll1404 PE=3 SV=1	1	3	3	3	1	1	1	2	0	0	0	0	0	0	0	0	0	0	0	0	2	1	1	0	0	0	0	0	0	0	0	0	1	0	1	0	0	2	0	0	0	0	0	0
P72606	P72606	16	16	16	tr|P72606|P72606_SYNY3 Slr1485 protein OS=Synechocystis sp. (strain PCC 6803 / Kazusa) OX=1111708 GN=slr1485 PE=4 SV=1	1	16	16	16	14	9	13	15	2	2	2	1	2	7	1	11	2	1	0	1	14	13	13	11	0	4	1	3	2	1	1	1	1	2	1	2	6	9	5	9	2	2	1	1
P72615	P72615	6	6	6	tr|P72615|P72615_SYNY3 Sll1400 protein OS=Synechocystis sp. (strain PCC 6803 / Kazusa) OX=1111708 GN=sll1400 PE=4 SV=1	1	6	6	6	0	0	0	0	0	0	0	0	1	0	0	1	0	0	0	0	0	0	0	0	0	0	0	0	2	0	0	1	0	0	0	1	1	2	3	1	1	0	0	0
P72621	P72621	6	6	6	tr|P72621|P72621_SYNY3 dTDP-4-dehydrorhamnose reductase OS=Synechocystis sp. (strain PCC 6803 / Kazusa) OX=1111708 GN=rfbD PE=3 SV=1	1	6	6	6	3	3	1	2	1	2	1	1	0	0	0	1	4	3	4	4	2	2	1	1	2	3	1	2	0	0	1	0	1	1	1	2	1	0	1	1	0	0	0	1
P72622	P72622	10	10	10	sp|P72622|MSRA1_SYNY3 Peptide methionine sulfoxide reductase MsrA 1 OS=Synechocystis sp. (strain PCC 6803 / Kazusa) OX=1111708 GN=msrA1 PE=3 SV=1	1	10	10	10	5	5	6	6	7	6	6	5	3	4	4	5	9	7	8	6	5	5	6	5	6	7	6	6	5	5	5	4	3	5	5	4	3	5	4	4	1	2	1	3
P72623	P72623	19	19	19	sp|P72623|GLGA2_SYNY3 Probable glycogen synthase 2 OS=Synechocystis sp. (strain PCC 6803 / Kazusa) OX=1111708 GN=glgA2 PE=3 SV=1	1	19	19	19	13	15	7	15	8	12	10	13	10	11	12	13	7	10	9	8	12	15	11	11	8	11	10	10	11	13	11	14	6	11	9	11	7	14	12	11	8	9	9	6
P72625	P72625	3	3	3	tr|P72625|P72625_SYNY3 Slr1501 protein OS=Synechocystis sp. (strain PCC 6803 / Kazusa) OX=1111708 GN=slr1501 PE=4 SV=1	1	3	3	3	0	0	0	0	1	0	0	0	0	0	0	0	1	0	0	2	0	0	0	0	1	0	0	0	0	0	0	0	0	0	1	0	0	0	0	0	1	0	0	2
P72629	P72629	8	8	8	tr|P72629|P72629_SYNY3 Slr1116 protein OS=Synechocystis sp. (strain PCC 6803 / Kazusa) OX=1111708 GN=slr1116 PE=3 SV=1	1	8	8	8	6	5	5	5	2	5	3	6	2	7	5	5	1	5	2	3	4	6	6	4	3	4	4	5	3	7	5	4	2	5	4	3	4	6	4	3	1	2	3	2
P72630	P72630	4	4	4	tr|P72630|P72630_SYNY3 Slr1117 protein OS=Synechocystis sp. (strain PCC 6803 / Kazusa) OX=1111708 GN=slr1117 PE=4 SV=1	1	4	4	4	0	0	0	0	0	0	0	0	0	0	0	0	0	0	0	0	0	0	0	0	1	0	0	0	0	0	0	0	0	0	0	0	0	0	0	0	0	0	0	0
P72631	P72631	5	5	5	tr|P72631|P72631_SYNY3 Sll1064 protein OS=Synechocystis sp. (strain PCC 6803 / Kazusa) OX=1111708 GN=sll1064 PE=4 SV=1	1	5	5	5	0	0	1	0	0	0	1	0	0	0	0	1	3	2	1	1	0	1	0	0	0	0	1	0	0	0	1	0	0	0	0	0	0	0	1	0	0	0	1	0
P72639	P72639	4	4	4	tr|P72639|P72639_SYNY3 Ssr1853 protein OS=Synechocystis sp. (strain PCC 6803 / Kazusa) OX=1111708 GN=ssr1853 PE=4 SV=1	1	4	4	4	0	0	0	0	2	0	0	0	0	1	1	0	3	0	1	2	1	0	2	1	0	0	1	1	2	1	1	1	0	0	0	1	2	4	2	3	0	0	0	1
P72641	P72641	7	7	7	sp|P72641|KAD2_SYNY3 Adenylate kinase 2 OS=Synechocystis sp. (strain PCC 6803 / Kazusa) OX=1111708 GN=adk2 PE=3 SV=1	1	7	7	7	3	2	1	2	2	3	2	3	2	1	1	2	3	1	3	2	1	2	1	2	1	1	2	3	2	1	2	2	1	1	4	2	1	4	1	2	1	1	1	3
P72642	P72642	9	9	9	sp|P72642|DAPB_SYNY3 4-hydroxy-tetrahydrodipicolinate reductase OS=Synechocystis sp. (strain PCC 6803 / Kazusa) OX=1111708 GN=dapB PE=3 SV=1	1	9	9	9	3	2	3	5	4	3	1	6	6	4	7	4	6	7	5	4	6	6	7	4	5	3	3	2	4	6	5	3	4	3	4	3	6	4	4	5	4	3	2	3
P72644	P72644	25	25	25	sp|P72644|PURL_SYNY3 Phosphoribosylformylglycinamidine synthase subunit PurL OS=Synechocystis sp. (strain PCC 6803 / Kazusa) OX=1111708 GN=purL PE=3 SV=2	1	25	25	25	14	14	13	13	12	17	11	18	10	17	20	19	11	16	15	13	15	21	18	17	15	17	12	17	13	16	15	19	9	19	15	14	10	20	14	6	11	18	15	18
P72646	P72646	10	10	10	tr|P72646|P72646_SYNY3 Sll1054 protein OS=Synechocystis sp. (strain PCC 6803 / Kazusa) OX=1111708 GN=sll1054 PE=4 SV=1	1	10	10	10	7	4	4	5	5	5	4	5	2	4	6	3	4	6	5	3	2	4	4	3	4	3	2	3	2	3	3	3	2	4	4	2	4	8	6	4	1	1	0	0
P72647	P72647	28	28	28	tr|P72647|P72647_SYNY3 Sll1053 protein OS=Synechocystis sp. (strain PCC 6803 / Kazusa) OX=1111708 GN=sll1053 PE=3 SV=1	1	28	28	28	21	22	20	19	19	19	21	20	6	6	10	14	21	23	23	18	14	16	17	13	12	17	10	13	3	5	8	8	17	18	18	18	20	20	20	17	2	6	4	5
P72648	P72648	8	8	8	sp|P72648|KGUA_SYNY3 Guanylate kinase OS=Synechocystis sp. (strain PCC 6803 / Kazusa) OX=1111708 GN=gmk PE=3 SV=1	1	8	8	8	4	5	6	5	4	4	3	4	5	6	4	5	4	5	5	4	6	5	5	5	3	4	2	5	6	6	4	4	1	3	2	3	3	3	3	2	1	1	1	1
P72649	P72649	11	11	11	tr|P72649|P72649_SYNY3 Phosphoglycerate mutase OS=Synechocystis sp. (strain PCC 6803 / Kazusa) OX=1111708 GN=gpmB PE=4 SV=1	1	11	11	11	7	8	4	5	5	6	4	8	2	4	5	3	1	4	3	4	2	3	3	2	1	7	5	7	2	3	1	3	4	8	6	7	3	5	4	5	6	5	6	6
P72652	P72652	8	8	8	sp|P72652|CPCF_SYNY3 Phycocyanin alpha phycocyanobilin lyase CpcF OS=Synechocystis sp. (strain PCC 6803 / Kazusa) OX=1111708 GN=cpcF PE=3 SV=1	1	8	8	8	2	5	2	4	3	3	2	4	2	1	1	2	3	3	2	3	2	2	1	2	2	3	2	1	2	1	1	1	2	4	1	1	2	2	2	2	0	3	1	2
P72653	P72653	8	8	8	tr|P72653|P72653_SYNY3 Sll1049 protein OS=Synechocystis sp. (strain PCC 6803 / Kazusa) OX=1111708 GN=sll1049 PE=4 SV=1	1	8	8	8	4	3	2	3	2	5	2	5	2	2	1	4	2	6	3	2	1	4	1	2	3	3	0	3	1	2	1	1	1	5	2	2	3	4	4	2	2	4	2	5
P72654	P72654	5	5	5	tr|P72654|P72654_SYNY3 Slr1127 protein OS=Synechocystis sp. (strain PCC 6803 / Kazusa) OX=1111708 GN=slr1127 PE=4 SV=1	1	5	5	5	2	2	3	2	2	2	2	2	2	3	4	2	2	3	2	2	3	2	5	2	1	2	2	2	3	3	2	2	1	2	2	2	1	2	1	1	2	2	2	2
P72655	P72655	20	20	20	sp|P72655|Y1128_SYNY3 Uncharacterized protein slr1128 OS=Synechocystis sp. (strain PCC 6803 / Kazusa) OX=1111708 GN=slr1128 PE=3 SV=1	1	20	20	20	10	14	10	12	10	13	10	12	16	18	14	14	11	10	9	10	15	17	16	16	13	11	10	9	14	15	12	13	11	13	13	12	12	17	12	12	8	9	8	12
P72656	P72656	23	23	23	sp|P72656|RNE_SYNY3 Ribonuclease E OS=Synechocystis sp. (strain PCC 6803 / Kazusa) OX=1111708 GN=rne PE=1 SV=1	1	23	23	23	9	15	8	9	11	11	11	14	3	3	6	4	11	14	11	8	8	7	9	7	7	13	10	12	5	3	6	5	9	11	10	9	8	7	9	9	4	4	6	5
P72658	P72658	3	3	3	tr|P72658|P72658_SYNY3 Mutator MutT protein OS=Synechocystis sp. (strain PCC 6803 / Kazusa) OX=1111708 GN=mutT PE=4 SV=1	1	3	3	3	1	1	0	1	0	0	0	1	1	1	0	1	2	2	2	1	1	1	0	1	2	1	0	0	1	0	0	1	1	1	2	1	2	2	1	1	1	2	2	2
P72659	P72659	39	39	39	sp|P72659|PNP_SYNY3 Polyribonucleotide nucleotidyltransferase OS=Synechocystis sp. (strain PCC 6803 / Kazusa) OX=1111708 GN=pnp PE=1 SV=1	1	39	39	39	33	29	28	27	31	28	29	29	29	24	26	23	33	35	31	30	27	28	27	24	30	30	28	26	30	26	24	24	28	28	28	26	30	28	28	26	28	26	28	26
P72661	P72661	17	17	17	tr|P72661|P72661_SYNY3 Malic enzyme OS=Synechocystis sp. (strain PCC 6803 / Kazusa) OX=1111708 GN=me PE=3 SV=1	1	17	17	17	9	10	7	8	9	10	6	10	8	7	9	10	9	10	7	8	9	11	10	10	10	8	9	8	8	7	10	8	7	8	7	7	6	6	9	8	6	9	9	9
P72662	P72662	15	15	15	tr|P72662|P72662_SYNY3 Cysteine synthase OS=Synechocystis sp. (strain PCC 6803 / Kazusa) OX=1111708 GN=cysM PE=4 SV=1	1	15	15	15	9	7	9	7	9	8	5	9	7	6	9	9	9	10	8	6	10	11	10	12	5	10	8	8	10	8	10	10	10	9	9	11	8	13	12	12	4	5	7	7
P72663	P72663	5	5	5	sp|P72663|ISPE_SYNY3 4-diphosphocytidyl-2-C-methyl-D-erythritol kinase OS=Synechocystis sp. (strain PCC 6803 / Kazusa) OX=1111708 GN=ispE PE=3 SV=1	1	5	5	5	0	1	0	0	0	0	0	1	0	0	0	0	3	3	2	4	0	0	0	0	1	0	0	0	0	0	0	0	1	4	2	0	0	1	1	0	2	1	0	0
P72665	P72665	8	8	8	tr|P72665|P72665_SYNY3 LlaI.2 protein OS=Synechocystis sp. (strain PCC 6803 / Kazusa) OX=1111708 GN=llaI.2 PE=4 SV=1	1	8	8	8	0	0	0	0	0	0	0	0	0	0	0	0	4	4	4	2	0	0	0	0	1	0	0	0	0	0	0	0	1	0	0	0	1	0	0	0	1	0	0	0
P72667	P72667	1	1	1	sp|P72667|RSME_SYNY3 Ribosomal RNA small subunit methyltransferase E OS=Synechocystis sp. (strain PCC 6803 / Kazusa) OX=1111708 GN=rsmE PE=3 SV=1	1	1	1	1	1	1	0	1	1	1	0	1	1	1	1	1	1	1	1	1	1	1	1	1	1	1	0	1	1	1	1	1	1	1	1	1	1	1	1	1	1	1	1	0
P72668	P72668	5	5	5	tr|P72668|P72668_SYNY3 Slr0723 protein OS=Synechocystis sp. (strain PCC 6803 / Kazusa) OX=1111708 GN=slr0723 PE=4 SV=1	1	5	5	5	1	3	1	3	2	2	2	2	0	0	0	1	2	1	0	2	0	1	1	1	3	2	2	2	0	1	0	0	1	3	3	0	2	2	2	1	0	2	2	2
P72669	P72669	3	3	3	tr|P72669|P72669_SYNY3 HtaR suppressor protein OS=Synechocystis sp. (strain PCC 6803 / Kazusa) OX=1111708 GN=sohA PE=4 SV=1	1	3	3	3	0	0	0	0	1	0	0	0	0	0	0	0	0	0	0	0	0	0	0	0	0	0	0	0	0	0	0	0	0	0	1	2	0	0	2	0	0	1	1	1
P72673	P72673	8	8	8	sp|P72673|Y729_SYNY3 Thylakoid-associated protein slr0729 OS=Synechocystis sp. (strain PCC 6803 / Kazusa) OX=1111708 GN=slr0729 PE=4 SV=1	1	8	8	8	5	5	3	5	3	4	3	5	6	6	5	5	5	5	3	5	6	7	7	6	4	4	4	5	5	8	5	5	3	5	4	4	6	7	6	4	4	4	5	5
P72675	P72675	11	11	11	tr|P72675|P72675_SYNY3 Slr0731 protein OS=Synechocystis sp. (strain PCC 6803 / Kazusa) OX=1111708 GN=slr0731 PE=4 SV=1	1	11	11	11	7	8	5	7	5	7	5	8	2	8	4	7	8	8	4	6	7	7	6	4	7	7	7	6	3	6	8	8	9	8	7	6	4	10	7	5	6	6	6	6
P72683	P72683	7	7	7	tr|P72683|P72683_SYNY3 Geranylgeranyl pyrophosphate synthase OS=Synechocystis sp. (strain PCC 6803 / Kazusa) OX=1111708 GN=crtE PE=3 SV=1	1	7	7	7	3	5	5	4	2	4	4	4	1	1	1	0	2	3	3	2	0	1	0	1	3	2	3	1	0	1	0	0	2	3	4	2	3	2	1	0	5	4	5	4
P72684	P72684	5	5	5	tr|P72684|P72684_SYNY3 Slr0740 protein OS=Synechocystis sp. (strain PCC 6803 / Kazusa) OX=1111708 GN=slr0740 PE=4 SV=1	1	5	5	5	2	3	3	3	3	1	2	3	3	4	2	3	4	4	2	3	2	3	3	4	2	4	2	3	3	3	2	3	1	2	2	2	2	3	2	2	1	1	1	0
P72686	P72686	2	2	2	sp|P72686|PHOU_SYNY3 Phosphate-specific transport system accessory protein PhoU homolog OS=Synechocystis sp. (strain PCC 6803 / Kazusa) OX=1111708 GN=phoU PE=3 SV=1	1	2	2	2	1	1	1	1	1	1	0	0	0	0	1	2	1	0	1	1	2	1	1	1	1	0	1	1	0	0	1	2	1	2	1	1	1	1	1	0	1	1	2	1
P72687	P72687	5	5	5	sp|P72687|RIMP_SYNY3 Ribosome maturation factor RimP OS=Synechocystis sp. (strain PCC 6803 / Kazusa) OX=1111708 GN=rimP PE=3 SV=2	1	5	5	5	2	0	2	2	1	2	1	1	0	2	0	0	1	1	2	1	0	1	1	1	1	1	1	0	0	1	0	0	0	0	0	0	0	0	0	0	0	0	1	0
P72688	P72688	23	23	23	tr|P72688|P72688_SYNY3 Transcription termination/antitermination protein NusA OS=Synechocystis sp. (strain PCC 6803 / Kazusa) OX=1111708 GN=nusA PE=3 SV=1	1	23	23	23	17	17	14	18	17	16	14	18	11	6	7	7	16	15	16	17	7	5	8	6	15	17	12	17	10	9	9	8	10	11	9	10	9	10	8	9	12	14	11	14
P72689	P72689	42	42	42	sp|P72689|IF2_SYNY3 Translation initiation factor IF-2 OS=Synechocystis sp. (strain PCC 6803 / Kazusa) OX=1111708 GN=infB PE=3 SV=1	1	42	42	42	22	33	23	24	22	21	20	25	9	12	14	14	26	28	28	28	10	16	14	17	24	19	19	21	9	13	12	14	15	25	22	24	18	17	17	16	13	13	14	17
P72691	P72691	21	21	20	tr|P72691|P72691_SYNY3 Glycogen operon protein GlgX OS=Synechocystis sp. (strain PCC 6803 / Kazusa) OX=1111708 GN=glgX PE=3 SV=1	1	21	21	20	8	9	8	6	8	9	5	8	4	1	1	1	11	14	9	9	6	5	9	6	10	10	5	6	6	4	4	3	9	5	7	2	4	5	6	4	4	8	9	6
P72694	P72694	3	3	3	tr|P72694|P72694_SYNY3 Precorrin methylase OS=Synechocystis sp. (strain PCC 6803 / Kazusa) OX=1111708 GN=cbiF PE=3 SV=1	1	3	3	3	0	1	1	0	0	1	0	1	0	0	0	0	2	0	1	1	0	0	0	0	2	0	0	0	0	0	0	0	0	0	0	0	0	0	0	0	0	0	0	0
P72697	P72697	5	5	5	tr|P72697|P72697_SYNY3 Bacterioferritin comigratory protein OS=Synechocystis sp. (strain PCC 6803 / Kazusa) OX=1111708 GN=bcp PE=4 SV=1	1	5	5	5	3	2	3	3	4	3	3	3	3	4	3	4	3	5	3	3	3	3	3	3	4	3	3	3	4	3	3	3	3	3	2	3	2	3	3	3	2	4	3	3
P72699	P72699	4	4	4	sp|P72699|Y230_SYNY3 UPF0045 protein sll0230 OS=Synechocystis sp. (strain PCC 6803 / Kazusa) OX=1111708 GN=sll0230 PE=1 SV=1	1	4	4	4	2	2	2	2	2	2	2	2	4	2	3	2	2	2	2	2	3	2	3	2	2	2	2	2	2	2	2	2	2	1	2	2	3	3	4	2	0	1	2	1
P72700	P72700	13	13	13	tr|P72700|P72700_SYNY3 Slr0244 protein OS=Synechocystis sp. (strain PCC 6803 / Kazusa) OX=1111708 GN=slr0244 PE=3 SV=1	1	13	13	13	7	9	6	8	8	9	6	8	7	6	5	5	2	2	1	1	4	2	2	1	8	9	7	8	7	6	5	7	5	8	7	5	3	5	2	3	10	12	12	12
P72703	P72703	11	11	11	sp|P72703|SPEB1_SYNY3 Agmatinase 1 OS=Synechocystis sp. (strain PCC 6803 / Kazusa) OX=1111708 GN=speB1 PE=3 SV=1	1	11	11	11	8	6	7	6	6	8	6	5	7	6	4	6	5	7	5	5	6	6	6	4	3	6	5	6	6	4	3	5	6	6	6	6	4	7	6	5	3	5	3	4
P72704	P72704	5	5	5	sp|P72704|PPI1_SYNY3 Probable peptidyl-prolyl cis-trans isomerase sll0227 OS=Synechocystis sp. (strain PCC 6803 / Kazusa) OX=1111708 GN=sll0227 PE=3 SV=1	1	5	5	5	5	4	4	5	4	4	4	4	4	5	4	4	4	4	4	4	5	5	4	4	4	4	4	3	5	5	4	4	5	4	4	4	5	4	4	4	3	3	4	3
P72705	P72705	4	4	4	sp|P72705|YCF4_SYNY3 Photosystem I assembly protein Ycf4 OS=Synechocystis sp. (strain PCC 6803 / Kazusa) OX=1111708 GN=ycf4 PE=3 SV=1	1	4	4	4	1	2	3	3	3	2	3	2	3	1	2	4	1	2	1	3	2	4	3	4	1	3	2	4	1	3	2	3	2	3	2	3	2	2	3	4	4	2	4	3
P72708	P72708	3	3	3	tr|P72708|P72708_SYNY3 Slr0249 protein OS=Synechocystis sp. (strain PCC 6803 / Kazusa) OX=1111708 GN=slr0249 PE=4 SV=1	1	3	3	3	0	0	0	1	0	0	0	0	0	1	0	0	1	0	0	0	0	1	0	0	0	0	0	0	0	1	0	0	0	0	0	0	0	0	0	0	0	0	0	0
P72709	P72709	5	5	5	tr|P72709|P72709_SYNY3 Slr0250 protein OS=Synechocystis sp. (strain PCC 6803 / Kazusa) OX=1111708 GN=slr0250 PE=4 SV=1	1	5	5	5	1	2	1	2	3	2	3	3	2	2	2	1	1	2	1	2	2	2	1	1	2	2	1	2	1	1	2	2	2	2	3	2	2	2	3	2	2	2	2	2
P72714	P72714	3	3	3	sp|P72714|NU2C_SYNY3 NAD(P)H-quinone oxidoreductase subunit 2 OS=Synechocystis sp. (strain PCC 6803 / Kazusa) OX=1111708 GN=ndhB PE=3 SV=1	1	3	3	3	2	3	0	1	1	2	0	1	1	2	0	2	1	2	0	1	2	3	0	2	1	2	0	2	2	2	0	2	2	2	0	2	2	3	0	2	1	2	0	0
P72715	P72715	5	5	5	tr|P72715|P72715_SYNY3 Alkaline phosphatase OS=Synechocystis sp. (strain PCC 6803 / Kazusa) OX=1111708 GN=phoA PE=4 SV=1	1	5	5	5	1	1	0	0	2	1	0	1	2	1	1	2	4	2	0	2	1	1	1	1	0	0	0	0	1	0	0	1	1	0	0	0	0	0	0	1	2	1	0	0
P72719	P72719	5	5	5	tr|P72719|P72719_SYNY3 Bacterioferritin comigratory protein OS=Synechocystis sp. (strain PCC 6803 / Kazusa) OX=1111708 GN=bcp PE=4 SV=1	1	5	5	5	2	0	1	1	1	2	0	1	0	0	1	1	2	2	1	1	1	2	2	1	0	2	1	2	0	1	0	1	0	0	0	0	0	1	0	0	0	3	0	0
P72720	P72720	17	17	17	sp|P72720|GLMS_SYNY3 Glutamine--fructose-6-phosphate aminotransferase [isomerizing] OS=Synechocystis sp. (strain PCC 6803 / Kazusa) OX=1111708 GN=glmS PE=3 SV=3	1	17	17	17	10	10	6	13	9	9	5	11	1	2	2	2	9	11	7	8	3	4	5	3	10	8	8	9	2	4	3	5	6	6	8	6	3	6	5	3	2	6	5	6
P72725	P72725	3	3	3	sp|P72725|Y1411_SYNY3 Putative nickel insertion protein OS=Synechocystis sp. (strain PCC 6803 / Kazusa) OX=1111708 GN=slr1411 PE=3 SV=1	1	3	3	3	0	0	0	0	0	0	0	0	0	0	0	0	2	1	1	1	0	0	1	0	0	0	0	0	1	1	0	0	0	0	0	0	0	0	0	0	0	0	0	0
P72730	P72730	9	9	9	tr|P72730|P72730_SYNY3 MorR protein OS=Synechocystis sp. (strain PCC 6803 / Kazusa) OX=1111708 GN=morR PE=4 SV=1	1	9	9	9	4	4	1	4	1	3	0	3	2	7	5	3	0	1	0	1	1	4	1	2	3	2	1	1	2	2	2	2	0	3	1	1	0	2	2	1	1	1	1	1
P72731	P72731	2	2	2	sp|P72731|Y1417_SYNY3 Uncharacterized protein slr1417 OS=Synechocystis sp. (strain PCC 6803 / Kazusa) OX=1111708 GN=slr1417 PE=3 SV=1	1	2	2	2	2	0	1	1	1	1	0	2	0	0	1	0	0	0	1	0	0	0	1	1	0	0	1	2	0	1	0	0	0	1	1	1	1	1	1	0	0	2	2	2
P72734	P72734	3	3	3	tr|P72734|P72734_SYNY3 ABC transporter OS=Synechocystis sp. (strain PCC 6803 / Kazusa) OX=1111708 GN=sll1041 PE=4 SV=1	1	3	3	3	0	0	0	0	0	0	1	0	0	0	0	0	0	1	0	0	0	0	0	0	0	0	0	1	0	0	0	0	0	0	1	0	1	0	0	0	0	0	0	0
P72737	P72737	2	2	2	tr|P72737|P72737_SYNY3 Slr1094 protein OS=Synechocystis sp. (strain PCC 6803 / Kazusa) OX=1111708 GN=slr1094 PE=4 SV=1	1	2	2	2	1	1	1	1	1	1	1	1	0	1	1	1	2	2	1	1	1	0	1	1	0	0	1	0	0	1	0	1	0	0	0	0	0	1	1	1	0	0	0	0
P72740	P72740	21	21	21	sp|P72740|DLDH_SYNY3 Dihydrolipoyl dehydrogenase OS=Synechocystis sp. (strain PCC 6803 / Kazusa) OX=1111708 GN=lpdA PE=1 SV=3	1	21	21	21	13	14	12	13	12	14	14	14	13	13	13	12	12	13	10	13	14	14	15	15	13	15	14	14	16	12	15	12	13	15	16	15	11	15	17	13	14	15	16	11
P72741	P72741	11	11	11	tr|P72741|P72741_SYNY3 Slr1097 protein OS=Synechocystis sp. (strain PCC 6803 / Kazusa) OX=1111708 GN=slr1097 PE=4 SV=1	1	11	11	11	6	8	7	9	4	5	2	8	3	8	8	8	1	4	3	2	3	7	6	5	1	5	5	4	6	7	5	8	2	3	3	2	1	5	2	2	2	1	0	4
P72742	P72742	7	7	7	tr|P72742|P72742_SYNY3 Slr1098 protein OS=Synechocystis sp. (strain PCC 6803 / Kazusa) OX=1111708 GN=slr1098 PE=3 SV=1	1	7	7	7	2	3	2	2	1	3	1	2	0	0	2	2	2	3	3	2	1	1	2	1	0	3	2	3	0	1	1	1	0	0	0	0	0	3	0	0	0	1	2	1
P72743	P72743	5	5	5	sp|P72743|UBIX_SYNY3 Flavin prenyltransferase UbiX OS=Synechocystis sp. (strain PCC 6803 / Kazusa) OX=1111708 GN=ubiX PE=3 SV=1	1	5	5	5	1	2	1	0	0	1	0	0	0	0	0	0	5	2	2	3	0	1	0	0	1	1	0	0	0	0	1	0	0	0	0	0	0	0	0	0	0	0	0	0
P72744	P72744	3	3	3	tr|P72744|P72744_SYNY3 Slr1100 protein OS=Synechocystis sp. (strain PCC 6803 / Kazusa) OX=1111708 GN=slr1100 PE=4 SV=1	1	3	3	3	1	0	0	0	0	0	0	0	0	0	1	0	1	3	3	3	0	0	1	0	0	0	0	0	1	0	0	1	0	0	0	0	0	0	0	0	0	0	0	0
P72745	P72745	1	1	1	sp|P72745|Y1101_SYNY3 Universal stress protein Slr1101 OS=Synechocystis sp. (strain PCC 6803 / Kazusa) OX=1111708 GN=slr1101 PE=3 SV=1	1	1	1	1	1	1	0	1	0	1	0	1	1	1	1	1	0	1	0	1	0	1	1	1	1	1	0	0	1	1	0	1	0	1	0	1	0	1	0	0	1	1	0	1
P72746	P72746	20	20	20	tr|P72746|P72746_SYNY3 Slr1102 protein OS=Synechocystis sp. (strain PCC 6803 / Kazusa) OX=1111708 GN=slr1102 PE=4 SV=1	1	20	20	20	3	7	4	3	1	3	2	5	0	0	3	1	3	2	2	2	0	1	1	0	3	3	2	3	0	0	0	1	0	1	3	3	1	2	2	1	5	4	3	4
P72747	P72747	21	21	21	tr|P72747|P72747_SYNY3 Slr1103 protein OS=Synechocystis sp. (strain PCC 6803 / Kazusa) OX=1111708 GN=slr1103 PE=4 SV=1	1	21	21	21	12	13	7	11	8	15	6	17	5	8	8	10	13	12	10	9	12	12	12	13	10	11	8	11	7	7	8	6	4	7	6	7	3	8	6	4	6	10	6	9
P72748	P72748	12	12	12	tr|P72748|P72748_SYNY3 Slr1104 protein OS=Synechocystis sp. (strain PCC 6803 / Kazusa) OX=1111708 GN=slr1104 PE=4 SV=1	1	12	12	12	5	9	3	3	5	1	1	4	0	1	2	2	4	7	8	6	2	4	2	3	2	2	1	4	0	1	0	0	2	1	0	2	1	0	0	0	1	0	1	2
P72749	P72749	22	22	22	sp|P72749|BIPA_SYNY3 50S ribosomal subunit assembly factor BipA OS=Synechocystis sp. (strain PCC 6803 / Kazusa) OX=1111708 GN=bipA PE=3 SV=1	1	22	22	22	19	20	14	19	15	18	16	17	7	7	11	10	15	19	18	16	4	8	9	10	7	15	14	18	10	9	10	10	8	10	10	12	5	7	8	8	5	10	9	10
P72752	P72752	3	3	3	sp|P72752|Y2009_SYNY3 Thylakoid membrane protein ssl2009 OS=Synechocystis sp. (strain PCC 6803 / Kazusa) OX=1111708 GN=ssl2009 PE=4 SV=1	1	3	3	3	1	1	1	1	1	2	3	2	1	2	1	1	1	0	1	0	1	1	1	0	1	2	2	2	1	1	1	1	1	0	1	0	1	2	1	1	0	1	1	0
P72753	P72753	10	10	10	sp|P72753|UPP_SYNY3 Uracil phosphoribosyltransferase OS=Synechocystis sp. (strain PCC 6803 / Kazusa) OX=1111708 GN=upp PE=3 SV=1	1	10	10	10	3	3	5	3	2	3	3	3	5	2	5	7	2	3	4	4	5	4	5	4	4	4	3	5	6	4	3	5	2	4	2	4	4	5	4	3	3	3	2	1
P72754	P72754	15	15	15	tr|P72754|P72754_SYNY3 Prohibitin OS=Synechocystis sp. (strain PCC 6803 / Kazusa) OX=1111708 GN=phb PE=4 SV=1	1	15	15	15	4	7	4	3	7	6	3	4	9	9	8	7	2	2	2	1	4	8	7	5	4	5	6	3	10	10	9	9	4	4	3	4	4	5	4	6	4	1	2	1
P72756	P72756	17	17	17	tr|P72756|P72756_SYNY3 Sll1033 protein OS=Synechocystis sp. (strain PCC 6803 / Kazusa) OX=1111708 GN=sll1033 PE=4 SV=1	1	17	17	17	5	11	9	8	7	10	7	11	7	6	12	10	8	8	7	7	5	7	8	9	7	6	6	9	9	8	9	11	5	6	7	4	6	4	2	3	7	10	9	10
P72757	P72757	2	2	2	sp|P72757|CCMN_SYNY3 Carboxysome assembly protein CcmN OS=Synechocystis sp. (strain PCC 6803 / Kazusa) OX=1111708 GN=ccmN PE=1 SV=1	1	2	2	2	1	0	1	1	0	2	1	1	0	1	1	1	1	0	1	0	1	2	2	1	0	1	1	0	1	1	1	2	1	2	2	2	2	2	2	1	0	1	1	0
P72758	P72758	30	30	30	sp|P72758|CCMM_SYNY3 Carboxysome assembly protein CcmM OS=Synechocystis sp. (strain PCC 6803 / Kazusa) OX=1111708 GN=ccmM PE=1 SV=1	1	30	30	30	20	20	18	19	19	19	21	20	20	19	20	21	15	15	16	16	22	23	24	25	18	22	19	21	20	18	22	21	21	23	22	22	20	23	21	22	18	17	21	19
P72759	P72759	3	3	3	sp|P72759|CCML_SYNY3 Carboxysome shell vertex protein CcmL OS=Synechocystis sp. (strain PCC 6803 / Kazusa) OX=1111708 GN=ccmL PE=1 SV=1	1	3	3	3	2	2	1	2	2	2	1	2	2	2	2	2	0	1	0	1	3	2	2	2	0	1	1	0	1	0	1	2	2	2	1	2	0	1	1	0	1	2	1	2
P72760	P72760	8	8	6	sp|P72760|CCMK1_SYNY3 Carboxysome shell protein CcmK1 OS=Synechocystis sp. (strain PCC 6803 / Kazusa) OX=1111708 GN=ccmK1 PE=1 SV=3	1	8	8	6	7	6	7	7	7	6	7	7	6	7	7	7	6	4	7	7	7	7	7	7	7	7	7	7	7	7	7	7	7	7	7	7	7	7	7	7	7	7	7	7
P72761	P72761	8	6	6	sp|P72761|CCMK2_SYNY3 Carboxysome shell protein CcmK2 OS=Synechocystis sp. (strain PCC 6803 / Kazusa) OX=1111708 GN=ccmK2 PE=1 SV=3	1	8	6	6	7	7	7	7	7	7	7	7	7	7	7	7	7	6	7	7	7	7	8	7	6	7	6	7	7	7	7	7	7	7	7	7	7	7	7	7	7	7	7	7
P72762	P72762	28	28	28	tr|P72762|P72762_SYNY3 NADH-glutamate synthase small subunit OS=Synechocystis sp. (strain PCC 6803 / Kazusa) OX=1111708 GN=gltD PE=4 SV=1	1	28	28	28	20	19	18	20	20	19	18	21	14	15	20	17	17	19	17	18	16	13	19	17	15	20	22	21	19	14	19	18	9	11	12	13	7	11	8	7	17	16	15	15
P72763	P72763	1	1	1	tr|P72763|P72763_SYNY3 Erythroid ankyrin OS=Synechocystis sp. (strain PCC 6803 / Kazusa) OX=1111708 GN=ank PE=4 SV=1	1	1	1	1	0	0	0	0	1	0	0	0	0	0	0	0	0	1	0	0	0	0	0	0	0	0	0	0	0	0	0	0	0	0	0	0	0	0	0	0	0	1	1	1
P72765	P72765	7	7	7	tr|P72765|P72765_SYNY3 Slr1772 protein OS=Synechocystis sp. (strain PCC 6803 / Kazusa) OX=1111708 GN=slr1772 PE=3 SV=1	1	7	7	7	1	0	0	0	0	2	0	0	1	2	1	1	2	4	4	3	1	2	4	1	0	1	0	2	1	1	1	1	1	0	2	1	1	2	2	2	0	0	1	1
P72768	P72768	9	9	9	tr|P72768|P72768_SYNY3 Slr1773 protein OS=Synechocystis sp. (strain PCC 6803 / Kazusa) OX=1111708 GN=slr1773 PE=4 SV=1	1	9	9	9	1	1	1	0	0	0	0	1	3	1	3	3	2	1	2	0	1	2	3	5	0	0	0	1	3	2	2	5	0	1	1	1	2	2	3	2	0	0	0	1
P72772	P72772	15	15	15	sp|P72772|CHLD_SYNY3 Magnesium-chelatase subunit ChlD OS=Synechocystis sp. (strain PCC 6803 / Kazusa) OX=1111708 GN=chlD PE=3 SV=1	1	15	15	15	6	11	9	6	2	5	3	3	0	0	2	1	5	5	6	3	1	1	1	1	4	4	3	3	0	0	1	0	0	1	0	0	0	0	1	0	0	1	0	3
P72775	P72775	14	14	14	tr|P72775|P72775_SYNY3 Alanine dehydrogenase OS=Synechocystis sp. (strain PCC 6803 / Kazusa) OX=1111708 GN=sll1682 PE=3 SV=1	1	14	14	14	7	9	4	6	5	5	5	5	6	7	6	9	5	7	7	7	6	10	10	8	6	4	2	6	6	3	6	6	5	8	8	7	4	9	7	5	2	3	3	3
P72776	P72776	8	8	8	sp|P72776|PDXJ_SYNY3 Pyridoxine 5-phosphate synthase OS=Synechocystis sp. (strain PCC 6803 / Kazusa) OX=1111708 GN=pdxJ PE=3 SV=2	1	8	8	8	3	6	5	5	3	4	2	5	3	4	1	2	2	5	3	1	3	3	3	2	4	5	3	3	3	4	1	1	1	2	3	0	2	4	2	0	2	2	3	2
P72777	P72777	8	8	8	sp|P72777|YC54L_SYNY3 Ycf54-like protein OS=Synechocystis sp. (strain PCC 6803 / Kazusa) OX=1111708 GN=slr1780 PE=1 SV=1	1	8	8	8	6	5	6	4	5	5	4	4	4	5	4	5	5	5	5	4	4	5	5	4	6	4	5	4	4	5	3	4	3	4	4	3	4	4	4	3	4	4	4	4
P72779	P72779	7	7	7	tr|P72779|P72779_SYNY3 Peptide-methionine (R)-S-oxide reductase OS=Synechocystis sp. (strain PCC 6803 / Kazusa) OX=1111708 GN=sll1680 PE=4 SV=1	1	7	7	7	5	5	6	6	6	5	5	5	6	4	5	5	6	6	6	5	5	5	6	5	6	5	5	5	5	3	4	5	5	4	5	5	5	5	4	4	5	4	4	5
P72780	P72780	14	14	14	sp|P72780|HHOA_SYNY3 Putative serine protease HhoA OS=Synechocystis sp. (strain PCC 6803 / Kazusa) OX=1111708 GN=hhoA PE=1 SV=1	1	14	14	14	4	6	5	5	5	5	6	5	5	1	4	4	6	7	7	8	5	6	5	6	6	5	3	4	4	4	5	4	9	4	5	5	8	11	8	7	1	3	3	3
P72781	P72781	9	9	9	sp|P72781|RRE1_SYNY3 Response regulator Rre1 OS=Synechocystis sp. (strain PCC 6803 / Kazusa) OX=1111708 GN=rre1 PE=1 SV=2	1	9	9	9	4	5	2	7	6	6	3	7	5	2	3	6	6	6	5	6	3	3	3	3	7	5	3	4	4	5	0	3	5	6	2	7	3	6	2	4	3	7	1	5
P72782	P72782	6	6	6	tr|P72782|P72782_SYNY3 Biliverdin reductase OS=Synechocystis sp. (strain PCC 6803 / Kazusa) OX=1111708 GN=bvdR PE=1 SV=1	1	6	6	6	3	3	1	2	2	1	0	3	1	1	0	1	3	3	1	1	2	1	2	2	1	1	1	0	0	1	0	1	1	1	0	1	2	3	1	1	2	2	1	1
P72784	P72784	1	1	1	tr|P72784|P72784_SYNY3 Spore maturation protein B OS=Synechocystis sp. (strain PCC 6803 / Kazusa) OX=1111708 GN=sll1677 PE=4 SV=1	1	1	1	1	0	0	0	0	0	0	0	0	0	0	0	0	0	0	0	0	1	0	0	0	0	0	0	0	0	0	0	0	0	0	0	0	0	0	0	0	0	0	0	0
P72785	P72785	14	14	14	sp|P72785|MALQ_SYNY3 4-alpha-glucanotransferase OS=Synechocystis sp. (strain PCC 6803 / Kazusa) OX=1111708 GN=malQ PE=3 SV=1	1	14	14	14	11	8	4	8	5	5	2	7	2	3	1	3	9	9	5	6	3	4	2	3	7	5	4	6	1	2	1	4	4	6	5	7	3	5	4	5	7	8	4	6
P72788	P72788	3	3	3	tr|P72788|P72788_SYNY3 Slr1788 protein OS=Synechocystis sp. (strain PCC 6803 / Kazusa) OX=1111708 GN=slr1788 PE=4 SV=1	1	3	3	3	0	0	1	0	0	0	1	0	0	0	0	0	1	0	0	0	0	0	0	0	0	0	1	0	0	0	0	0	0	0	0	0	0	0	0	0	0	0	0	0
P72789	P72789	3	3	3	tr|P72789|P72789_SYNY3 Slr1789 protein OS=Synechocystis sp. (strain PCC 6803 / Kazusa) OX=1111708 GN=slr1789 PE=4 SV=1	1	3	3	3	1	0	1	1	1	1	1	0	1	1	1	1	1	1	1	1	1	1	1	1	1	1	1	1	1	1	1	1	1	1	1	1	1	1	1	1	1	1	1	1
P72790	P72790	9	9	9	tr|P72790|P72790_SYNY3 Regulatory components of sensory transduction system OS=Synechocystis sp. (strain PCC 6803 / Kazusa) OX=1111708 GN=sll1673 PE=4 SV=1	1	9	9	9	1	2	1	3	1	2	1	3	0	2	2	1	0	3	3	1	1	2	2	0	2	1	1	1	0	3	1	1	1	2	1	1	1	2	0	0	1	1	1	1
P72791	P72791	7	7	7	tr|P72791|P72791_SYNY3 Hybrid sensory kinase OS=Synechocystis sp. (strain PCC 6803 / Kazusa) OX=1111708 GN=sll1672 PE=4 SV=1	1	7	7	7	0	1	1	0	0	0	1	1	0	0	0	1	0	0	1	2	0	1	0	0	0	0	0	1	0	1	0	0	0	1	1	1	0	2	0	0	0	1	0	1
P72793	P72793	3	3	3	sp|P72793|HEMJ_SYNY3 Protoporphyrinogen IX oxidase OS=Synechocystis sp. (strain PCC 6803 / Kazusa) OX=1111708 GN=hemJ PE=1 SV=1	1	3	3	3	0	0	0	0	0	1	1	0	0	0	0	0	0	0	0	0	0	0	1	0	0	0	1	0	0	0	0	0	0	0	0	0	0	0	1	0	0	0	0	0
P72794	P72794	3	3	3	sp|P72794|CYSH_SYNY3 Phosphoadenosine 5-phosphosulfate reductase OS=Synechocystis sp. (strain PCC 6803 / Kazusa) OX=1111708 GN=cysH PE=3 SV=1	1	3	3	3	2	2	1	1	1	2	1	2	0	0	1	1	2	2	1	2	1	2	1	1	2	2	1	2	0	0	0	1	0	1	0	2	0	1	0	0	1	1	0	1
P72796	P72796	6	6	6	sp|P72796|AROK_SYNY3 Shikimate kinase OS=Synechocystis sp. (strain PCC 6803 / Kazusa) OX=1111708 GN=aroK PE=3 SV=1	1	6	6	6	2	0	1	1	0	0	0	1	0	1	0	0	1	0	0	1	1	1	0	1	0	1	0	0	0	1	0	1	1	0	1	2	1	0	1	0	2	2	0	1
P72797	P72797	23	23	23	sp|P72797|TAL_SYNY3 Transaldolase OS=Synechocystis sp. (strain PCC 6803 / Kazusa) OX=1111708 GN=tal PE=3 SV=1	1	23	23	23	15	18	13	15	14	18	15	16	15	18	16	17	17	19	18	16	18	20	19	18	20	18	14	16	19	20	19	20	14	15	12	14	15	17	13	16	15	20	16	17
P72798	P72798	3	3	3	tr|P72798|P72798_SYNY3 Ssr2998 protein OS=Synechocystis sp. (strain PCC 6803 / Kazusa) OX=1111708 GN=ssr2998 PE=4 SV=1	1	3	3	3	2	2	2	2	2	2	2	2	2	3	3	2	2	2	2	2	2	2	2	2	2	2	2	2	2	2	2	2	2	2	2	2	2	2	2	2	2	3	2	2
P72799	P72799	14	14	14	tr|P72799|P72799_SYNY3 Slr1794 protein OS=Synechocystis sp. (strain PCC 6803 / Kazusa) OX=1111708 GN=slr1794 PE=3 SV=1	1	14	14	14	7	9	9	7	7	9	5	9	7	9	9	10	8	8	8	5	7	9	10	7	6	8	10	8	10	9	9	9	2	5	5	4	2	4	1	2	2	6	3	4
P72800	P72800	4	4	4	sp|P72800|MSRA2_SYNY3 Peptide methionine sulfoxide reductase MsrA 2 OS=Synechocystis sp. (strain PCC 6803 / Kazusa) OX=1111708 GN=msrA2 PE=3 SV=1	1	4	4	4	2	4	2	2	0	1	0	1	0	0	0	0	1	2	1	1	2	2	2	2	0	1	1	1	0	0	1	2	1	1	0	0	0	0	0	0	2	1	0	1
P72801	P72801	3	3	3	tr|P72801|P72801_SYNY3 Ssr3000 protein OS=Synechocystis sp. (strain PCC 6803 / Kazusa) OX=1111708 GN=ssr3000 PE=4 SV=1	1	3	3	3	2	1	1	2	1	1	1	1	1	1	1	1	2	2	1	2	1	1	1	1	0	1	1	1	0	1	1	1	1	1	1	1	0	1	1	1	0	1	2	1
P72802	P72802	11	11	11	tr|P72802|P72802_SYNY3 Mitochondrial outer membrane 72K protein OS=Synechocystis sp. (strain PCC 6803 / Kazusa) OX=1111708 GN=mom72 PE=4 SV=1	1	11	11	11	5	3	3	4	3	5	4	3	5	3	5	4	5	6	4	6	6	7	6	5	5	7	4	5	4	4	5	4	9	9	7	7	8	10	7	7	3	4	4	5
P72804	P72804	7	7	7	sp|P72804|Y1796_SYNY3 Thylakoid membrane protein slr1796 OS=Synechocystis sp. (strain PCC 6803 / Kazusa) OX=1111708 GN=slr1796 PE=4 SV=1	1	7	7	7	3	2	3	3	3	3	2	4	0	2	1	1	2	3	2	2	2	2	2	2	2	4	3	2	0	2	1	1	4	3	3	2	2	2	2	2	2	2	3	2
P72805	P72805	4	4	4	tr|P72805|P72805_SYNY3 Sll1665 protein OS=Synechocystis sp. (strain PCC 6803 / Kazusa) OX=1111708 GN=sll1665 PE=4 SV=1	1	4	4	4	4	4	4	4	4	3	4	4	4	4	4	4	4	4	4	3	4	4	4	4	4	4	4	3	4	4	4	4	4	4	4	4	4	4	4	4	4	4	4	4
P72806	P72806	2	2	2	tr|P72806|P72806_SYNY3 Sll1664 protein OS=Synechocystis sp. (strain PCC 6803 / Kazusa) OX=1111708 GN=sll1664 PE=4 SV=1	1	2	2	2	1	1	0	1	1	1	0	0	1	0	0	1	1	1	1	1	0	0	1	0	0	1	1	1	1	1	1	1	1	0	1	0	0	1	1	1	1	1	1	1
P72807	P72807	10	10	10	tr|P72807|P72807_SYNY3 Sll1663 protein OS=Synechocystis sp. (strain PCC 6803 / Kazusa) OX=1111708 GN=sll1663 PE=3 SV=1	1	10	10	10	8	7	8	8	8	9	7	9	6	7	9	9	5	9	7	6	7	8	9	6	7	9	8	8	8	6	8	8	7	9	7	7	6	9	7	7	6	9	7	7
P72808	P72808	2	2	2	tr|P72808|P72808_SYNY3 Prephenate dehydratase OS=Synechocystis sp. (strain PCC 6803 / Kazusa) OX=1111708 GN=pheA PE=4 SV=1	1	2	2	2	0	0	0	0	1	0	0	0	0	0	0	0	0	0	0	0	0	0	0	0	0	0	0	0	0	0	0	0	0	0	0	1	0	0	1	0	1	0	1	0
P72813	P72813	2	2	2	tr|P72813|P72813_SYNY3 Slr1799 protein OS=Synechocystis sp. (strain PCC 6803 / Kazusa) OX=1111708 GN=slr1799 PE=4 SV=1	1	2	2	2	1	1	0	1	1	1	1	0	0	0	0	0	1	1	1	1	0	0	0	0	0	1	1	1	0	0	0	0	1	1	1	1	1	0	1	0	0	1	1	1
P72814	P72814	11	11	11	tr|P72814|P72814_SYNY3 Slr1800 protein OS=Synechocystis sp. (strain PCC 6803 / Kazusa) OX=1111708 GN=slr1800 PE=4 SV=1	1	11	11	11	4	3	3	3	4	5	3	5	1	2	2	0	2	4	4	3	1	2	1	2	2	2	2	2	1	3	1	0	2	4	3	3	2	3	4	3	3	4	3	4
P72815	P72815	1	1	1	tr|P72815|P72815_SYNY3 Sll1656 protein OS=Synechocystis sp. (strain PCC 6803 / Kazusa) OX=1111708 GN=sll1656 PE=4 SV=1	1	1	1	1	0	0	0	1	0	1	0	1	0	0	1	0	0	0	0	0	0	0	1	1	0	0	1	1	0	1	1	0	0	0	0	0	0	1	0	0	0	0	0	0
P72817	P72817	7	7	7	sp|P72817|Y1654_SYNY3 Universal stress protein Sll1654 OS=Synechocystis sp. (strain PCC 6803 / Kazusa) OX=1111708 GN=sll1654 PE=3 SV=1	1	7	7	7	5	6	6	7	5	7	7	7	5	6	6	6	7	7	6	6	6	5	6	7	7	7	6	7	7	6	6	6	4	5	6	6	6	7	5	6	6	7	6	5
P72825	P72825	5	5	5	tr|P72825|P72825_SYNY3 Slr1293 protein OS=Synechocystis sp. (strain PCC 6803 / Kazusa) OX=1111708 GN=slr1293 PE=4 SV=1	1	5	5	5	1	1	0	0	0	0	0	1	0	1	0	0	2	3	1	1	0	0	0	0	0	0	0	0	1	0	0	0	0	0	0	1	0	1	0	1	0	0	0	0
P72827	P72827	17	17	17	sp|P72827|FUTA1_SYNY3 Iron uptake protein A1 OS=Synechocystis sp. (strain PCC 6803 / Kazusa) OX=1111708 GN=futA1 PE=1 SV=1	1	17	17	17	16	14	12	14	12	13	11	11	13	12	13	14	6	6	6	5	15	13	12	11	7	12	11	9	13	14	11	11	8	7	10	8	15	14	11	11	13	10	13	10
P72830	P72830	12	12	12	sp|P72830|PFKA1_SYNY3 ATP-dependent 6-phosphofructokinase 1 OS=Synechocystis sp. (strain PCC 6803 / Kazusa) OX=1111708 GN=pfkA1 PE=3 SV=1	1	12	12	12	1	1	1	1	1	2	1	1	2	1	1	2	1	0	1	1	3	1	1	1	2	1	1	2	1	2	3	2	1	1	2	1	1	1	1	1	6	5	3	6
P72833	P72833	2	2	2	tr|P72833|P72833_SYNY3 Sll1193 protein OS=Synechocystis sp. (strain PCC 6803 / Kazusa) OX=1111708 GN=sll1193 PE=4 SV=1	1	2	2	2	0	0	0	0	0	0	0	0	0	0	0	0	0	0	0	0	1	0	1	1	0	0	0	0	0	1	0	0	0	1	0	0	0	0	0	0	0	0	0	0
P72834	P72834	19	19	19	tr|P72834|P72834_SYNY3 UDP-glucose 6-dehydrogenase OS=Synechocystis sp. (strain PCC 6803 / Kazusa) OX=1111708 GN=slr1299 PE=3 SV=1	1	19	19	19	13	15	11	12	12	11	10	14	7	5	9	8	6	7	8	6	6	7	10	8	12	13	12	12	7	4	8	6	9	13	13	15	6	8	10	7	12	12	12	10
P72839	P72839	23	23	23	tr|P72839|P72839_SYNY3 Slr1301 protein OS=Synechocystis sp. (strain PCC 6803 / Kazusa) OX=1111708 GN=slr1301 PE=4 SV=1	1	23	23	23	11	11	11	12	13	10	8	11	11	8	11	14	17	17	16	17	12	16	15	13	13	13	10	14	17	11	14	14	10	15	13	12	9	18	10	9	10	11	10	9
P72840	P72840	9	9	9	tr|P72840|P72840_SYNY3 Slr1302 protein OS=Synechocystis sp. (strain PCC 6803 / Kazusa) OX=1111708 GN=slr1302 PE=4 SV=1	1	9	9	9	2	5	1	1	4	4	2	4	2	5	4	4	2	2	0	0	0	2	0	1	2	3	2	3	4	4	2	5	0	2	0	2	1	2	0	2	4	2	2	4
P72843	P72843	3	3	3	tr|P72843|P72843_SYNY3 Regulatory components of sensory transduction system OS=Synechocystis sp. (strain PCC 6803 / Kazusa) OX=1111708 GN=slr1305 PE=4 SV=1	1	3	3	3	0	0	0	0	0	1	0	0	0	0	0	0	2	0	2	1	0	0	0	0	2	0	0	0	0	0	0	0	0	1	1	1	0	0	0	0	0	0	2	1
P72845	P72845	9	9	9	tr|P72845|P72845_SYNY3 Sll1188 protein OS=Synechocystis sp. (strain PCC 6803 / Kazusa) OX=1111708 GN=sll1188 PE=4 SV=1	1	9	9	9	6	5	7	6	6	5	7	5	5	6	7	6	5	5	4	8	7	4	6	4	6	5	6	6	6	5	7	6	6	6	6	6	7	7	7	5	5	5	5	5
P72847	P72847	2	2	2	tr|P72847|P72847_SYNY3 Sll1186 protein OS=Synechocystis sp. (strain PCC 6803 / Kazusa) OX=1111708 GN=sll1186 PE=4 SV=1	1	2	2	2	0	0	0	0	0	0	0	0	1	0	0	0	0	0	0	0	0	0	0	0	0	0	0	0	0	0	0	0	0	0	0	0	0	0	0	0	1	0	0	1
P72848	P72848	16	16	16	sp|P72848|HEM6_SYNY3 Oxygen-dependent coproporphyrinogen-III oxidase OS=Synechocystis sp. (strain PCC 6803 / Kazusa) OX=1111708 GN=hemF PE=1 SV=1	1	16	16	16	14	14	13	14	14	13	13	14	9	12	13	11	13	14	11	12	10	11	11	10	15	15	14	13	13	10	11	11	11	15	14	15	10	13	15	13	15	15	16	16
P72849	P72849	11	11	11	sp|P72849|HO1_SYNY3 Heme oxygenase 1 OS=Synechocystis sp. (strain PCC 6803 / Kazusa) OX=1111708 GN=pbsA1 PE=1 SV=1	1	11	11	11	0	2	1	2	0	1	1	3	1	0	2	0	0	1	2	1	1	1	1	0	0	1	0	1	1	0	1	0	0	0	3	2	0	0	0	0	6	9	9	6
P72851	P72851	5	5	5	sp|P72851|RL28_SYNY3 50S ribosomal protein L28 OS=Synechocystis sp. (strain PCC 6803 / Kazusa) OX=1111708 GN=rpmB PE=3 SV=1	1	5	5	5	4	4	4	4	5	4	4	4	2	2	4	2	4	5	4	3	3	2	2	2	4	5	4	5	3	3	2	3	3	4	3	3	3	3	4	3	3	3	4	3
P72852	P72852	9	9	9	tr|P72852|P72852_SYNY3 Slr0962 protein OS=Synechocystis sp. (strain PCC 6803 / Kazusa) OX=1111708 GN=slr0962 PE=4 SV=1	1	9	9	9	4	4	4	5	5	4	5	4	5	6	4	4	4	5	5	5	5	5	5	5	2	5	4	4	5	7	6	4	4	5	5	5	4	6	6	5	3	5	4	4
P72854	P72854	31	31	31	sp|P72854|SIR_SYNY3 Sulfite reductase [ferredoxin] OS=Synechocystis sp. (strain PCC 6803 / Kazusa) OX=1111708 GN=sir PE=1 SV=1	1	31	31	31	22	24	21	22	23	22	20	22	9	12	22	14	20	20	22	16	13	19	17	11	16	24	18	19	15	17	20	13	11	18	15	14	9	18	15	10	7	12	10	9
P72855	P72855	1	1	1	sp|P72855|Y964_SYNY3 Uncharacterized protein slr0964 OS=Synechocystis sp. (strain PCC 6803 / Kazusa) OX=1111708 GN=slr0964 PE=3 SV=1	1	1	1	1	0	1	0	1	1	1	0	1	1	1	1	1	1	1	0	1	0	1	0	1	1	1	0	1	1	1	0	1	0	0	0	0	0	0	0	0	0	1	0	0
P72856	P72856	15	15	15	sp|P72856|DPO3B_SYNY3 Beta sliding clamp OS=Synechocystis sp. (strain PCC 6803 / Kazusa) OX=1111708 GN=dnaN PE=3 SV=1	1	15	15	15	11	11	12	11	11	12	9	13	9	8	9	10	9	9	11	6	9	10	9	8	8	11	11	8	7	7	8	7	9	8	10	9	9	9	9	8	7	10	10	7
P72859	P72859	8	8	8	tr|P72859|P72859_SYNY3 Aspartate transaminase OS=Synechocystis sp. (strain PCC 6803 / Kazusa) OX=1111708 GN=sll0938 PE=4 SV=1	1	8	8	8	4	5	3	5	0	2	1	3	0	2	2	3	1	1	0	0	2	4	4	3	0	2	2	2	2	1	3	2	0	1	1	0	1	1	1	2	0	0	0	0
P72861	P72861	18	18	18	sp|P72861|Y936_SYNY3 Uncharacterized protein sll0936 OS=Synechocystis sp. (strain PCC 6803 / Kazusa) OX=1111708 GN=sll0936 PE=3 SV=1	1	18	18	18	7	10	7	7	5	7	6	7	6	3	6	3	7	6	7	8	7	7	7	5	5	6	6	5	4	5	6	3	3	4	3	3	4	3	5	1	2	3	4	4
P72864	P72864	15	15	15	tr|P72864|P72864_SYNY3 Carboxysome formation protein OS=Synechocystis sp. (strain PCC 6803 / Kazusa) OX=1111708 GN=ccmA PE=4 SV=1	1	15	15	15	11	10	10	10	11	11	11	11	9	8	10	10	11	10	11	10	10	10	11	10	9	11	11	11	10	9	9	11	9	11	9	10	9	11	9	7	9	11	10	10
P72866	P72866	4	4	4	sp|P72866|RS15_SYNY3 30S ribosomal protein S15 OS=Synechocystis sp. (strain PCC 6803 / Kazusa) OX=1111708 GN=rpsO PE=3 SV=1	1	4	4	4	3	2	2	2	3	1	1	2	1	1	1	0	3	2	3	3	0	0	2	2	2	3	1	2	1	1	0	0	3	2	3	2	1	2	2	1	4	2	3	1
P72868	P72868	4	4	4	tr|P72868|P72868_SYNY3 Sll0931 protein OS=Synechocystis sp. (strain PCC 6803 / Kazusa) OX=1111708 GN=sll0931 PE=4 SV=1	1	4	4	4	1	1	2	1	1	1	2	3	0	1	1	1	1	1	2	2	0	0	0	0	1	1	1	2	0	0	1	1	1	1	1	1	0	1	1	1	1	1	1	1
P72870	P72870	10	10	10	sp|P72870|APCD_SYNY3 Allophycocyanin subunit alpha-B OS=Synechocystis sp. (strain PCC 6803 / Kazusa) OX=1111708 GN=apcD PE=1 SV=1	1	10	10	10	9	8	9	8	8	9	8	8	8	9	10	9	8	8	7	7	8	9	10	8	9	9	10	9	10	10	10	9	7	8	8	8	7	7	8	7	8	9	8	8
P72871	P72871	22	22	22	sp|P72871|METK_SYNY3 S-adenosylmethionine synthase OS=Synechocystis sp. (strain PCC 6803 / Kazusa) OX=1111708 GN=metK PE=3 SV=2	1	22	22	22	17	18	16	17	19	18	16	16	9	11	13	10	15	17	14	12	13	15	15	14	17	17	18	18	9	9	9	8	14	17	16	15	13	16	17	14	15	15	17	13
P72873	P72873	7	7	7	sp|P72873|Y925_SYNY3 Uncharacterized protein sll0925 OS=Synechocystis sp. (strain PCC 6803 / Kazusa) OX=1111708 GN=sll0925 PE=4 SV=1	1	7	7	7	0	0	1	1	0	0	0	0	0	0	0	1	1	3	2	2	0	1	0	0	1	1	1	0	0	0	0	0	0	2	2	2	0	3	2	2	0	0	2	1
P72874	P72874	6	6	6	sp|P72874|IF3_SYNY3 Translation initiation factor IF-3 OS=Synechocystis sp. (strain PCC 6803 / Kazusa) OX=1111708 GN=infC PE=3 SV=1	1	6	6	6	3	5	5	5	5	4	3	4	1	1	1	4	4	3	4	4	0	1	2	3	4	4	2	4	1	1	1	4	3	5	5	4	2	2	5	3	3	3	5	3
P72877	P72877	25	25	25	tr|P72877|P72877_SYNY3 Exopolysaccharide export protein OS=Synechocystis sp. (strain PCC 6803 / Kazusa) OX=1111708 GN=epsB PE=4 SV=1	1	25	25	25	6	13	6	8	9	10	7	9	5	5	2	2	3	4	4	5	1	4	2	3	5	4	4	4	3	1	3	1	9	14	11	12	6	13	12	10	5	9	6	12
P72885	P72885	4	4	4	tr|P72885|P72885_SYNY3 Alpha-D-glucose-1-phosphate cytidylyltransferase OS=Synechocystis sp. (strain PCC 6803 / Kazusa) OX=1111708 GN=rfbF PE=4 SV=1	1	4	4	4	2	1	1	2	2	2	1	1	1	1	1	2	2	2	2	2	1	1	1	1	1	1	1	2	0	0	1	0	1	2	2	2	0	2	2	2	0	1	1	2
P72886	P72886	13	13	13	tr|P72886|P72886_SYNY3 CDP-glucose-4,6-dehydratase OS=Synechocystis sp. (strain PCC 6803 / Kazusa) OX=1111708 GN=rfbG PE=4 SV=1	1	13	13	13	1	0	1	0	2	0	1	1	0	1	1	0	1	7	4	3	1	1	1	1	1	1	2	1	1	1	0	1	3	5	4	3	3	6	5	4	0	1	1	1
P72887	P72887	5	5	5	tr|P72887|P72887_SYNY3 dTDP-6-deoxy-L-mannose-dehydrogenase OS=Synechocystis sp. (strain PCC 6803 / Kazusa) OX=1111708 GN=rfbC PE=4 SV=1	1	5	5	5	4	4	2	4	4	3	1	3	2	3	3	4	4	4	2	3	3	4	3	4	2	2	2	2	2	2	1	3	3	4	3	3	5	5	3	3	1	3	2	1
P72888	P72888	10	10	10	tr|P72888|P72888_SYNY3 Slr1610 protein OS=Synechocystis sp. (strain PCC 6803 / Kazusa) OX=1111708 GN=slr1610 PE=4 SV=1	1	10	10	10	2	2	1	3	2	2	2	2	0	1	0	0	5	7	4	2	3	4	5	2	2	2	1	2	0	1	0	0	4	6	5	6	4	8	5	3	2	3	2	1
P72890;P72879	P72890	11;1	11;1	11;1	tr|P72890|P72890_SYNY3 Slr1612 protein OS=Synechocystis sp. (strain PCC 6803 / Kazusa) OX=1111708 GN=slr1612 PE=4 SV=1	2	11	11	11	4	7	4	4	4	4	5	5	2	2	1	2	10	7	7	6	4	3	3	3	7	3	4	6	1	1	1	2	4	4	4	5	2	4	3	3	3	4	4	4
P72891	P72891	7	7	7	tr|P72891|P72891_SYNY3 Slr1613 protein OS=Synechocystis sp. (strain PCC 6803 / Kazusa) OX=1111708 GN=slr1613 PE=4 SV=1	1	7	7	7	3	5	1	3	1	3	0	1	0	3	2	1	1	4	3	1	1	3	2	1	1	0	0	0	0	2	2	1	1	1	0	0	1	3	3	0	0	1	0	0
P72893	P72893	9	9	9	tr|P72893|P72893_SYNY3 Perosamine synthetase OS=Synechocystis sp. (strain PCC 6803 / Kazusa) OX=1111708 GN=rfbE PE=3 SV=1	1	9	9	9	0	0	1	0	0	1	0	0	0	0	0	0	0	0	1	0	0	2	1	1	0	0	1	0	0	0	0	0	1	6	3	4	0	7	4	2	0	0	1	0
P72894	P72894	7	7	7	tr|P72894|P72894_SYNY3 Slr1616 protein OS=Synechocystis sp. (strain PCC 6803 / Kazusa) OX=1111708 GN=slr1616 PE=4 SV=1	1	7	7	7	1	1	2	1	1	3	1	1	2	3	0	1	1	4	1	2	2	1	2	2	2	1	3	1	3	2	2	1	3	1	2	2	3	4	5	3	0	1	2	1
P72895	P72895	16	16	16	tr|P72895|P72895_SYNY3 Slr1617 protein OS=Synechocystis sp. (strain PCC 6803 / Kazusa) OX=1111708 GN=slr1617 PE=4 SV=1	1	16	16	16	4	6	5	6	3	4	4	5	4	4	4	5	5	5	5	2	3	5	6	1	4	3	5	1	2	5	4	4	7	8	6	7	6	6	5	3	2	5	4	4
P72896	P72896	11	11	11	tr|P72896|P72896_SYNY3 Slr1618 protein OS=Synechocystis sp. (strain PCC 6803 / Kazusa) OX=1111708 GN=slr1618 PE=4 SV=1	1	11	11	11	3	5	1	4	2	5	0	5	0	0	1	0	1	1	3	1	0	0	0	0	5	5	1	5	0	0	1	0	1	6	3	5	0	6	1	1	3	7	3	4
P72897	P72897	12	12	12	tr|P72897|P72897_SYNY3 Rhamnosyl O-methyltransferase OS=Synechocystis sp. (strain PCC 6803 / Kazusa) OX=1111708 GN=slr1619 PE=3 SV=1	1	12	12	12	6	7	5	6	6	8	6	7	5	4	4	4	6	7	6	7	2	4	4	5	6	7	7	7	4	1	2	3	6	7	9	7	6	5	5	5	6	6	6	7
P72899	P72899	9	9	9	tr|P72899|P72899_SYNY3 Slr1063 protein OS=Synechocystis sp. (strain PCC 6803 / Kazusa) OX=1111708 GN=slr1063 PE=4 SV=1	1	9	9	9	1	0	0	0	0	3	0	2	1	0	1	2	1	1	0	0	1	0	1	0	2	0	2	1	1	1	0	1	1	3	0	0	0	2	0	0	2	2	1	1
P72900	P72900	7	7	7	tr|P72900|P72900_SYNY3 Mannosyltransferase B OS=Synechocystis sp. (strain PCC 6803 / Kazusa) OX=1111708 GN=rfbU PE=4 SV=1	1	7	7	7	2	1	1	2	2	3	1	1	1	1	0	0	1	0	2	2	1	1	0	0	1	2	1	1	1	1	0	0	2	2	2	2	1	0	1	1	1	2	1	0
P72901	P72901	3	3	3	tr|P72901|P72901_SYNY3 Slr1065 protein OS=Synechocystis sp. (strain PCC 6803 / Kazusa) OX=1111708 GN=slr1065 PE=4 SV=1	1	3	3	3	0	2	0	0	0	0	0	0	0	0	0	0	0	1	0	0	0	0	0	0	1	0	0	0	0	0	0	0	0	0	0	0	0	0	0	0	0	0	0	0
P72902	P72902	11	11	11	tr|P72902|P72902_SYNY3 Slr1066 protein OS=Synechocystis sp. (strain PCC 6803 / Kazusa) OX=1111708 GN=slr1066 PE=4 SV=1	1	11	11	11	1	1	1	0	1	1	0	0	1	0	0	0	3	1	0	1	0	0	0	0	1	0	0	0	0	0	0	1	2	5	3	4	2	2	2	2	2	2	1	1
P72903	P72903	8	8	8	tr|P72903|P72903_SYNY3 UDP-glucose 4-epimerase OS=Synechocystis sp. (strain PCC 6803 / Kazusa) OX=1111708 GN=galE PE=3 SV=1	1	8	8	8	3	2	1	1	1	2	1	0	0	0	0	0	4	3	1	3	0	0	0	1	1	1	0	3	0	0	0	0	2	2	2	6	1	3	2	2	1	2	1	0
P72906	P72906	4	4	4	tr|P72906|P72906_SYNY3 Slr1070 protein OS=Synechocystis sp. (strain PCC 6803 / Kazusa) OX=1111708 GN=slr1070 PE=4 SV=1	1	4	4	4	1	2	0	0	0	0	0	0	0	1	1	2	1	1	0	1	1	1	0	1	0	2	0	0	0	0	0	0	0	0	0	1	0	1	0	1	1	1	0	1
P72907	P72907	3	3	3	tr|P72907|P72907_SYNY3 Slr1071 protein OS=Synechocystis sp. (strain PCC 6803 / Kazusa) OX=1111708 GN=slr1071 PE=4 SV=1	1	3	3	3	2	1	2	2	2	1	1	1	1	1	1	1	1	1	1	1	1	1	1	1	1	1	1	1	1	0	1	1	2	1	1	1	1	1	1	1	1	1	2	1
P72909	P72909	7	7	7	tr|P72909|P72909_SYNY3 Slr1073 protein OS=Synechocystis sp. (strain PCC 6803 / Kazusa) OX=1111708 GN=slr1073 PE=4 SV=1	1	7	7	7	0	0	0	0	0	0	0	0	0	0	0	0	0	0	0	0	0	0	0	0	0	0	0	0	0	0	0	0	0	0	0	0	1	1	0	1	0	0	0	0
P72911	P72911	10	10	10	tr|P72911|P72911_SYNY3 Slr1076 protein OS=Synechocystis sp. (strain PCC 6803 / Kazusa) OX=1111708 GN=slr1076 PE=4 SV=1	1	10	10	10	1	4	1	2	3	1	2	1	1	2	2	1	3	4	2	4	2	3	2	2	3	1	1	2	0	1	1	1	2	4	3	2	4	5	3	3	0	1	1	2
P72912	P72912	3	3	3	tr|P72912|P72912_SYNY3 Slr1077 protein OS=Synechocystis sp. (strain PCC 6803 / Kazusa) OX=1111708 GN=slr1077 PE=4 SV=1	1	3	3	3	0	1	0	0	0	0	0	0	0	0	0	0	0	0	0	0	0	0	0	0	0	0	0	0	0	0	0	0	0	0	0	0	0	1	1	0	0	0	0	0
P72913	P72913	3	3	3	sp|P72913|Y1765_SYNY3 UPF0150 protein ssr1765 OS=Synechocystis sp. (strain PCC 6803 / Kazusa) OX=1111708 GN=ssr1765 PE=3 SV=2	1	3	3	3	2	0	2	1	1	2	2	1	1	2	2	2	2	2	2	1	2	2	2	1	1	2	2	1	2	2	2	2	1	2	2	2	2	2	2	1	1	2	2	2
P72923	P72923	6	6	6	tr|P72923|P72923_SYNY3 Slr1087 protein OS=Synechocystis sp. (strain PCC 6803 / Kazusa) OX=1111708 GN=slr1087 PE=4 SV=1	1	6	6	6	2	3	1	1	1	1	1	1	2	3	1	1	0	2	0	0	1	2	3	1	0	0	0	2	2	1	1	2	2	2	1	2	3	2	1	1	0	0	0	0
P72924	P72924	6	6	6	tr|P72924|P72924_SYNY3 Sll1025 protein OS=Synechocystis sp. (strain PCC 6803 / Kazusa) OX=1111708 GN=sll1025 PE=4 SV=1	1	6	6	6	0	0	0	1	0	0	0	0	1	1	2	2	2	2	2	0	1	1	1	0	0	0	0	0	2	1	1	1	0	0	0	0	1	2	2	0	0	0	0	0
P72925	P72925	7	7	7	sp|P72925|Y197A_SYNY3 UPF0367 protein ssl1972 OS=Synechocystis sp. (strain PCC 6803 / Kazusa) OX=1111708 GN=ssl1972 PE=1 SV=1	1	7	7	7	5	4	6	5	5	5	5	4	5	5	6	5	5	5	6	5	4	6	6	5	5	5	5	5	5	5	5	5	3	5	6	5	3	5	5	4	1	4	5	3
P72927	P72927	13	13	13	tr|P72927|P72927_SYNY3 Succinate--CoA ligase OS=Synechocystis sp. (strain PCC 6803 / Kazusa) OX=1111708 GN=sucC PE=4 SV=1	1	13	13	13	5	6	2	5	2	4	3	5	4	4	5	4	5	4	4	5	3	6	3	3	5	3	2	6	8	6	5	7	1	1	1	1	1	1	3	1	0	2	1	1
P72929	P72929	25	25	25	sp|P72929|Y1021_SYNY3 Flotillin family inner membrane protein sll1021 OS=Synechocystis sp. (strain PCC 6803 / Kazusa) OX=1111708 GN=sll1021 PE=3 SV=1	1	25	25	25	0	0	0	0	2	0	1	1	4	6	7	7	3	1	1	5	8	8	7	7	6	5	1	1	13	13	13	12	8	16	11	11	9	17	12	11	11	14	17	14
P72930	P72930	4	4	4	tr|P72930|P72930_SYNY3 Sll1020 protein OS=Synechocystis sp. (strain PCC 6803 / Kazusa) OX=1111708 GN=sll1020 PE=4 SV=1	1	4	4	4	1	1	0	0	0	0	0	0	0	1	0	1	1	0	0	0	0	0	0	0	0	0	1	0	0	0	0	1	0	2	0	1	1	1	0	0	0	1	0	0
P72931	P72931	5	5	5	sp|P72931|OBG_SYNY3 GTPase Obg OS=Synechocystis sp. (strain PCC 6803 / Kazusa) OX=1111708 GN=obg PE=3 SV=1	1	5	5	5	1	3	0	1	1	2	0	1	0	1	1	1	0	0	0	0	0	1	0	1	0	0	1	1	0	1	0	0	0	1	1	1	0	1	1	0	0	1	1	1
P72932	P72932	2	2	2	tr|P72932|P72932_SYNY3 High light inducible protein OS=Synechocystis sp. (strain PCC 6803 / Kazusa) OX=1111708 GN=hliA PE=4 SV=1	1	2	2	2	2	2	2	2	2	2	2	2	2	2	2	2	2	2	2	2	2	2	2	2	2	2	2	2	2	2	2	2	2	2	1	2	2	2	2	2	1	1	1	1
P72933	P72933	5	5	5	sp|P72933|GLO2_SYNY3 Hydroxyacylglutathione hydrolase OS=Synechocystis sp. (strain PCC 6803 / Kazusa) OX=1111708 GN=gloB PE=3 SV=1	1	5	5	5	0	0	0	0	1	0	2	0	0	0	0	0	1	0	0	0	0	0	0	0	1	2	0	0	0	0	0	0	0	1	0	0	0	0	0	0	0	0	0	0
P72934	P72934	6	6	6	sp|P72934|PYRX_SYNY3 Probable dihydroorotase-like protein OS=Synechocystis sp. (strain PCC 6803 / Kazusa) OX=1111708 GN=pyrC PE=3 SV=1	1	6	6	6	0	0	1	0	0	1	0	1	1	0	0	0	1	2	0	0	1	0	0	0	1	1	1	0	0	0	0	0	1	2	0	2	1	2	2	2	0	1	1	2
P72937	P72937	13	13	13	tr|P72937|P72937_SYNY3 Slr0670 protein OS=Synechocystis sp. (strain PCC 6803 / Kazusa) OX=1111708 GN=slr0670 PE=4 SV=1	1	13	13	13	8	12	6	10	8	8	4	9	8	10	9	10	7	6	5	6	9	10	11	9	7	8	8	5	8	8	10	8	6	9	7	7	8	8	6	5	3	3	1	5
P72938	P72938	21	21	21	tr|P72938|P72938_SYNY3 Extracellular nuclease OS=Synechocystis sp. (strain PCC 6803 / Kazusa) OX=1111708 GN=nucH PE=4 SV=1	1	21	21	21	14	13	10	14	15	13	9	15	7	6	4	9	16	17	12	16	10	13	10	9	14	17	12	14	8	10	11	12	1	1	1	3	0	0	0	0	0	0	0	0
P72939	P72939	39	39	39	tr|P72939|P72939_SYNY3 Alkaline phosphatase OS=Synechocystis sp. (strain PCC 6803 / Kazusa) OX=1111708 GN=sll0654 PE=4 SV=1	1	39	39	39	32	30	30	30	32	31	28	31	25	27	23	29	32	35	33	30	29	32	31	29	32	33	30	31	25	28	29	28	6	7	8	8	0	0	0	2	0	1	2	1
P72940	P72940	8	8	8	sp|P72940|CYSC_SYNY3 Probable adenylyl-sulfate kinase OS=Synechocystis sp. (strain PCC 6803 / Kazusa) OX=1111708 GN=cysC PE=1 SV=1	1	8	8	8	6	5	6	7	6	5	5	5	5	4	3	3	7	6	6	5	5	6	6	5	5	5	5	5	5	4	4	3	4	6	5	5	4	4	2	3	5	4	5	5
P72941	P72941	6	6	6	sp|P72941|EXBL2_SYNY3 Putative biopolymer transport protein ExbB-like 2 OS=Synechocystis sp. (strain PCC 6803 / Kazusa) OX=1111708 GN=slr0677 PE=3 SV=1	1	6	6	6	3	4	3	4	3	4	3	5	3	4	3	3	4	4	2	4	4	4	4	4	3	5	2	5	2	3	1	2	4	4	3	5	6	4	2	4	3	3	2	3
P72942	P72942	3	3	3	sp|P72942|EXBD_SYNY3 Putative biopolymer transport protein ExbD OS=Synechocystis sp. (strain PCC 6803 / Kazusa) OX=1111708 GN=slr0678 PE=3 SV=1	1	3	3	3	2	2	1	2	2	2	1	1	1	1	1	1	2	1	1	1	2	1	1	2	2	1	1	1	0	1	1	1	2	1	1	1	2	2	1	1	2	1	1	1
P72944	P72944	2	2	2	tr|P72944|P72944_SYNY3 Slr0680 protein OS=Synechocystis sp. (strain PCC 6803 / Kazusa) OX=1111708 GN=slr0680 PE=4 SV=1	1	2	2	2	1	1	1	1	1	1	1	1	1	2	1	2	1	1	1	0	1	1	1	1	1	1	1	1	1	2	1	1	0	1	1	1	0	1	1	0	1	1	1	1
P72946	P72946	6	6	6	sp|P72946|HISXH_SYNY3 Histidinol dehydrogenase homolog OS=Synechocystis sp. (strain PCC 6803 / Kazusa) OX=1111708 GN=slr0682 PE=3 SV=1	1	6	6	6	0	0	1	0	0	1	0	0	0	0	0	1	1	3	1	1	0	1	0	0	0	0	0	1	0	0	0	1	0	0	0	0	0	0	0	0	0	0	0	0
Q6ZE47;Q55697;P73980;P73748;P72947;P74807;P73968;Q57248;Q55645;P75027;P73531	Q6ZE47;Q55697;P73980;P73748;P72947	3;3;3;3;3;1;1;1;1;1;1	3;3;3;3;3;1;1;1;1;1;1	2;2;2;2;2;0;0;0;0;0;0	tr|Q6ZE47|Q6ZE47_SYNY3 Transposase OS=Synechocystis sp. (strain PCC 6803 / Kazusa) OX=1111708 GN=sll8043 PE=4 SV=1;tr|Q55697|Q55697_SYNY3 Transposase OS=Synechocystis sp. (strain PCC 6803 / Kazusa) OX=1111708 GN=sll0200 PE=4 SV=1;tr|P73980|P73980_SYNY3 Tra	11	3	3	2	0	0	0	0	0	0	0	0	0	0	0	0	1	1	1	0	0	0	0	0	0	0	0	0	0	0	0	0	0	0	0	0	0	0	0	0	0	0	0	0
P72948	P72948	4	4	4	tr|P72948|P72948_SYNY3 OmpR subfamily OS=Synechocystis sp. (strain PCC 6803 / Kazusa) OX=1111708 GN=sll0649 PE=4 SV=1	1	4	4	4	0	0	0	0	0	0	0	0	0	0	0	0	0	0	0	0	0	1	0	1	0	1	2	0	1	0	0	1	0	1	2	1	0	1	0	1	0	1	0	1
P72950	P72950	1	1	1	tr|P72950|P72950_SYNY3 Sll0647 protein OS=Synechocystis sp. (strain PCC 6803 / Kazusa) OX=1111708 GN=sll0647 PE=4 SV=1	1	1	1	1	1	1	0	0	1	1	0	1	0	0	0	0	1	1	1	1	1	1	0	1	0	1	0	0	0	0	0	1	1	0	0	0	1	0	0	1	0	1	0	0
P72952	P72952	6	6	6	tr|P72952|P72952_SYNY3 Sll0645 protein OS=Synechocystis sp. (strain PCC 6803 / Kazusa) OX=1111708 GN=sll0645 PE=4 SV=1	1	6	6	6	3	3	1	3	4	3	1	2	2	1	1	0	3	3	1	2	0	0	0	0	2	3	1	1	0	1	1	1	0	1	1	1	0	0	1	1	3	3	2	2
P72953	P72953	3	3	3	tr|P72953|P72953_SYNY3 Esterase OS=Synechocystis sp. (strain PCC 6803 / Kazusa) OX=1111708 GN=sll0644 PE=4 SV=1	1	3	3	3	0	0	0	0	0	0	0	0	0	1	1	1	0	0	0	1	0	1	1	1	0	0	0	0	0	0	2	1	0	0	0	0	0	1	0	0	0	0	0	0
P72954	P72954	2	2	2	tr|P72954|P72954_SYNY3 Slr0686 protein OS=Synechocystis sp. (strain PCC 6803 / Kazusa) OX=1111708 GN=slr0686 PE=4 SV=1	1	2	2	2	2	2	1	2	2	1	1	2	2	2	1	2	1	2	1	2	2	2	1	2	2	1	1	2	1	2	2	2	2	2	1	2	2	2	2	2	1	2	1	2
P72955	P72955	6	6	6	sp|P72955|UREG_SYNY3 Urease accessory protein UreG OS=Synechocystis sp. (strain PCC 6803 / Kazusa) OX=1111708 GN=ureG PE=3 SV=1	1	6	6	6	3	3	4	2	0	4	4	5	1	2	2	3	2	2	3	1	2	2	1	2	1	2	3	3	1	2	1	1	2	3	2	1	0	0	0	0	2	4	4	4
P72958	P72958	3	3	3	sp|P72958|Y640_SYNY3 Uncharacterized transporter sll0640 OS=Synechocystis sp. (strain PCC 6803 / Kazusa) OX=1111708 GN=sll0640 PE=3 SV=1	1	3	3	3	1	1	0	0	0	2	0	1	0	0	0	0	0	0	0	0	1	0	0	0	0	0	1	1	0	0	0	0	0	1	0	0	0	1	0	1	0	0	0	0
P72961	P72961	12	12	12	tr|P72961|P72961_SYNY3 Slr0689 protein OS=Synechocystis sp. (strain PCC 6803 / Kazusa) OX=1111708 GN=slr0689 PE=4 SV=1	1	12	12	12	2	2	0	2	4	2	1	2	5	6	8	7	3	1	1	2	7	6	7	5	1	3	0	1	7	5	8	7	3	3	1	3	6	9	6	3	1	1	0	0
P72963	P72963	3	3	3	tr|P72963|P72963_SYNY3 Sll0638 protein OS=Synechocystis sp. (strain PCC 6803 / Kazusa) OX=1111708 GN=sll0638 PE=4 SV=1	1	3	3	3	1	2	2	0	1	1	0	1	0	0	0	0	0	2	0	1	0	0	0	0	0	1	0	0	0	0	0	0	0	0	0	0	0	0	0	0	1	2	1	1
P72964	P72964	19	19	19	tr|P72964|P72964_SYNY3 Ycf45 protein OS=Synechocystis sp. (strain PCC 6803 / Kazusa) OX=1111708 GN=ycf45 PE=4 SV=1	1	19	19	19	7	9	6	7	5	6	3	5	0	1	2	1	11	11	12	11	1	3	4	2	7	4	5	2	1	1	2	1	2	2	3	1	1	1	2	1	2	2	1	3
P72965	P72965	8	8	8	sp|P72965|THIE_SYNY3 Thiamine-phosphate synthase OS=Synechocystis sp. (strain PCC 6803 / Kazusa) OX=1111708 GN=thiE PE=3 SV=1	1	8	8	8	3	6	2	3	1	2	1	5	1	2	2	2	4	2	3	2	3	2	4	3	1	4	0	3	1	3	1	1	1	1	2	1	2	3	2	0	1	1	0	0
P72966	P72966	11	11	11	sp|P72966|BTPA_SYNY3 Photosystem I biogenesis protein BtpA OS=Synechocystis sp. (strain PCC 6803 / Kazusa) OX=1111708 GN=btpA PE=3 SV=1	1	11	11	11	5	5	2	4	5	7	1	5	4	1	1	2	7	8	7	7	1	4	1	1	6	4	1	2	4	1	1	3	0	2	1	0	0	3	0	0	3	5	4	4
P72967	P72967	5	5	5	tr|P72967|P72967_SYNY3 Slr0695 protein OS=Synechocystis sp. (strain PCC 6803 / Kazusa) OX=1111708 GN=slr0695 PE=4 SV=1	1	5	5	5	3	4	3	3	3	3	3	3	4	3	3	2	3	3	3	3	4	4	4	3	3	3	3	3	4	4	3	3	4	4	3	3	4	4	2	3	4	3	3	3
P72968	P72968	8	8	8	tr|P72968|P72968_SYNY3 Slr1590 protein OS=Synechocystis sp. (strain PCC 6803 / Kazusa) OX=1111708 GN=slr1590 PE=4 SV=1	1	8	8	8	3	5	3	4	4	6	3	5	2	5	4	5	3	3	3	3	3	4	2	4	3	5	3	3	5	4	3	5	3	4	3	5	2	4	4	4	2	3	2	5
P72976	P72976	2	2	2	tr|P72976|P72976_SYNY3 Slr1597 protein OS=Synechocystis sp. (strain PCC 6803 / Kazusa) OX=1111708 GN=slr1597 PE=4 SV=1	1	2	2	2	0	2	1	1	0	1	0	1	1	1	1	0	0	0	0	0	0	1	1	0	0	1	0	0	0	0	1	1	0	0	0	0	0	1	0	0	0	0	0	0
P72977	P72977	8	8	8	tr|P72977|P72977_SYNY3 16.6 kDa small heat shock protein, molecular chaperon OS=Synechocystis sp. (strain PCC 6803 / Kazusa) OX=1111708 GN=hsp17 PE=3 SV=1	1	8	8	8	0	0	0	0	6	7	7	6	0	0	0	0	4	2	1	0	0	1	0	0	7	7	6	6	0	0	0	0	7	7	6	6	7	8	7	6	0	0	0	0
P72978	P72978	3	3	3	sp|P72978|CCSA_SYNY3 Cytochrome c biogenesis protein CcsA OS=Synechocystis sp. (strain PCC 6803 / Kazusa) OX=1111708 GN=ccsA PE=2 SV=1	1	3	3	3	0	0	0	0	0	0	0	0	0	0	0	0	1	0	1	0	0	0	0	0	2	0	0	1	0	0	0	0	0	0	1	0	0	0	0	0	1	1	0	1
P72980	P72980	3	3	3	sp|P72980|LIPA1_SYNY3 Lipoyl synthase 1 OS=Synechocystis sp. (strain PCC 6803 / Kazusa) OX=1111708 GN=lipA1 PE=3 SV=1	1	3	3	3	0	1	0	1	1	1	0	0	1	1	0	0	1	0	0	0	0	0	0	0	1	1	0	0	1	0	0	0	0	0	0	0	0	0	0	0	1	1	0	0
P72985	P72985	8	8	8	tr|P72985|P72985_SYNY3 Slr1600 protein OS=Synechocystis sp. (strain PCC 6803 / Kazusa) OX=1111708 GN=slr1600 PE=4 SV=1	1	8	8	8	2	1	3	2	1	2	2	3	0	0	0	0	1	4	3	1	0	1	0	0	2	2	4	3	0	0	0	0	4	4	5	3	1	1	2	1	5	5	5	6
P72988	P72988	7	7	7	sp|P72988|LPXC_SYNY3 UDP-3-O-acyl-N-acetylglucosamine deacetylase OS=Synechocystis sp. (strain PCC 6803 / Kazusa) OX=1111708 GN=lpxC PE=3 SV=1	1	7	7	7	2	4	2	3	3	3	0	3	0	2	0	1	2	2	2	2	2	2	1	2	1	4	1	1	0	2	1	1	0	0	0	0	0	0	0	0	0	0	0	0
P72989	P72989	3	3	3	tr|P72989|P72989_SYNY3 Sll1507 protein OS=Synechocystis sp. (strain PCC 6803 / Kazusa) OX=1111708 GN=sll1507 PE=4 SV=1	1	3	3	3	1	0	0	1	1	0	0	0	0	0	0	0	1	1	0	0	0	0	0	0	0	0	0	0	0	0	0	0	0	0	0	0	0	0	0	0	1	1	1	0
P72990	P72990	9	9	9	tr|P72990|P72990_SYNY3 Slr1603 protein OS=Synechocystis sp. (strain PCC 6803 / Kazusa) OX=1111708 GN=slr1603 PE=4 SV=1	1	9	9	9	1	3	0	1	1	4	2	2	0	3	2	2	2	3	0	1	1	5	3	4	1	3	0	1	1	2	1	4	2	1	0	1	2	0	0	1	1	0	0	1
P72991	P72991	23	21	21	sp|P72991|FTSH3_SYNY3 ATP-dependent zinc metalloprotease FtsH 3 OS=Synechocystis sp. (strain PCC 6803 / Kazusa) OX=1111708 GN=ftsH3 PE=1 SV=1	1	23	21	21	19	21	14	17	16	18	16	17	13	15	15	14	16	18	15	14	11	16	16	15	15	18	16	18	16	16	15	14	13	15	10	10	13	14	12	9	14	13	15	14
P73004	P73004	22	22	22	tr|P73004|P73004_SYNY3 Long-chain-fatty-acid CoA ligase OS=Synechocystis sp. (strain PCC 6803 / Kazusa) OX=1111708 GN=slr1609 PE=4 SV=1	1	22	22	22	8	7	7	12	9	8	6	9	10	7	10	10	4	5	4	5	7	8	9	8	3	8	7	5	12	8	10	6	3	6	4	4	5	5	3	2	6	4	6	5
P73005	P73005	3	3	3	tr|P73005|P73005_SYNY3 PatA subfamily OS=Synechocystis sp. (strain PCC 6803 / Kazusa) OX=1111708 GN=slr1041 PE=4 SV=1	1	3	3	3	1	2	0	1	0	1	0	0	2	0	1	1	1	1	1	2	1	1	1	1	1	1	0	1	0	1	1	1	0	1	0	1	0	2	0	1	0	1	0	0
P73006	P73006	4	4	4	tr|P73006|P73006_SYNY3 CheY subfamily OS=Synechocystis sp. (strain PCC 6803 / Kazusa) OX=1111708 GN=slr1042 PE=4 SV=1	1	4	4	4	1	2	0	3	1	1	0	1	1	1	1	2	1	1	0	1	2	1	1	1	1	2	0	1	1	1	1	2	0	1	2	0	0	1	1	0	2	1	1	1
P73007	P73007	5	5	5	tr|P73007|P73007_SYNY3 Slr1043 protein OS=Synechocystis sp. (strain PCC 6803 / Kazusa) OX=1111708 GN=slr1043 PE=4 SV=1	1	5	5	5	1	0	0	1	1	0	0	1	0	1	0	0	2	1	0	1	0	0	0	0	0	0	1	0	0	0	0	0	1	1	1	1	0	1	1	0	2	1	0	1
P73008	P73008	21	21	21	tr|P73008|P73008_SYNY3 Methyl-accepting chemotaxis protein OS=Synechocystis sp. (strain PCC 6803 / Kazusa) OX=1111708 GN=mcpA PE=3 SV=1	1	21	21	21	6	11	5	7	6	7	5	8	0	4	5	4	5	5	4	5	3	8	5	5	3	9	6	4	1	4	3	3	3	8	8	8	5	7	5	4	6	8	6	7
P73014	P73014	1	1	1	sp|P73014|RL32_SYNY3 50S ribosomal protein L32 OS=Synechocystis sp. (strain PCC 6803 / Kazusa) OX=1111708 GN=rpmF PE=3 SV=3	1	1	1	1	1	1	1	1	1	1	1	1	1	1	1	1	1	1	1	1	1	1	1	1	1	1	1	1	1	1	1	1	1	1	1	1	1	1	1	1	1	1	1	1
P73016	P73016	10	10	10	sp|P73016|FABI_SYNY3 Enoyl-[acyl-carrier-protein] reductase [NADH] FabI OS=Synechocystis sp. (strain PCC 6803 / Kazusa) OX=1111708 GN=fabI PE=3 SV=2	1	10	10	10	5	6	3	3	5	7	4	8	7	8	1	6	6	7	6	7	7	8	8	8	6	6	5	4	7	7	6	6	4	6	4	5	4	6	3	4	4	5	1	6
P73019	P73019	9	9	9	tr|P73019|P73019_SYNY3 Iron-regulated protein OS=Synechocystis sp. (strain PCC 6803 / Kazusa) OX=1111708 GN=frpC PE=4 SV=1	1	9	9	9	1	0	0	1	3	0	1	0	2	2	2	4	3	2	2	2	5	4	4	4	3	0	1	1	2	2	1	4	1	3	1	1	2	1	1	1	2	1	1	2
P73020	P73020	37	37	37	tr|P73020|P73020_SYNY3 Magnesium chelatase OS=Synechocystis sp. (strain PCC 6803 / Kazusa) OX=1111708 GN=chlH PE=1 SV=1	1	37	37	37	19	27	11	18	14	19	8	15	2	2	3	2	9	13	13	11	4	5	2	3	4	10	11	12	2	2	1	4	2	6	5	4	0	0	1	0	11	11	9	11
P73024	P73024	2	2	2	tr|P73024|P73024_SYNY3 Sll1004 protein OS=Synechocystis sp. (strain PCC 6803 / Kazusa) OX=1111708 GN=sll1004 PE=4 SV=1	1	2	2	2	0	0	0	0	0	0	0	0	0	0	0	0	0	0	0	0	0	0	0	0	0	0	0	0	0	0	0	0	1	0	0	0	2	0	0	0	1	0	0	0
P73031	P73031	3	3	3	tr|P73031|P73031_SYNY3 Ssl1918 protein OS=Synechocystis sp. (strain PCC 6803 / Kazusa) OX=1111708 GN=ssl1918 PE=4 SV=1	1	3	3	3	3	3	3	3	3	3	3	3	1	3	2	3	3	3	3	3	3	3	3	3	3	3	3	3	3	3	2	3	3	3	3	3	3	3	3	3	3	3	3	3
P73032	P73032	8	8	8	tr|P73032|P73032_SYNY3 Slr1753 protein OS=Synechocystis sp. (strain PCC 6803 / Kazusa) OX=1111708 GN=slr1753 PE=4 SV=1	1	8	8	8	1	0	0	1	0	0	0	0	0	1	1	1	0	1	1	0	0	0	0	0	0	0	0	0	0	0	1	0	0	2	0	2	0	1	0	0	1	2	2	2
P73033	P73033	14	14	14	sp|P73033|GPDA_SYNY3 Glycerol-3-phosphate dehydrogenase [NAD(P)+] OS=Synechocystis sp. (strain PCC 6803 / Kazusa) OX=1111708 GN=gpsA PE=3 SV=2	1	14	14	14	6	8	5	7	5	5	3	7	8	6	5	6	4	6	6	7	4	7	8	6	6	5	6	4	7	9	7	6	5	4	5	7	3	7	5	5	6	3	4	3
P73037	P73037	6	6	6	tr|P73037|P73037_SYNY3 Peptidyl-prolyl cis-trans isomerase OS=Synechocystis sp. (strain PCC 6803 / Kazusa) OX=1111708 GN=ytfC PE=3 SV=1	1	6	6	6	4	3	5	5	5	5	5	5	3	5	5	4	5	4	5	4	5	4	5	4	5	5	4	5	5	5	5	5	3	4	4	5	4	3	4	4	4	4	5	5
P73040	P73040	16	16	16	tr|P73040|P73040_SYNY3 Slr1763 protein OS=Synechocystis sp. (strain PCC 6803 / Kazusa) OX=1111708 GN=slr1763 PE=4 SV=1	1	16	16	16	11	11	6	9	8	10	4	11	8	11	8	7	7	10	7	8	2	9	6	5	8	11	5	11	9	10	5	9	4	9	6	6	2	6	4	2	8	10	9	10
P73042	P73042	4	4	4	sp|P73042|Y1764_SYNY3 Uncharacterized protein slr1764 OS=Synechocystis sp. (strain PCC 6803 / Kazusa) OX=1111708 GN=slr1764 PE=3 SV=1	1	4	4	4	0	0	0	0	0	0	0	0	0	0	0	0	3	1	3	0	0	0	0	0	0	0	0	0	0	0	0	0	0	0	0	0	0	0	0	0	0	0	0	0
P73043	P73043	20	20	20	tr|P73043|P73043_SYNY3 Glutamate decarboxylase OS=Synechocystis sp. (strain PCC 6803 / Kazusa) OX=1111708 GN=gad PE=3 SV=1	1	20	20	20	12	13	9	12	8	15	11	13	12	16	17	15	7	9	6	5	13	16	17	12	9	12	9	11	16	17	16	17	6	11	13	10	7	15	13	10	7	11	11	10
P73044	P73044	2	2	2	tr|P73044|P73044_SYNY3 Ssr2962 protein OS=Synechocystis sp. (strain PCC 6803 / Kazusa) OX=1111708 GN=ssr2962 PE=4 SV=1	1	2	2	2	1	0	1	1	0	0	1	0	1	1	1	1	2	1	1	1	1	1	1	1	1	1	1	1	1	1	1	1	1	1	1	1	1	1	1	1	1	1	1	0
P73046	P73046	6	6	6	tr|P73046|P73046_SYNY3 Sll1640 protein OS=Synechocystis sp. (strain PCC 6803 / Kazusa) OX=1111708 GN=sll1640 PE=4 SV=1	1	6	6	6	1	2	1	1	1	1	1	1	1	4	2	2	3	2	0	1	0	1	1	1	2	2	1	1	1	2	0	1	2	0	1	0	1	2	2	0	0	2	0	1
P73048	P73048	6	6	6	tr|P73048|P73048_SYNY3 Sll1638 protein OS=Synechocystis sp. (strain PCC 6803 / Kazusa) OX=1111708 GN=sll1638 PE=1 SV=1	1	6	6	6	5	5	5	5	5	5	5	5	5	5	5	5	4	5	5	4	4	5	5	4	5	5	6	5	5	5	6	5	4	5	5	4	4	4	4	3	4	5	5	5
P73049	P73049	10	10	10	tr|P73049|P73049_SYNY3 Slr1768 protein OS=Synechocystis sp. (strain PCC 6803 / Kazusa) OX=1111708 GN=slr1768 PE=4 SV=1	1	10	10	10	1	2	0	0	2	2	0	1	4	2	2	1	1	2	0	1	2	2	1	0	1	2	0	2	5	3	2	4	3	5	0	5	4	6	3	3	4	6	3	2
P73050	P73050	3	3	3	tr|P73050|P73050_SYNY3 Ferripyochelin binding protein OS=Synechocystis sp. (strain PCC 6803 / Kazusa) OX=1111708 GN=fbp PE=4 SV=1	1	3	3	3	0	0	0	1	0	0	0	1	0	1	0	1	0	0	0	0	1	0	0	2	0	0	0	0	0	1	1	1	0	0	0	0	0	0	0	0	0	0	0	0
P73052	P73052	4	4	4	tr|P73052|P73052_SYNY3 Slr1771 protein OS=Synechocystis sp. (strain PCC 6803 / Kazusa) OX=1111708 GN=slr1771 PE=4 SV=1	1	4	4	4	0	0	0	0	0	0	0	0	1	1	1	1	0	1	0	0	1	1	2	1	0	0	0	0	1	1	2	1	1	0	0	0	2	2	2	2	0	0	0	0
P73053	P73053	11	11	11	sp|P73053|THYX_SYNY3 Flavin-dependent thymidylate synthase OS=Synechocystis sp. (strain PCC 6803 / Kazusa) OX=1111708 GN=thyX PE=3 SV=1	1	11	11	11	5	7	1	3	3	4	1	5	3	4	5	5	8	10	7	6	4	5	8	5	8	4	1	4	4	6	3	5	2	3	2	4	5	3	2	4	1	1	1	3
P73055	P73055	4	4	4	sp|P73055|Y3122_SYNY3 Uncharacterized protein ssr3122 OS=Synechocystis sp. (strain PCC 6803 / Kazusa) OX=1111708 GN=ssr3122 PE=3 SV=1	1	4	4	4	2	0	1	1	1	2	1	2	0	0	0	0	3	0	2	1	1	0	2	1	2	2	1	2	1	1	1	1	1	2	2	2	2	2	0	2	2	3	3	2
P73056	P73056	1	1	1	sp|P73056|YC64L_SYNY3 Uncharacterized monothiol glutaredoxin ycf64-like OS=Synechocystis sp. (strain PCC 6803 / Kazusa) OX=1111708 GN=slr1846 PE=3 SV=1	1	1	1	1	1	1	0	0	1	1	0	0	1	0	1	0	1	1	1	1	1	1	1	1	0	0	1	0	0	0	0	0	1	1	1	0	1	1	1	1	1	0	0	0
P73057	P73057	8	8	8	sp|P73057|Y1847_SYNY3 Nucleoid-associated protein slr1847 OS=Synechocystis sp. (strain PCC 6803 / Kazusa) OX=1111708 GN=slr1847 PE=3 SV=1	1	8	8	8	6	6	8	7	6	6	8	7	5	6	6	6	7	6	7	6	6	6	6	6	5	7	7	6	6	6	7	6	7	6	7	6	6	7	6	6	7	6	6	6
P73058	P73058	21	21	21	sp|P73058|HISX_SYNY3 Histidinol dehydrogenase OS=Synechocystis sp. (strain PCC 6803 / Kazusa) OX=1111708 GN=hisD PE=3 SV=1	1	21	21	21	13	17	14	14	11	14	13	14	11	13	15	13	9	14	13	10	8	10	10	9	10	14	11	11	7	7	7	9	10	15	12	12	10	16	13	11	7	9	10	8
P73060	P73060	2	2	2	tr|P73060|P73060_SYNY3 Sll1751 protein OS=Synechocystis sp. (strain PCC 6803 / Kazusa) OX=1111708 GN=sll1751 PE=4 SV=1	1	2	2	2	1	0	1	1	1	1	1	1	0	0	0	0	0	0	0	0	0	0	0	0	1	1	0	0	0	0	0	0	1	1	1	1	0	1	0	0	0	1	1	1
P73061	P73061	12	12	12	sp|P73061|URE1_SYNY3 Urease subunit alpha OS=Synechocystis sp. (strain PCC 6803 / Kazusa) OX=1111708 GN=ureC PE=3 SV=1	1	12	12	12	6	9	6	9	8	9	7	9	9	7	11	11	7	8	6	6	8	10	10	9	5	7	7	7	11	10	10	10	4	5	8	6	6	10	9	6	4	3	2	5
P73066	P73066	6	6	6	tr|P73066|P73066_SYNY3 Ycf23 protein OS=Synechocystis sp. (strain PCC 6803 / Kazusa) OX=1111708 GN=ycf23 PE=4 SV=1	1	6	6	6	0	0	1	1	0	0	0	0	2	2	2	3	0	0	0	0	4	4	5	3	0	0	0	0	3	3	3	3	4	3	2	2	4	4	5	3	2	2	1	1
P73067	P73067	18	18	18	sp|P73067|DXS_SYNY3 1-deoxy-D-xylulose-5-phosphate synthase OS=Synechocystis sp. (strain PCC 6803 / Kazusa) OX=1111708 GN=dxs PE=3 SV=1	1	18	18	18	9	11	7	9	6	8	4	6	3	1	1	3	8	12	8	9	1	4	4	2	5	8	6	5	2	2	1	0	4	9	8	7	4	6	5	2	5	7	7	7
P73068	P73068	4	4	4	sp|P73068|RUBR_SYNY3 Rubredoxin OS=Synechocystis sp. (strain PCC 6803 / Kazusa) OX=1111708 GN=rub PE=3 SV=1	1	4	4	4	3	3	2	2	2	2	2	2	3	3	3	3	3	3	1	0	3	3	3	3	3	3	2	2	3	3	3	3	1	2	1	1	3	3	2	2	3	3	2	1
P73069	P73069	15	15	15	sp|P73069|YC48L_SYNY3 Ycf48-like protein OS=Synechocystis sp. (strain PCC 6803 / Kazusa) OX=1111708 GN=slr2034 PE=3 SV=1	1	15	15	15	10	10	8	10	9	10	8	9	9	11	11	11	9	9	8	8	9	12	12	9	8	10	9	9	11	9	8	8	8	9	5	7	8	9	7	8	7	10	7	8
P73071	P73071	2	2	2	sp|P73071|PROB_SYNY3 Glutamate 5-kinase OS=Synechocystis sp. (strain PCC 6803 / Kazusa) OX=1111708 GN=proB PE=3 SV=1	1	2	2	2	0	1	0	1	0	1	0	0	0	0	0	0	0	0	0	0	0	0	0	0	0	0	1	0	0	0	0	0	0	0	0	0	0	0	0	0	0	1	0	0
P73078	P73078	2	2	2	tr|P73078|P73078_SYNY3 Cell division response regulator DivK OS=Synechocystis sp. (strain PCC 6803 / Kazusa) OX=1111708 GN=divK PE=4 SV=1	1	2	2	2	0	0	0	0	0	0	0	0	1	0	1	0	1	0	0	0	0	0	0	0	0	0	0	0	0	0	0	0	0	0	0	1	0	0	0	1	0	0	0	0
P73080	P73080	5	5	5	tr|P73080|P73080_SYNY3 Sll1940 protein OS=Synechocystis sp. (strain PCC 6803 / Kazusa) OX=1111708 GN=sll1940 PE=4 SV=1	1	5	5	5	0	0	1	1	1	1	1	0	2	0	3	1	0	1	0	0	1	1	2	1	0	1	1	0	2	1	3	0	0	1	1	1	1	1	2	0	1	0	0	0
P73081	P73081	4	4	4	tr|P73081|P73081_SYNY3 Sll1939 protein OS=Synechocystis sp. (strain PCC 6803 / Kazusa) OX=1111708 GN=sll1939 PE=1 SV=1	1	4	4	4	0	0	0	0	0	0	0	0	0	0	1	0	0	0	1	1	0	1	0	0	0	0	0	0	1	0	0	1	0	0	1	0	0	1	1	0	0	1	0	1
P73083	P73083	4	4	4	tr|P73083|P73083_SYNY3 Sll1938 protein OS=Synechocystis sp. (strain PCC 6803 / Kazusa) OX=1111708 GN=sll1938 PE=4 SV=1	1	4	4	4	0	0	0	0	0	0	0	0	0	0	0	0	0	0	2	0	0	0	0	0	0	0	0	0	0	0	0	0	0	0	0	0	0	1	0	0	0	1	0	0
P73084	P73084	2	2	2	tr|P73084|P73084_SYNY3 Ferric uptake regulation protein OS=Synechocystis sp. (strain PCC 6803 / Kazusa) OX=1111708 GN=fur PE=3 SV=1	1	2	2	2	1	1	2	1	1	1	1	1	0	0	0	1	1	1	2	0	0	0	2	0	0	1	2	0	0	0	0	0	0	0	0	0	0	1	0	0	0	0	0	0
P73089	P73089	7	7	7	tr|P73089|P73089_SYNY3 Fat protein OS=Synechocystis sp. (strain PCC 6803 / Kazusa) OX=1111708 GN=slr2046 PE=4 SV=1	1	7	7	7	0	0	0	0	1	0	0	0	2	3	2	2	1	1	2	0	2	4	2	1	1	1	0	0	3	3	2	2	0	1	0	2	2	1	2	1	0	1	0	1
P73090	P73090	3	3	3	sp|P73090|PHOL_SYNY3 PhoH-like protein OS=Synechocystis sp. (strain PCC 6803 / Kazusa) OX=1111708 GN=slr2047 PE=3 SV=1	1	3	3	3	1	0	0	2	1	0	0	0	1	0	0	0	1	0	0	0	1	0	0	0	0	0	0	0	1	0	0	0	1	1	0	0	0	1	0	0	1	1	0	0
P73091	P73091	9	9	9	tr|P73091|P73091_SYNY3 Slr2048 protein OS=Synechocystis sp. (strain PCC 6803 / Kazusa) OX=1111708 GN=slr2048 PE=4 SV=1	1	9	9	9	5	4	4	5	4	5	3	5	1	0	1	0	6	6	4	4	0	0	0	1	5	5	4	5	0	1	0	2	2	3	2	2	1	1	3	1	0	4	2	2
P73092	P73092	8	8	8	sp|P73092|CPXS2_SYNY3 Chromophore lyase CpcS/CpeS 2 OS=Synechocystis sp. (strain PCC 6803 / Kazusa) OX=1111708 GN=cpcS2 PE=3 SV=1	1	8	8	8	4	4	4	4	5	4	3	4	5	2	3	4	5	5	4	6	0	3	5	3	3	5	3	3	3	3	3	3	3	3	6	6	2	6	6	6	3	3	4	5
P73093	P73093	18	18	18	sp|P73093|PYG_SYNY3 Phycobilisome rod-core linker polypeptide CpcG OS=Synechocystis sp. (strain PCC 6803 / Kazusa) OX=1111708 GN=cpcG PE=1 SV=2	1	18	18	18	11	12	10	10	12	12	11	11	17	15	14	15	11	11	10	12	13	14	11	15	11	11	10	12	18	17	14	15	11	11	11	12	9	12	10	11	14	12	13	14
P73096	P73096	6	6	6	tr|P73096|P73096_SYNY3 Slr2053 protein OS=Synechocystis sp. (strain PCC 6803 / Kazusa) OX=1111708 GN=slr2053 PE=4 SV=1	1	6	6	6	0	1	0	1	0	0	0	2	0	2	1	0	0	0	0	0	0	0	0	0	2	2	0	0	0	2	1	1	1	2	1	1	1	0	0	0	1	1	0	1
P73097	P73097	5	5	5	sp|P73097|DNAJ2_SYNY3 Chaperone protein DnaJ 2 OS=Synechocystis sp. (strain PCC 6803 / Kazusa) OX=1111708 GN=dnaJ2 PE=3 SV=1	1	5	5	5	0	0	0	0	1	0	0	0	0	0	0	1	0	2	0	0	0	1	0	0	0	0	0	0	0	0	0	0	0	0	0	1	0	0	0	0	0	0	0	0
P73098	P73098	25	25	25	sp|P73098|DNAK3_SYNY3 Chaperone protein dnaK3 OS=Synechocystis sp. (strain PCC 6803 / Kazusa) OX=1111708 GN=dnaK3 PE=3 SV=2	1	25	25	25	6	8	6	9	8	7	9	9	6	4	6	4	5	6	5	8	3	5	6	6	8	10	7	7	5	5	4	3	7	10	8	7	9	7	9	9	8	8	7	8
P73103	P73103	22	22	18	tr|P73103|P73103_SYNY3 Slr1908 protein OS=Synechocystis sp. (strain PCC 6803 / Kazusa) OX=1111708 GN=slr1908 PE=3 SV=1	1	22	22	18	17	15	17	17	15	18	17	16	14	17	15	14	16	19	14	16	14	16	19	14	19	19	15	16	16	17	16	17	13	14	13	12	11	13	12	11	14	15	14	12
P73104	P73104	8	8	8	tr|P73104|P73104_SYNY3 NarL subfamily OS=Synechocystis sp. (strain PCC 6803 / Kazusa) OX=1111708 GN=slr1909 PE=4 SV=1	1	8	8	8	4	2	3	3	3	2	2	4	4	2	4	4	5	2	4	4	3	4	4	3	3	3	4	2	3	1	3	3	2	2	2	4	3	3	2	3	2	2	2	1
P73107	P73107	3	3	3	tr|P73107|P73107_SYNY3 Sll1837 protein OS=Synechocystis sp. (strain PCC 6803 / Kazusa) OX=1111708 GN=sll1837 PE=4 SV=1	1	3	3	3	3	2	3	3	2	3	3	3	3	3	3	3	3	3	3	3	3	3	3	3	3	3	3	3	3	3	3	3	3	3	3	3	3	3	3	3	3	2	3	3
P73111	P73111	10	10	10	tr|P73111|P73111_SYNY3 Sll1835 protein OS=Synechocystis sp. (strain PCC 6803 / Kazusa) OX=1111708 GN=sll1835 PE=4 SV=1	1	10	10	10	3	5	3	2	6	5	5	5	4	3	5	5	4	2	3	2	2	6	4	3	5	8	5	7	3	4	6	5	4	4	6	6	4	4	4	1	7	8	9	6
P73113	P73113	4	4	4	tr|P73113|P73113_SYNY3 Slr1915 protein OS=Synechocystis sp. (strain PCC 6803 / Kazusa) OX=1111708 GN=slr1915 PE=4 SV=1	1	4	4	4	3	0	2	2	1	3	3	3	0	1	2	0	2	3	3	1	1	1	1	0	3	2	2	2	0	2	0	0	1	0	2	0	2	1	3	2	0	2	3	1
P73116	P73116	1	1	1	tr|P73116|P73116_SYNY3 Slr1918 protein OS=Synechocystis sp. (strain PCC 6803 / Kazusa) OX=1111708 GN=slr1918 PE=4 SV=1	1	1	1	1	0	1	1	1	0	0	0	0	0	0	0	0	0	0	0	0	0	0	0	0	0	0	1	0	0	0	0	0	0	0	0	0	0	0	0	0	0	0	0	0
P73120	P73120	16	16	16	tr|P73120|P73120_SYNY3 Sll1830 protein OS=Synechocystis sp. (strain PCC 6803 / Kazusa) OX=1111708 GN=sll1830 PE=4 SV=1	1	16	16	16	5	5	3	3	5	7	5	8	5	10	7	8	1	1	1	0	5	7	5	7	7	8	6	5	7	10	10	9	8	9	9	8	8	10	9	8	8	12	11	9
P73121	P73121	13	13	13	sp|P73121|Y1919_SYNY3 Uncharacterized protein slr1919 OS=Synechocystis sp. (strain PCC 6803 / Kazusa) OX=1111708 GN=slr1919 PE=3 SV=1	1	13	13	13	3	6	4	4	3	2	2	5	1	2	2	2	1	6	2	4	1	5	4	2	2	3	2	2	2	1	1	2	2	1	0	0	1	1	0	0	0	0	0	0
P73123	P73123	14	14	14	sp|P73123|RBCR_SYNY3 Probable RuBisCO transcriptional regulator OS=Synechocystis sp. (strain PCC 6803 / Kazusa) OX=1111708 GN=rbcR PE=3 SV=1	1	14	14	14	8	9	6	7	6	7	5	7	5	5	6	5	5	6	6	5	6	8	4	8	5	5	7	5	8	3	4	7	4	7	6	7	6	7	7	3	6	5	5	7
P73124	P73124	3	3	3	tr|P73124|P73124_SYNY3 Ssl1911 protein OS=Synechocystis sp. (strain PCC 6803 / Kazusa) OX=1111708 GN=ssl1911 PE=4 SV=1	1	3	3	3	0	0	0	0	0	0	0	0	0	0	0	0	0	0	0	0	0	0	0	0	0	0	0	0	0	0	0	0	0	0	0	0	0	1	2	2	0	0	0	0
P73126	P73126	12	12	12	sp|P73126|Y997_SYNY3 Probable thylakoid lumen protein sll0997 OS=Synechocystis sp. (strain PCC 6803 / Kazusa) OX=1111708 GN=sll0997 PE=3 SV=2	1	12	12	12	4	2	1	3	3	4	3	3	5	6	4	8	5	7	5	6	5	10	6	7	5	4	2	2	5	6	5	6	3	4	3	3	3	4	3	4	5	4	4	4
P73127	P73127	8	8	8	sp|P73127|MIAB_SYNY3 tRNA-2-methylthio-N(6)-dimethylallyladenosine synthase OS=Synechocystis sp. (strain PCC 6803 / Kazusa) OX=1111708 GN=miaB PE=3 SV=1	1	8	8	8	0	1	0	0	2	0	1	1	0	0	0	0	2	3	1	0	0	0	1	0	3	1	1	1	0	0	0	0	1	0	0	0	0	0	0	0	0	0	0	0
P73128	P73128	21	21	21	tr|P73128|P73128_SYNY3 Sulfolipid biosynthesis protein SqdB OS=Synechocystis sp. (strain PCC 6803 / Kazusa) OX=1111708 GN=sqdB PE=4 SV=1	1	21	21	21	19	17	17	17	18	18	15	19	13	14	12	13	19	17	16	17	13	12	11	11	19	19	19	18	11	13	12	12	17	18	18	16	13	15	13	11	15	17	18	16
P73129	P73129	1	1	1	tr|P73129|P73129_SYNY3 Ssr1698 protein OS=Synechocystis sp. (strain PCC 6803 / Kazusa) OX=1111708 GN=ssr1698 PE=4 SV=1	1	1	1	1	0	0	0	0	0	0	0	0	0	0	0	0	0	0	0	0	0	0	0	0	0	0	0	0	0	0	0	0	0	0	0	0	0	0	0	0	1	0	0	0
P73130	P73130	9	9	9	tr|P73130|P73130_SYNY3 Sll0995 protein OS=Synechocystis sp. (strain PCC 6803 / Kazusa) OX=1111708 GN=sll0995 PE=4 SV=1	1	9	9	9	0	0	1	1	1	0	1	2	1	2	1	1	0	4	2	1	2	2	3	1	2	2	1	1	1	3	2	1	0	1	1	2	2	6	3	1	0	0	1	0
P73131	P73131	1	1	1	tr|P73131|P73131_SYNY3 Sll0994 protein OS=Synechocystis sp. (strain PCC 6803 / Kazusa) OX=1111708 GN=sll0994 PE=4 SV=1	1	1	1	1	1	1	0	1	1	1	1	1	1	0	0	1	0	0	0	0	1	0	1	1	0	1	1	1	1	0	1	0	1	1	1	1	0	1	0	1	1	1	1	1
P73133	P73133	20	20	20	sp|P73133|ARGD_SYNY3 Acetylornithine aminotransferase OS=Synechocystis sp. (strain PCC 6803 / Kazusa) OX=1111708 GN=argD PE=3 SV=1	1	20	20	20	11	12	10	13	11	13	13	12	6	6	5	8	12	13	13	13	8	8	10	7	17	13	14	13	8	6	7	6	9	12	14	13	6	10	13	8	15	16	16	18
P73135	P73135	4	4	4	tr|P73135|P73135_SYNY3 Slr1024 protein OS=Synechocystis sp. (strain PCC 6803 / Kazusa) OX=1111708 GN=slr1024 PE=4 SV=1	1	4	4	4	0	1	1	2	1	1	1	2	1	0	2	2	2	1	1	1	0	2	0	1	1	1	0	1	2	3	2	1	1	1	1	0	0	0	0	0	1	1	0	0
P73138	P73138	9	9	9	sp|P73138|FRMA_SYNY3 S-(hydroxymethyl)glutathione dehydrogenase OS=Synechocystis sp. (strain PCC 6803 / Kazusa) OX=1111708 GN=frmA PE=3 SV=1	1	9	9	9	1	4	3	2	2	3	4	4	3	4	6	5	1	3	3	2	6	7	8	5	2	2	3	3	3	3	6	5	0	1	0	1	1	3	3	2	0	2	0	0
P73139	P73139	11	11	11	tr|P73139|P73139_SYNY3 Slr1028 protein OS=Synechocystis sp. (strain PCC 6803 / Kazusa) OX=1111708 GN=slr1028 PE=4 SV=1	1	11	11	11	0	0	1	0	1	0	1	0	0	0	0	0	0	0	1	0	0	1	0	0	0	0	0	1	0	0	0	1	0	1	1	0	0	0	0	0	0	1	0	0
P73141;P73144	P73141	13;1	13;1	13;1	sp|P73141|SYY_SYNY3 Tyrosine--tRNA ligase OS=Synechocystis sp. (strain PCC 6803 / Kazusa) OX=1111708 GN=tyrS PE=3 SV=1	2	13	13	13	6	10	9	10	4	6	6	7	3	2	6	4	6	5	9	10	4	5	8	7	3	7	3	7	5	6	5	7	3	3	5	6	3	3	5	2	2	3	3	4
P73142	P73142	2	2	2	tr|P73142|P73142_SYNY3 Slr1032 protein OS=Synechocystis sp. (strain PCC 6803 / Kazusa) OX=1111708 GN=slr1032 PE=4 SV=1	1	2	2	2	1	0	0	0	1	0	1	1	0	0	1	0	2	1	2	2	0	0	0	0	1	1	1	1	0	0	0	0	1	0	0	1	1	0	0	0	0	0	0	0
P73145	P73145	4	4	4	sp|P73145|SSB2_SYNY3 Thylakoid-associated single-stranded DNA-binding protein slr1034 OS=Synechocystis sp. (strain PCC 6803 / Kazusa) OX=1111708 GN=slr1034 PE=1 SV=1	1	4	4	4	3	2	3	3	3	3	3	3	3	3	2	3	3	3	3	3	3	3	3	3	3	3	2	3	3	3	3	2	3	3	3	3	3	3	3	3	3	3	3	3
P73146	P73146	3	3	3	tr|P73146|P73146_SYNY3 Slr1035 protein OS=Synechocystis sp. (strain PCC 6803 / Kazusa) OX=1111708 GN=slr1035 PE=4 SV=1	1	3	3	3	1	2	1	1	0	0	0	2	0	1	1	1	0	1	1	0	0	0	1	0	0	1	0	0	0	1	0	1	0	1	0	0	0	0	0	0	0	1	0	0
P73152	P73152	10	10	10	sp|P73152|Y982_SYNY3 Uncharacterized thylakoid-associated protein sll0982 OS=Synechocystis sp. (strain PCC 6803 / Kazusa) OX=1111708 GN=sll0982 PE=4 SV=1	1	10	10	10	7	7	8	7	7	7	8	7	7	8	8	7	8	8	7	7	7	8	9	7	8	7	7	7	8	7	7	8	8	7	8	6	8	7	8	7	3	3	3	5
P73157	P73157	5	5	5	sp|P73157|LEP2_SYNY3 Probable signal peptidase I-2 OS=Synechocystis sp. (strain PCC 6803 / Kazusa) OX=1111708 GN=lepB2 PE=3 SV=1	1	5	5	5	0	1	0	0	2	1	1	0	0	0	0	0	0	2	1	2	0	0	0	0	0	1	0	0	0	0	0	0	1	0	1	1	0	0	0	0	0	0	0	0
P73158	P73158	4	4	4	tr|P73158|P73158_SYNY3 Slr1378 protein OS=Synechocystis sp. (strain PCC 6803 / Kazusa) OX=1111708 GN=slr1378 PE=4 SV=1	1	4	4	4	1	0	1	0	0	0	0	2	0	2	0	0	1	2	1	1	1	2	1	1	2	0	0	0	0	2	0	1	1	2	1	1	1	3	1	1	0	0	0	0
P73159	P73159	5	5	5	tr|P73159|P73159_SYNY3 Cytochrome oxidase d subunit I OS=Synechocystis sp. (strain PCC 6803 / Kazusa) OX=1111708 GN=cydA PE=3 SV=1	1	5	5	5	2	4	0	1	1	1	2	2	0	0	1	1	3	2	3	3	1	1	1	1	3	4	1	2	2	0	0	1	0	1	0	0	2	4	0	2	0	0	0	0
P73162	P73162	2	2	2	sp|P73162|ACKA_SYNY3 Acetate kinase OS=Synechocystis sp. (strain PCC 6803 / Kazusa) OX=1111708 GN=ackA PE=3 SV=1	1	2	2	2	1	1	2	1	1	1	1	1	0	0	0	0	1	2	2	1	2	2	1	0	0	1	1	0	0	1	0	0	0	1	0	0	0	0	1	0	0	0	0	0
P73163	P73163	8	8	8	sp|P73163|DLHH_SYNY3 Putative carboxymethylenebutenolidase OS=Synechocystis sp. (strain PCC 6803 / Kazusa) OX=1111708 GN=sll1298 PE=3 SV=1	1	8	8	8	7	4	6	7	6	5	4	6	6	6	8	6	7	7	5	6	7	8	7	6	7	7	5	7	6	8	6	7	6	3	5	5	7	6	5	7	5	4	6	4
P73165	P73165	3	3	3	tr|P73165|P73165_SYNY3 Slr1383 protein OS=Synechocystis sp. (strain PCC 6803 / Kazusa) OX=1111708 GN=slr1383 PE=4 SV=1	1	3	3	3	2	1	1	2	0	0	0	0	1	1	0	1	1	2	0	1	3	2	2	1	1	0	0	0	2	1	0	0	0	2	1	1	1	3	2	0	0	0	0	0
P73166	P73166	2	2	2	tr|P73166|P73166_SYNY3 Ssr2317 protein OS=Synechocystis sp. (strain PCC 6803 / Kazusa) OX=1111708 GN=ssr2317 PE=4 SV=1	1	2	2	2	0	0	0	0	0	0	0	0	0	0	0	0	1	0	0	0	0	0	0	0	0	0	0	0	0	0	0	0	0	0	0	0	1	0	0	1	0	0	0	0
P73168	P73168	8	8	8	tr|P73168|P73168_SYNY3 Slr1385 protein OS=Synechocystis sp. (strain PCC 6803 / Kazusa) OX=1111708 GN=slr1385 PE=4 SV=1	1	8	8	8	3	4	4	2	1	3	0	1	1	5	4	2	1	4	3	0	2	1	3	1	1	1	2	1	2	3	1	4	3	4	5	2	2	2	3	1	2	3	3	4
P73172	P73172	16	16	16	tr|P73172|P73172_SYNY3 Histidine kinase OS=Synechocystis sp. (strain PCC 6803 / Kazusa) OX=1111708 GN=sll1296 PE=4 SV=1	1	16	16	16	4	7	5	5	2	5	5	5	2	2	0	0	1	3	1	1	1	3	4	1	2	5	6	2	1	1	1	0	2	2	2	1	1	1	1	1	0	1	1	1
P73173	P73173	34	34	34	tr|P73173|P73173_SYNY3 PilJ protein OS=Synechocystis sp. (strain PCC 6803 / Kazusa) OX=1111708 GN=pilJ PE=3 SV=1	1	34	34	34	22	25	15	23	24	28	14	24	9	9	5	10	17	21	16	19	12	16	10	15	25	22	15	21	9	9	4	11	16	20	12	19	9	17	9	9	14	14	10	11
P73174	P73174	3	3	3	tr|P73174|P73174_SYNY3 Sll1293 protein OS=Synechocystis sp. (strain PCC 6803 / Kazusa) OX=1111708 GN=sll1293 PE=4 SV=1	1	3	3	3	0	0	1	2	2	1	0	1	0	0	0	0	0	0	1	0	0	0	0	0	0	0	2	1	0	0	0	0	0	0	0	0	0	0	0	0	0	0	0	0
P73175	P73175	6	6	6	tr|P73175|P73175_SYNY3 CheY subfamily OS=Synechocystis sp. (strain PCC 6803 / Kazusa) OX=1111708 GN=sll1292 PE=4 SV=1	1	6	6	6	5	5	6	6	4	5	5	5	3	3	5	5	4	5	5	5	4	4	5	5	5	5	6	5	4	3	5	3	3	4	5	5	2	4	4	3	3	4	5	5
P73176	P73176	3	3	3	tr|P73176|P73176_SYNY3 PatA subfamily OS=Synechocystis sp. (strain PCC 6803 / Kazusa) OX=1111708 GN=sll1291 PE=4 SV=1	1	3	3	3	1	2	1	1	2	0	0	1	0	0	0	0	1	1	1	1	0	0	0	0	2	0	0	0	0	0	0	0	0	0	0	0	0	0	0	0	0	0	0	0
P73177	P73177	10	10	10	sp|P73177|RN2H_SYNY3 Uncharacterized ribonuclease sll1290 OS=Synechocystis sp. (strain PCC 6803 / Kazusa) OX=1111708 GN=sll1290 PE=3 SV=1	1	10	10	10	2	0	1	1	0	2	2	2	0	0	0	0	0	3	1	0	0	0	0	0	1	1	2	1	1	1	0	0	0	1	1	1	1	0	0	0	0	1	1	0
P73178	P73178	8	8	8	tr|P73178|P73178_SYNY3 Sll1289 protein OS=Synechocystis sp. (strain PCC 6803 / Kazusa) OX=1111708 GN=sll1289 PE=4 SV=1	1	8	8	8	5	2	5	4	4	4	4	4	3	2	4	4	2	4	3	3	3	3	4	3	3	4	5	4	6	3	4	5	3	4	5	3	2	5	5	5	2	2	3	2
P73179	P73179	14	12	12	sp|P73179|FTSH1_SYNY3 ATP-dependent zinc metalloprotease FtsH 1 OS=Synechocystis sp. (strain PCC 6803 / Kazusa) OX=1111708 GN=ftsH1 PE=2 SV=1	1	14	12	12	4	6	3	6	3	4	4	2	1	2	2	2	4	3	6	4	1	2	4	4	4	2	2	3	3	2	2	2	3	5	2	4	2	3	2	3	2	3	2	2
P73180	P73180	2	2	2	tr|P73180|P73180_SYNY3 Slr1391 protein OS=Synechocystis sp. (strain PCC 6803 / Kazusa) OX=1111708 GN=slr1391 PE=4 SV=1	1	2	2	2	2	1	2	2	2	2	2	2	2	2	2	2	1	2	2	2	2	2	2	2	2	2	2	2	1	2	2	2	2	2	2	2	2	2	2	2	0	1	1	1
P73183	P73183	1	1	1	tr|P73183|P73183_SYNY3 High light-inducible protein OS=Synechocystis sp. (strain PCC 6803 / Kazusa) OX=1111708 GN=hliA PE=4 SV=1	1	1	1	1	1	1	1	1	1	1	1	1	0	0	1	1	1	1	0	1	0	0	0	0	0	1	1	1	1	1	1	1	0	0	0	0	0	0	0	0	0	0	0	0
P73189	P73189	4	4	4	tr|P73189|P73189_SYNY3 Slr1397 protein OS=Synechocystis sp. (strain PCC 6803 / Kazusa) OX=1111708 GN=slr1397 PE=4 SV=1	1	4	4	4	2	1	1	1	2	2	1	3	1	1	1	0	1	1	2	2	0	1	2	1	1	0	1	0	0	1	0	1	2	1	2	0	1	1	1	0	2	0	1	1
P73192	P73192	4	4	4	tr|P73192|P73192_SYNY3 Serine esterase OS=Synechocystis sp. (strain PCC 6803 / Kazusa) OX=1111708 GN=sll1284 PE=4 SV=1	1	4	4	4	2	2	4	4	2	3	2	3	3	4	3	3	2	1	2	2	3	4	4	4	2	3	2	2	3	4	4	3	0	2	2	3	1	3	4	2	1	3	3	2
P73195	P73195	4	4	4	tr|P73195|P73195_SYNY3 Sll1584 protein OS=Synechocystis sp. (strain PCC 6803 / Kazusa) OX=1111708 GN=sll1584 PE=4 SV=1	1	4	4	4	2	0	1	1	0	0	0	1	1	0	1	0	0	0	0	0	0	0	0	1	0	0	0	0	0	0	0	0	0	0	0	0	0	0	1	0	0	1	0	0
P73196	P73196	23	23	23	tr|P73196|P73196_SYNY3 DNA ligase OS=Synechocystis sp. (strain PCC 6803 / Kazusa) OX=1111708 GN=lig PE=4 SV=1	1	23	23	23	9	9	4	9	10	12	6	11	9	9	11	11	12	7	13	11	5	7	5	7	13	13	10	11	9	8	9	11	13	17	19	16	13	18	20	14	17	18	16	16
P73197	P73197	8	8	8	tr|P73197|P73197_SYNY3 Sll1582 protein OS=Synechocystis sp. (strain PCC 6803 / Kazusa) OX=1111708 GN=sll1582 PE=3 SV=1	1	8	8	8	0	2	0	1	0	0	0	1	1	0	2	0	0	1	0	1	1	0	0	0	1	1	0	1	0	1	0	1	2	2	0	1	2	0	0	0	1	1	1	0
P73198	P73198	15	15	15	tr|P73198|P73198_SYNY3 GumB protein OS=Synechocystis sp. (strain PCC 6803 / Kazusa) OX=1111708 GN=gumB PE=4 SV=1	1	15	15	15	6	6	5	4	2	4	3	7	1	3	3	3	4	4	4	5	1	2	3	1	4	3	6	5	1	1	1	1	6	8	6	6	5	6	4	3	6	10	8	6
P73200	P73200	11	11	11	tr|P73200|P73200_SYNY3 Slr1702 protein OS=Synechocystis sp. (strain PCC 6803 / Kazusa) OX=1111708 GN=slr1702 PE=4 SV=1	1	11	11	11	7	6	5	7	4	6	5	6	3	2	5	4	6	5	6	5	6	5	5	6	5	6	6	5	5	3	4	4	6	3	3	4	2	3	2	2	5	5	5	4
P73201	P73201	21	21	21	sp|P73201|SYS_SYNY3 Serine--tRNA ligase OS=Synechocystis sp. (strain PCC 6803 / Kazusa) OX=1111708 GN=serS PE=3 SV=1	1	21	21	21	18	16	16	15	16	15	12	16	9	10	12	10	13	14	14	14	13	11	14	14	9	13	15	14	11	12	14	11	12	14	13	12	9	15	15	13	9	7	10	8
P73202	P73202	4	4	4	sp|P73202|PYS1_SYNY3 Phycobilisome 8.9 kDa linker polypeptide, phycocyanin-associated, rod OS=Synechocystis sp. (strain PCC 6803 / Kazusa) OX=1111708 GN=cpcD PE=1 SV=1	1	4	4	4	4	4	3	4	4	4	4	4	3	4	4	4	4	4	3	4	4	4	4	4	4	4	4	4	3	4	4	4	4	4	4	4	4	4	4	4	3	4	4	4
P73203	P73203	15	15	15	sp|P73203|PYR1_SYNY3 Phycobilisome 32.1 kDa linker polypeptide, phycocyanin-associated, rod 1 OS=Synechocystis sp. (strain PCC 6803 / Kazusa) OX=1111708 GN=cpcC1 PE=1 SV=3	1	15	15	15	14	12	11	11	14	11	8	13	14	14	15	15	12	9	8	10	13	14	12	14	12	14	11	13	14	14	14	15	13	12	10	14	14	12	9	10	15	14	14	14
P73204	P73204	11	11	11	sp|P73204|PYR2_SYNY3 Phycobilisome 32.1 kDa linker polypeptide, phycocyanin-associated, rod 2 OS=Synechocystis sp. (strain PCC 6803 / Kazusa) OX=1111708 GN=cpcC2 PE=1 SV=1	1	11	11	11	9	8	6	8	9	9	9	10	11	11	11	11	6	4	5	5	10	10	11	10	10	10	9	9	11	11	11	11	10	11	10	10	11	9	10	8	11	11	11	10
P73207	P73207	8	8	8	tr|P73207|P73207_SYNY3 Slr1704 protein OS=Synechocystis sp. (strain PCC 6803 / Kazusa) OX=1111708 GN=slr1704 PE=4 SV=1	1	8	8	8	0	0	0	0	0	0	0	0	0	0	0	0	0	0	0	0	0	0	0	0	1	0	0	0	0	0	0	0	4	5	2	3	3	5	1	4	0	0	0	0
P73212	P73212	4	4	4	sp|P73212|DFRA_SYNY3 Putative dihydroflavonol 4-reductase OS=Synechocystis sp. (strain PCC 6803 / Kazusa) OX=1111708 GN=dfrA PE=3 SV=1	1	4	4	4	1	1	1	1	1	1	1	1	0	0	1	1	1	1	1	1	0	1	2	2	1	1	1	1	1	1	1	1	1	1	1	1	0	1	1	1	1	2	1	1
P73213	P73213	5	5	5	tr|P73213|P73213_SYNY3 Ssr2857 protein OS=Synechocystis sp. (strain PCC 6803 / Kazusa) OX=1111708 GN=ssr2857 PE=1 SV=1	1	5	5	5	3	2	4	4	4	3	3	3	3	3	3	3	4	4	3	4	3	3	4	4	3	3	4	4	3	3	3	4	3	2	3	3	3	4	4	3	3	3	4	3
P73216	P73216	8	8	8	tr|P73216|P73216_SYNY3 Sll1571 protein OS=Synechocystis sp. (strain PCC 6803 / Kazusa) OX=1111708 GN=sll1571 PE=4 SV=1	1	8	8	8	1	4	1	1	1	0	0	0	1	2	3	3	0	1	0	0	1	3	1	3	1	1	0	1	1	5	1	2	2	2	0	2	2	2	0	0	0	2	1	2
P73217	P73217	4	4	4	tr|P73217|P73217_SYNY3 Sll1570 protein OS=Synechocystis sp. (strain PCC 6803 / Kazusa) OX=1111708 GN=sll1570 PE=4 SV=1	1	4	4	4	1	1	0	1	0	0	0	0	2	3	2	3	1	1	0	1	1	2	2	1	0	0	0	0	2	2	2	2	0	0	0	0	1	0	0	0	0	0	0	0
P73218	P73218	5	5	5	tr|P73218|P73218_SYNY3 Peptidoglycan glycosyltransferase OS=Synechocystis sp. (strain PCC 6803 / Kazusa) OX=1111708 GN=mrcB PE=4 SV=1	1	5	5	5	0	1	0	3	2	2	1	0	0	1	0	1	0	1	1	0	0	0	0	1	0	1	1	0	0	2	0	0	0	1	1	1	0	0	1	0	0	1	1	0
P73219	P73219	7	7	7	tr|P73219|P73219_SYNY3 Fibrillin OS=Synechocystis sp. (strain PCC 6803 / Kazusa) OX=1111708 GN=sll1568 PE=4 SV=1	1	7	7	7	1	3	2	4	1	2	1	2	3	1	1	1	1	1	2	2	2	3	1	1	1	2	1	1	2	2	1	2	1	0	1	1	1	1	1	1	1	2	1	1
P73220	P73220	16	16	16	tr|P73220|P73220_SYNY3 ABC transporter OS=Synechocystis sp. (strain PCC 6803 / Kazusa) OX=1111708 GN=sll1927 PE=4 SV=1	1	16	16	16	4	4	1	2	3	1	2	4	1	2	4	5	1	1	1	3	4	4	4	5	1	2	1	1	5	3	3	4	3	3	1	1	3	4	2	1	0	3	0	3
P73222	P73222	12	12	12	tr|P73222|P73222_SYNY3 Slr2005 protein OS=Synechocystis sp. (strain PCC 6803 / Kazusa) OX=1111708 GN=slr2005 PE=4 SV=1	1	12	12	12	6	6	6	7	8	7	7	7	6	9	7	7	8	8	7	6	6	7	6	7	7	8	6	6	7	7	7	7	5	7	5	6	5	7	6	5	5	6	5	6
P73231	P73231	2	2	2	tr|P73231|P73231_SYNY3 Slr2011 protein OS=Synechocystis sp. (strain PCC 6803 / Kazusa) OX=1111708 GN=slr2011 PE=4 SV=1	1	2	2	2	0	0	0	0	0	0	0	0	0	0	0	0	0	0	0	0	1	0	1	0	0	0	0	0	0	0	0	0	0	0	0	0	0	1	0	0	0	0	0	0
P73235	P73235	1	1	1	tr|P73235|P73235_SYNY3 Slr2015 protein OS=Synechocystis sp. (strain PCC 6803 / Kazusa) OX=1111708 GN=slr2015 PE=4 SV=1	1	1	1	1	0	0	0	0	0	0	0	0	0	0	0	0	1	1	1	1	0	0	0	0	0	0	0	0	0	0	0	0	0	0	0	0	0	0	0	0	0	1	1	1
P73237	P73237	2	2	2	tr|P73237|P73237_SYNY3 Slr2017 protein OS=Synechocystis sp. (strain PCC 6803 / Kazusa) OX=1111708 GN=slr2017 PE=4 SV=1	1	2	2	2	0	0	0	0	0	0	0	0	0	0	0	0	0	0	0	0	0	0	0	0	0	0	0	1	0	0	0	0	0	0	0	0	0	0	0	0	0	1	1	1
P73238	P73238	3	3	3	tr|P73238|P73238_SYNY3 Slr2018 protein OS=Synechocystis sp. (strain PCC 6803 / Kazusa) OX=1111708 GN=slr2018 PE=4 SV=1	1	3	3	3	0	0	1	0	1	2	0	0	0	0	0	0	0	0	1	1	0	0	0	1	0	1	0	0	0	0	1	0	0	0	0	0	1	1	0	0	1	0	1	2
P73239	P73239	6	6	6	tr|P73239|P73239_SYNY3 ABC transporter OS=Synechocystis sp. (strain PCC 6803 / Kazusa) OX=1111708 GN=slr2019 PE=4 SV=1	1	6	6	6	1	1	0	0	0	1	0	0	1	0	0	0	0	0	1	1	0	0	1	0	0	0	0	1	1	0	0	0	0	0	0	0	0	0	0	0	0	0	0	0
P73241	P73241	6	6	6	sp|P73241|ATCS_SYNY3 Probable copper-transporting ATPase PacS OS=Synechocystis sp. (strain PCC 6803 / Kazusa) OX=1111708 GN=pacS PE=1 SV=1	1	6	6	6	1	1	2	1	1	1	0	0	0	1	1	1	0	0	0	0	1	1	1	1	0	0	1	0	2	3	2	1	2	1	1	1	2	1	1	0	0	0	0	0
P73242	P73242	5	5	5	sp|P73242|FABD_SYNY3 Malonyl CoA-acyl carrier protein transacylase OS=Synechocystis sp. (strain PCC 6803 / Kazusa) OX=1111708 GN=fabD PE=1 SV=1	1	5	5	5	3	3	1	2	4	3	1	4	0	2	2	3	2	1	2	1	2	4	3	3	0	2	0	2	3	2	1	2	1	4	3	3	3	4	2	3	1	0	1	1
P73243	P73243	11	11	11	tr|P73243|P73243_SYNY3 CheY subfamily OS=Synechocystis sp. (strain PCC 6803 / Kazusa) OX=1111708 GN=slr2024 PE=4 SV=1	1	11	11	11	4	8	7	6	4	4	3	5	4	4	3	6	2	2	5	4	4	5	9	8	4	5	6	6	6	7	7	4	0	3	3	1	1	3	2	2	2	2	2	2
P73244	P73244	3	3	3	tr|P73244|P73244_SYNY3 Slr2025 protein OS=Synechocystis sp. (strain PCC 6803 / Kazusa) OX=1111708 GN=slr2025 PE=4 SV=1	1	3	3	3	1	1	1	1	2	1	1	2	2	1	1	2	1	1	1	2	1	1	2	1	1	1	1	1	1	0	1	1	1	1	2	2	2	2	2	2	1	1	1	1
P73250	P73250	12	12	12	tr|P73250|P73250_SYNY3 Sll1913 protein OS=Synechocystis sp. (strain PCC 6803 / Kazusa) OX=1111708 GN=sll1913 PE=4 SV=1	1	12	12	12	2	3	1	3	2	2	2	2	2	0	0	0	7	9	4	8	2	1	1	1	3	1	1	3	1	0	0	0	2	2	2	2	2	3	1	1	0	0	1	1
P73253	P73253	11	11	11	tr|P73253|P73253_SYNY3 Sll1911 protein OS=Synechocystis sp. (strain PCC 6803 / Kazusa) OX=1111708 GN=sll1911 PE=4 SV=1	1	11	11	11	10	10	11	8	11	10	10	10	8	8	8	8	7	7	9	7	5	5	7	9	3	11	11	11	10	9	10	8	3	2	3	3	2	2	2	3	1	1	3	3
P73257	P73257	14	14	14	sp|P73257|ARLY_SYNY3 Argininosuccinate lyase OS=Synechocystis sp. (strain PCC 6803 / Kazusa) OX=1111708 GN=argH PE=3 SV=1	1	14	14	14	11	10	9	12	9	12	9	10	9	10	10	9	9	11	9	7	10	11	8	10	10	9	12	11	10	10	9	8	10	10	9	10	9	11	9	9	9	11	9	9
P73263	P73263	4	4	4	sp|P73263|THIO2_SYNY3 Thioredoxin-like protein slr1139 OS=Synechocystis sp. (strain PCC 6803 / Kazusa) OX=1111708 GN=slr1139 PE=1 SV=1	1	4	4	4	0	1	2	2	0	2	1	2	1	2	2	2	1	3	2	2	1	2	4	2	1	2	3	1	3	2	3	1	0	0	1	0	1	2	0	0	0	1	0	1
P73264	P73264	16	16	16	tr|P73264|P73264_SYNY3 3-amino-5-hydroxybenzoic acid synthase OS=Synechocystis sp. (strain PCC 6803 / Kazusa) OX=1111708 GN=slr1140 PE=3 SV=1	1	16	16	16	11	12	10	11	9	10	10	12	6	6	9	7	14	14	12	13	12	13	13	11	11	10	10	11	9	9	8	9	10	12	11	12	10	11	13	11	7	9	10	9
P73267	P73267	7	7	7	tr|P73267|P73267_SYNY3 Sll1080 protein OS=Synechocystis sp. (strain PCC 6803 / Kazusa) OX=1111708 GN=sll1080 PE=4 SV=1	1	7	7	7	3	2	0	2	1	1	0	1	3	4	2	2	1	2	0	0	1	2	2	1	1	0	0	1	2	4	1	1	1	0	0	0	1	0	1	0	0	2	0	2
P73270	P73270	12	12	12	sp|P73270|SPEB2_SYNY3 Probable agmatinase 2 OS=Synechocystis sp. (strain PCC 6803 / Kazusa) OX=1111708 GN=speB2 PE=1 SV=1	1	12	12	12	0	0	0	1	2	2	1	2	2	4	3	2	2	1	1	1	1	2	1	1	2	1	1	2	2	1	2	0	2	3	3	2	1	2	2	3	2	5	4	3
P73272	P73272	8	8	8	tr|P73272|P73272_SYNY3 Slr1143 protein OS=Synechocystis sp. (strain PCC 6803 / Kazusa) OX=1111708 GN=slr1143 PE=4 SV=1	1	8	8	8	1	2	2	2	1	2	1	3	0	1	2	1	6	4	4	3	2	3	2	4	3	1	1	1	1	2	2	2	1	1	1	2	2	1	1	0	1	1	2	2
P73274	P73274	32	32	32	sp|P73274|SYL_SYNY3 Leucine--tRNA ligase OS=Synechocystis sp. (strain PCC 6803 / Kazusa) OX=1111708 GN=leuS PE=3 SV=1	1	32	32	32	15	10	12	8	15	15	11	13	8	5	8	8	14	16	12	13	9	10	12	11	16	15	12	13	9	4	7	8	12	12	12	13	10	13	11	10	15	10	14	13
P73278	P73278	5	5	5	tr|P73278|P73278_SYNY3 ABC transporter OS=Synechocystis sp. (strain PCC 6803 / Kazusa) OX=1111708 GN=slr1149 PE=4 SV=1	1	5	5	5	0	2	0	0	0	0	0	1	1	0	0	0	0	1	1	1	1	0	0	0	2	1	1	1	2	0	1	0	0	0	0	0	0	0	0	0	1	1	0	0
P73279	P73279	6	6	6	tr|P73279|P73279_SYNY3 Slr1150 protein OS=Synechocystis sp. (strain PCC 6803 / Kazusa) OX=1111708 GN=slr1150 PE=4 SV=1	1	6	6	6	5	4	3	3	4	4	2	4	5	4	5	5	5	4	4	4	5	5	5	5	4	4	3	3	5	5	4	5	3	3	4	5	4	5	4	3	3	3	3	4
P73280	P73280	5	5	5	tr|P73280|P73280_SYNY3 Sll1072 protein OS=Synechocystis sp. (strain PCC 6803 / Kazusa) OX=1111708 GN=sll1072 PE=4 SV=1	1	5	5	5	2	1	2	2	1	1	0	1	0	2	0	1	1	1	1	2	2	2	2	0	0	0	0	0	1	2	0	2	0	0	0	0	1	2	0	0	0	0	0	0
P73281	P73281	6	6	6	tr|P73281|P73281_SYNY3 Sll1071 protein OS=Synechocystis sp. (strain PCC 6803 / Kazusa) OX=1111708 GN=sll1071 PE=4 SV=1	1	6	6	6	1	2	0	0	0	2	1	0	1	0	2	1	2	1	2	1	0	0	0	0	1	2	2	1	0	1	0	1	0	1	0	0	0	1	0	0	0	0	0	0
P73282	P73282	30	30	30	tr|P73282|P73282_SYNY3 Transketolase OS=Synechocystis sp. (strain PCC 6803 / Kazusa) OX=1111708 GN=tktA PE=3 SV=1	1	30	30	30	28	24	26	24	27	24	24	24	24	25	25	23	25	26	24	25	24	25	27	23	26	24	26	25	26	22	24	23	24	23	25	24	21	24	25	20	24	24	25	23
P73283	P73283	16	16	16	sp|P73283|FABF_SYNY3 3-oxoacyl-[acyl-carrier-protein] synthase 2 OS=Synechocystis sp. (strain PCC 6803 / Kazusa) OX=1111708 GN=fabF PE=1 SV=1	1	16	16	16	14	12	11	15	10	12	11	13	7	7	7	6	10	11	12	11	5	5	9	6	11	11	12	11	6	5	5	7	9	9	9	9	5	7	6	4	10	10	9	10
P73286	P73286	3	3	3	tr|P73286|P73286_SYNY3 Ssl3451 protein OS=Synechocystis sp. (strain PCC 6803 / Kazusa) OX=1111708 GN=ssl3451 PE=4 SV=1	1	3	3	3	0	0	1	1	1	1	0	0	0	1	0	0	0	0	1	0	0	0	0	0	1	0	0	0	0	0	0	0	0	0	0	0	1	2	2	1	0	0	0	0
P73287	P73287	6	6	6	tr|P73287|P73287_SYNY3 Bacterioferritin OS=Synechocystis sp. (strain PCC 6803 / Kazusa) OX=1111708 GN=bfr PE=3 SV=1	1	6	6	6	5	4	3	4	5	4	5	5	5	5	5	5	5	4	5	5	5	5	5	5	5	4	5	5	5	5	5	5	5	4	5	5	5	4	5	4	4	4	4	5
P73288	P73288	6	6	6	tr|P73288|P73288_SYNY3 Aklaviketone reductase OS=Synechocystis sp. (strain PCC 6803 / Kazusa) OX=1111708 GN=sll1825 PE=4 SV=1	1	6	6	6	2	1	2	2	0	2	1	3	3	5	5	5	1	2	3	1	0	5	5	2	1	1	2	1	4	4	3	3	0	2	1	1	3	2	1	0	0	0	1	0
P73289	P73289	5	5	5	sp|P73289|RL25_SYNY3 50S ribosomal protein L25 OS=Synechocystis sp. (strain PCC 6803 / Kazusa) OX=1111708 GN=rplY PE=3 SV=2	1	5	5	5	5	4	3	2	5	5	4	4	4	3	3	3	4	4	4	4	2	3	2	3	4	5	3	3	4	2	1	3	2	4	3	4	2	4	3	2	3	5	4	4
P73290	P73290	19	19	19	sp|P73290|PURA_SYNY3 Adenylosuccinate synthetase OS=Synechocystis sp. (strain PCC 6803 / Kazusa) OX=1111708 GN=purA PE=3 SV=2	1	19	19	19	15	15	15	16	15	15	13	14	7	7	7	11	17	17	16	16	12	14	10	12	17	17	14	15	9	9	9	8	16	15	12	15	14	15	11	10	16	15	16	15
P73292	P73292	3	3	3	sp|P73292|RL31_SYNY3 50S ribosomal protein L31 OS=Synechocystis sp. (strain PCC 6803 / Kazusa) OX=1111708 GN=rpmE PE=3 SV=1	1	3	3	3	2	1	2	2	2	2	1	1	0	0	1	1	2	2	1	1	1	1	0	1	2	2	2	2	1	1	1	1	1	1	1	1	1	1	1	1	1	1	1	1
P73293	P73293	8	8	8	sp|P73293|RS9_SYNY3 30S ribosomal protein S9 OS=Synechocystis sp. (strain PCC 6803 / Kazusa) OX=1111708 GN=rpsI PE=3 SV=1	1	8	8	8	8	7	8	7	7	7	7	7	5	5	7	7	7	7	7	7	7	6	8	5	8	6	8	7	7	6	5	7	7	7	7	7	6	6	8	6	7	7	7	7
P73294	P73294	6	6	6	sp|P73294|RL13_SYNY3 50S ribosomal protein L13 OS=Synechocystis sp. (strain PCC 6803 / Kazusa) OX=1111708 GN=rplM PE=3 SV=1	1	6	6	6	5	5	5	5	5	5	5	5	4	4	5	5	5	5	5	5	5	5	5	5	6	5	5	5	3	5	5	5	5	5	5	5	4	5	5	4	5	5	5	5
P73296	P73296	7	7	7	sp|P73296|RL17_SYNY3 50S ribosomal protein L17 OS=Synechocystis sp. (strain PCC 6803 / Kazusa) OX=1111708 GN=rplQ PE=3 SV=1	1	7	7	7	7	6	7	6	5	6	7	6	3	3	5	5	7	7	7	7	5	6	6	5	7	6	7	6	4	4	5	5	5	6	7	6	3	5	7	4	7	7	7	6
P73297	P73297	18	18	18	sp|P73297|RPOA_SYNY3 DNA-directed RNA polymerase subunit alpha OS=Synechocystis sp. (strain PCC 6803 / Kazusa) OX=1111708 GN=rpoA PE=3 SV=1	1	18	18	18	15	16	15	15	15	15	14	16	10	11	11	11	15	15	16	16	12	13	14	13	14	15	15	15	10	13	12	11	13	14	15	14	14	15	15	12	14	14	14	14
P73298	P73298	8	8	8	sp|P73298|RS11_SYNY3 30S ribosomal protein S11 OS=Synechocystis sp. (strain PCC 6803 / Kazusa) OX=1111708 GN=rpsK PE=3 SV=1	1	8	8	8	6	6	6	6	8	6	6	6	6	7	7	6	6	7	7	6	6	6	6	6	7	6	7	6	6	7	6	6	6	6	6	6	6	6	6	5	8	7	6	6
P73299	P73299	10	10	10	sp|P73299|RS13_SYNY3 30S ribosomal protein S13 OS=Synechocystis sp. (strain PCC 6803 / Kazusa) OX=1111708 GN=rpsM PE=3 SV=1	1	10	10	10	10	7	7	8	7	8	7	8	7	7	6	6	9	9	8	7	6	5	8	5	9	8	6	8	7	7	5	7	8	7	8	7	5	7	6	5	7	7	9	8
P73300	P73300	1	1	1	sp|P73300|RL36_SYNY3 50S ribosomal protein L36 OS=Synechocystis sp. (strain PCC 6803 / Kazusa) OX=1111708 GN=rpmJ PE=3 SV=1	1	1	1	1	1	1	1	1	1	1	1	1	0	0	0	0	1	1	1	1	0	0	1	0	1	1	1	1	0	0	0	0	1	1	1	1	1	1	1	1	1	1	1	1
P73301	P73301	3	3	3	sp|P73301|IF1_SYNY3 Translation initiation factor IF-1 OS=Synechocystis sp. (strain PCC 6803 / Kazusa) OX=1111708 GN=infA PE=3 SV=2	1	3	3	3	2	1	1	2	2	1	1	2	1	0	0	0	2	2	3	2	0	1	0	0	1	1	2	1	0	0	0	0	0	0	1	0	0	1	0	1	0	0	0	0
P73302	P73302	11	11	11	sp|P73302|KAD1_SYNY3 Adenylate kinase 1 OS=Synechocystis sp. (strain PCC 6803 / Kazusa) OX=1111708 GN=adk1 PE=1 SV=3	1	11	11	11	9	9	9	10	10	10	10	10	10	10	10	10	9	10	10	9	10	10	10	9	10	10	10	11	10	10	10	10	10	9	9	9	9	10	8	9	9	9	9	9
P73303	P73303	8	8	8	sp|P73303|RL15_SYNY3 50S ribosomal protein L15 OS=Synechocystis sp. (strain PCC 6803 / Kazusa) OX=1111708 GN=rplO PE=3 SV=1	1	8	8	8	7	8	6	8	8	8	6	8	5	4	4	4	8	8	7	8	7	6	4	2	8	8	7	8	6	3	3	4	7	8	7	7	7	6	5	7	8	8	6	8
P73304	P73304	11	11	11	sp|P73304|RS5_SYNY3 30S ribosomal protein S5 OS=Synechocystis sp. (strain PCC 6803 / Kazusa) OX=1111708 GN=rpsE PE=3 SV=1	1	11	11	11	10	11	10	11	11	11	11	11	10	9	8	9	10	11	11	11	10	10	10	9	10	10	10	11	8	9	8	9	10	10	11	10	10	10	10	10	10	11	10	11
P73305	P73305	5	5	5	sp|P73305|RL18_SYNY3 50S ribosomal protein L18 OS=Synechocystis sp. (strain PCC 6803 / Kazusa) OX=1111708 GN=rplR PE=3 SV=1	1	5	5	5	3	3	4	3	4	3	3	3	1	2	4	2	3	3	4	3	2	3	2	2	3	2	4	3	2	2	3	3	2	3	3	3	2	3	3	3	2	2	4	2
P73306	P73306	11	11	11	sp|P73306|RL6_SYNY3 50S ribosomal protein L6 OS=Synechocystis sp. (strain PCC 6803 / Kazusa) OX=1111708 GN=rplF PE=3 SV=1	1	11	11	11	10	9	8	8	9	9	9	9	7	6	7	7	9	9	9	10	6	8	6	7	8	7	7	8	6	7	7	7	8	8	8	8	7	8	8	7	8	7	8	8
P73307	P73307	10	10	10	sp|P73307|RS8_SYNY3 30S ribosomal protein S8 OS=Synechocystis sp. (strain PCC 6803 / Kazusa) OX=1111708 GN=rpsH PE=3 SV=1	1	10	10	10	9	9	9	9	9	9	9	9	7	7	7	7	8	9	9	9	6	7	7	7	9	9	9	9	7	8	7	7	8	8	9	7	6	8	6	5	8	9	9	9
P73308	P73308	12	12	12	sp|P73308|RL5_SYNY3 50S ribosomal protein L5 OS=Synechocystis sp. (strain PCC 6803 / Kazusa) OX=1111708 GN=rplE PE=3 SV=2	1	12	12	12	11	12	11	12	11	12	9	12	10	11	10	10	11	11	10	11	9	9	10	11	11	11	9	12	10	9	9	10	9	9	9	10	9	10	8	10	11	11	10	12
P73309	P73309	7	7	7	sp|P73309|RL24_SYNY3 50S ribosomal protein L24 OS=Synechocystis sp. (strain PCC 6803 / Kazusa) OX=1111708 GN=rplX PE=3 SV=1	1	7	7	7	6	5	4	6	6	4	4	4	3	3	3	3	6	4	5	5	4	3	4	3	5	4	4	4	4	5	3	3	5	4	4	4	5	4	4	4	5	4	4	4
P73310	P73310	8	8	8	sp|P73310|RL14_SYNY3 50S ribosomal protein L14 OS=Synechocystis sp. (strain PCC 6803 / Kazusa) OX=1111708 GN=rplN PE=1 SV=1	1	8	8	8	8	7	7	8	8	6	6	8	5	5	5	5	7	7	7	7	5	5	6	6	7	7	6	8	5	5	5	5	6	7	5	7	5	5	5	7	4	6	7	6
P73311	P73311	3	3	3	sp|P73311|RS17_SYNY3 30S ribosomal protein S17 OS=Synechocystis sp. (strain PCC 6803 / Kazusa) OX=1111708 GN=rpsQ PE=3 SV=1	1	3	3	3	2	2	2	2	2	2	2	2	2	2	2	2	2	2	2	2	2	2	2	2	2	2	2	2	2	2	2	2	2	2	2	2	2	2	2	2	2	2	2	2
P73312	P73312	5	5	5	sp|P73312|RL29_SYNY3 50S ribosomal protein L29 OS=Synechocystis sp. (strain PCC 6803 / Kazusa) OX=1111708 GN=rpmC PE=3 SV=1	1	5	5	5	4	3	3	4	4	3	5	4	2	4	2	2	5	4	5	5	3	3	3	3	4	4	4	4	4	2	2	2	5	3	4	4	3	3	3	4	4	4	4	5
P73313	P73313	6	6	6	sp|P73313|RL16_SYNY3 50S ribosomal protein L16 OS=Synechocystis sp. (strain PCC 6803 / Kazusa) OX=1111708 GN=rplP PE=3 SV=1	1	6	6	6	4	3	2	4	3	3	2	4	3	2	3	3	3	3	2	3	3	3	3	3	3	4	2	3	3	3	2	3	3	4	3	3	3	2	2	4	3	3	3	3
P73314	P73314	14	14	14	sp|P73314|RS3_SYNY3 30S ribosomal protein S3 OS=Synechocystis sp. (strain PCC 6803 / Kazusa) OX=1111708 GN=rpsC PE=1 SV=3	1	14	14	14	9	8	10	9	8	8	10	9	6	5	5	6	9	8	10	9	7	6	8	5	8	9	9	10	5	5	7	6	8	9	8	9	6	7	9	8	9	8	9	8
P73315	P73315	4	4	4	sp|P73315|RL22_SYNY3 50S ribosomal protein L22 OS=Synechocystis sp. (strain PCC 6803 / Kazusa) OX=1111708 GN=rplV PE=3 SV=1	1	4	4	4	3	3	3	3	3	3	3	3	3	3	2	2	4	4	4	3	3	3	4	3	3	3	4	3	2	3	3	3	3	3	3	3	2	3	3	2	3	2	3	3
P73316	P73316	6	6	6	sp|P73316|RS19_SYNY3 30S ribosomal protein S19 OS=Synechocystis sp. (strain PCC 6803 / Kazusa) OX=1111708 GN=rpsS PE=3 SV=1	1	6	6	6	4	3	4	6	4	4	4	4	2	2	1	2	4	4	5	5	3	2	2	3	4	3	4	4	2	2	2	0	3	2	3	3	3	3	3	2	3	3	4	4
P73317	P73317	12	12	12	sp|P73317|RL2_SYNY3 50S ribosomal protein L2 OS=Synechocystis sp. (strain PCC 6803 / Kazusa) OX=1111708 GN=rplB PE=3 SV=1	1	12	12	12	10	9	9	10	10	10	10	10	8	9	10	9	10	10	10	10	10	9	10	8	10	10	10	9	10	10	10	9	8	10	9	8	8	9	8	6	9	10	9	9
P73318	P73318	7	7	7	sp|P73318|RL23_SYNY3 50S ribosomal protein L23 OS=Synechocystis sp. (strain PCC 6803 / Kazusa) OX=1111708 GN=rplW PE=3 SV=1	1	7	7	7	6	5	5	6	6	6	6	6	4	3	3	2	6	6	6	6	4	5	5	4	6	5	6	5	3	3	3	3	6	6	6	5	5	6	6	5	6	6	6	5
P73319	P73319	9	9	9	sp|P73319|RL4_SYNY3 50S ribosomal protein L4 OS=Synechocystis sp. (strain PCC 6803 / Kazusa) OX=1111708 GN=rplD PE=3 SV=1	1	9	9	9	7	7	7	7	7	7	6	7	6	7	6	6	8	8	8	7	7	6	6	6	7	7	7	7	7	6	6	6	7	7	6	7	7	7	8	7	7	7	7	7
P73320	P73320	8	8	8	sp|P73320|RL3_SYNY3 50S ribosomal protein L3 OS=Synechocystis sp. (strain PCC 6803 / Kazusa) OX=1111708 GN=rplC PE=3 SV=1	1	8	8	8	7	7	7	7	7	7	7	7	7	7	7	7	7	7	7	7	7	6	7	7	7	7	7	7	7	7	7	7	7	7	7	7	7	7	7	6	7	7	8	7
P73321	P73321	9	9	9	sp|P73321|Y1894_SYNY3 Protein slr1894 OS=Synechocystis sp. (strain PCC 6803 / Kazusa) OX=1111708 GN=slr1894 PE=1 SV=1	1	9	9	9	6	6	6	6	6	6	6	6	6	6	6	6	6	6	6	5	6	6	7	5	6	6	6	6	6	7	6	6	5	6	6	5	5	6	5	5	5	5	4	5
P73323	P73323	4	4	4	tr|P73323|P73323_SYNY3 Slr1895 protein OS=Synechocystis sp. (strain PCC 6803 / Kazusa) OX=1111708 GN=slr1895 PE=4 SV=1	1	4	4	4	0	0	0	0	0	0	0	0	0	0	2	1	1	0	0	1	1	1	2	1	0	1	0	0	0	1	1	2	0	0	0	0	0	0	0	0	0	0	0	0
P73325	P73325	6	6	6	tr|P73325|P73325_SYNY3 SrrA OS=Synechocystis sp. (strain PCC 6803 / Kazusa) OX=1111708 GN=srrA PE=4 SV=1	1	6	6	6	1	3	0	1	1	0	1	1	1	1	2	2	1	1	0	0	1	5	2	1	0	0	0	0	3	3	0	2	1	2	0	0	1	1	1	1	1	0	0	0
P73326	P73326	13	13	13	sp|P73326|ARGB_SYNY3 Acetylglutamate kinase OS=Synechocystis sp. (strain PCC 6803 / Kazusa) OX=1111708 GN=argB PE=3 SV=1	1	13	13	13	3	5	3	3	5	3	4	4	6	2	3	6	7	4	4	7	4	7	6	5	5	2	3	4	8	4	5	3	5	4	4	4	5	4	5	6	4	3	5	4
P73328	P73328	6	6	6	tr|P73328|P73328_SYNY3 Slr1900 protein OS=Synechocystis sp. (strain PCC 6803 / Kazusa) OX=1111708 GN=slr1900 PE=4 SV=1	1	6	6	6	5	5	6	5	5	5	6	5	4	4	6	4	6	5	6	5	3	5	6	3	6	5	6	4	3	4	5	4	4	5	5	4	2	5	5	3	4	5	6	5
P73334	P73334	61	61	61	sp|P73334|RPOC2_SYNY3 DNA-directed RNA polymerase subunit beta OS=Synechocystis sp. (strain PCC 6803 / Kazusa) OX=1111708 GN=rpoC2 PE=3 SV=1	1	61	61	61	45	49	44	43	45	49	43	46	18	22	24	19	46	48	47	47	20	23	25	21	45	45	46	43	24	18	23	21	33	39	40	32	29	40	35	28	39	40	42	39
P73335	P73335	5	5	5	sp|P73335|DTD3_SYNY3 D-aminoacyl-tRNA deacylase OS=Synechocystis sp. (strain PCC 6803 / Kazusa) OX=1111708 GN=dtd3 PE=1 SV=1	1	5	5	5	0	0	1	2	3	1	2	2	1	0	2	0	3	3	2	3	1	0	2	2	3	1	2	1	1	0	0	0	1	0	2	2	2	1	2	2	0	1	2	2
P73336	P73336	6	6	6	sp|P73336|RS20_SYNY3 30S ribosomal protein S20 OS=Synechocystis sp. (strain PCC 6803 / Kazusa) OX=1111708 GN=rpsT PE=3 SV=1	1	6	6	6	6	5	5	5	5	5	5	5	4	3	5	3	6	5	5	5	3	5	5	3	5	4	5	3	4	4	3	3	4	5	3	3	3	4	4	3	4	4	4	3
P73340	P73340	9	9	9	sp|P73340|SMC_SYNY3 Chromosome partition protein Smc OS=Synechocystis sp. (strain PCC 6803 / Kazusa) OX=1111708 GN=smc PE=3 SV=1	1	9	9	9	0	1	0	0	0	2	1	1	0	0	1	0	0	1	1	1	0	1	0	0	1	1	1	2	0	0	0	0	1	3	1	1	1	0	0	0	0	2	2	4
P73342	P73342	4	4	4	tr|P73342|P73342_SYNY3 Slr1194 protein OS=Synechocystis sp. (strain PCC 6803 / Kazusa) OX=1111708 GN=slr1194 PE=4 SV=1	1	4	4	4	2	2	1	2	2	2	1	2	3	2	3	3	2	2	2	3	3	2	3	2	2	2	1	2	3	3	3	4	2	3	2	2	2	3	2	2	2	2	2	1
P73343	P73343	2	2	2	tr|P73343|P73343_SYNY3 Slr1195 protein OS=Synechocystis sp. (strain PCC 6803 / Kazusa) OX=1111708 GN=slr1195 PE=4 SV=1	1	2	2	2	0	0	2	0	2	0	0	1	1	0	0	0	0	0	0	0	0	1	1	1	1	0	0	0	2	1	0	1	0	1	0	0	0	1	0	0	1	0	0	0
P73344	P73344	9	9	9	tr|P73344|P73344_SYNY3 Slr1196 protein OS=Synechocystis sp. (strain PCC 6803 / Kazusa) OX=1111708 GN=slr1196 PE=4 SV=1	1	9	9	9	1	1	0	3	3	2	0	1	0	0	0	0	0	1	0	1	0	0	0	0	1	0	0	0	0	0	0	0	2	1	0	1	2	1	0	2	2	1	0	3
P73346	P73346	5	5	5	sp|P73346|Y1118_SYNY3 UPF0145 protein sll118 OS=Synechocystis sp. (strain PCC 6803 / Kazusa) OX=1111708 GN=sll1118 PE=3 SV=1	1	5	5	5	3	1	1	1	2	2	2	2	2	3	2	2	3	1	3	1	3	3	3	2	4	3	1	1	2	4	2	2	2	2	3	3	2	2	3	3	2	2	1	1
P73348	P73348	11	11	11	tr|P73348|P73348_SYNY3 Rehydrin OS=Synechocystis sp. (strain PCC 6803 / Kazusa) OX=1111708 GN=slr1198 PE=1 SV=1	1	11	11	11	10	9	10	9	11	9	10	10	8	8	8	9	10	9	9	10	8	8	8	7	10	9	9	8	8	6	8	7	10	10	10	10	10	10	10	10	10	10	10	8
P73351	P73351	3	3	3	tr|P73351|P73351_SYNY3 Slr1201 protein OS=Synechocystis sp. (strain PCC 6803 / Kazusa) OX=1111708 GN=slr1201 PE=4 SV=1	1	3	3	3	0	0	0	0	0	0	0	0	0	1	0	0	0	0	0	0	0	1	0	0	0	0	0	0	0	0	0	0	1	0	0	0	1	1	0	1	1	1	1	0
P73353	P73353	4	4	4	tr|P73353|P73353_SYNY3 Slr1203 protein OS=Synechocystis sp. (strain PCC 6803 / Kazusa) OX=1111708 GN=slr1203 PE=4 SV=1	1	4	4	4	0	0	0	0	0	2	0	0	0	1	0	0	1	1	2	0	0	0	1	0	0	1	1	0	0	1	0	0	0	1	0	0	0	2	0	0	0	2	1	1
P73354	P73354	13	13	13	sp|P73354|HTRA_SYNY3 Putative serine protease HtrA OS=Synechocystis sp. (strain PCC 6803 / Kazusa) OX=1111708 GN=htrA PE=1 SV=1	1	13	13	13	0	0	0	0	7	6	5	3	0	0	0	0	0	0	0	1	0	0	0	0	2	9	5	6	0	0	0	0	6	3	4	2	9	12	10	8	0	1	0	0
P73355	P73355	6	6	6	tr|P73355|P73355_SYNY3 Ferredoxin component OS=Synechocystis sp. (strain PCC 6803 / Kazusa) OX=1111708 GN=slr1205 PE=4 SV=1	1	6	6	6	5	4	4	3	5	4	4	4	5	4	5	5	4	4	4	4	3	5	5	5	4	5	4	3	5	4	4	4	3	6	4	5	3	5	4	3	3	3	4	4
P73356	P73356	2	2	2	tr|P73356|P73356_SYNY3 Slr1206 protein OS=Synechocystis sp. (strain PCC 6803 / Kazusa) OX=1111708 GN=slr1206 PE=4 SV=1	1	2	2	2	1	2	1	0	0	1	1	1	0	0	0	0	1	0	1	0	0	0	0	0	0	1	1	1	0	0	0	0	0	0	0	0	0	0	0	0	0	0	0	0
P73357	P73357	14	14	14	tr|P73357|P73357_SYNY3 Slr1207 protein OS=Synechocystis sp. (strain PCC 6803 / Kazusa) OX=1111708 GN=slr1207 PE=4 SV=1	1	14	14	14	4	8	4	4	3	4	4	7	3	6	6	4	4	3	4	4	3	8	6	4	3	4	4	3	5	5	5	3	2	3	3	4	3	5	4	3	2	2	2	2
P73359	P73359	21	21	21	tr|P73359|P73359_SYNY3 Short-chain alcohol dehydrogenase family OS=Synechocystis sp. (strain PCC 6803 / Kazusa) OX=1111708 GN=slr1208 PE=4 SV=1	1	21	21	21	4	10	1	4	5	8	4	8	0	1	2	2	4	9	5	3	0	1	1	0	7	7	5	6	1	2	0	1	2	5	3	4	1	1	3	3	3	9	5	6
P73360	P73360	2	2	2	tr|P73360|P73360_SYNY3 Slr1209 protein OS=Synechocystis sp. (strain PCC 6803 / Kazusa) OX=1111708 GN=slr1209 PE=4 SV=1	1	2	2	2	1	1	1	0	1	1	1	1	1	1	1	1	1	0	1	1	1	1	1	1	2	1	1	1	1	2	1	1	1	1	1	1	1	1	1	1	1	1	1	0
P73367	P73367	4	4	4	sp|P73367|AROQ_SYNY3 3-dehydroquinate dehydratase OS=Synechocystis sp. (strain PCC 6803 / Kazusa) OX=1111708 GN=aroQ PE=3 SV=1	1	4	4	4	1	2	0	1	0	1	0	2	1	2	1	2	1	3	0	1	0	1	2	2	1	1	1	2	1	1	2	2	1	1	0	1	0	2	0	1	0	1	0	0
P73368	P73368	8	8	8	tr|P73368|P73368_SYNY3 Magnesium transporter MgtE OS=Synechocystis sp. (strain PCC 6803 / Kazusa) OX=1111708 GN=mgtE PE=3 SV=1	1	8	8	8	0	2	0	1	1	1	1	1	0	0	0	0	1	0	1	2	2	2	1	2	1	0	0	1	0	0	1	0	1	2	2	2	3	2	1	3	1	2	2	0
P73371	P73371	4	4	4	tr|P73371|P73371_SYNY3 Slr2071 protein OS=Synechocystis sp. (strain PCC 6803 / Kazusa) OX=1111708 GN=slr2071 PE=4 SV=1	1	4	4	4	2	1	1	2	1	1	1	1	1	1	1	1	3	3	2	2	1	1	1	1	1	3	1	2	1	1	1	1	1	1	1	1	1	1	1	1	1	1	1	1
P73374	P73374	11	11	11	sp|P73374|Y1967_SYNY3 Uncharacterized RNA methyltransferase sll1967 OS=Synechocystis sp. (strain PCC 6803 / Kazusa) OX=1111708 GN=sll1967 PE=3 SV=1	1	11	11	11	2	3	0	1	1	1	0	3	1	0	0	0	2	8	4	5	0	0	0	0	2	2	0	1	0	0	0	0	1	3	1	2	1	1	1	0	0	1	0	0
P73375	P73375	12	12	12	tr|P73375|P73375_SYNY3 L-threonine dehydratase OS=Synechocystis sp. (strain PCC 6803 / Kazusa) OX=1111708 GN=ilvA PE=3 SV=1	1	12	12	12	3	7	4	4	4	4	3	4	4	1	5	2	5	6	5	5	4	3	5	2	4	4	2	2	6	3	1	5	3	3	2	2	1	3	1	1	2	2	2	2
P73376	P73376	8	8	8	sp|P73376|SEPF_SYNY3 Cell division protein SepF OS=Synechocystis sp. (strain PCC 6803 / Kazusa) OX=1111708 GN=sepF PE=1 SV=1	1	8	8	8	3	2	5	3	4	2	3	3	0	0	0	1	3	4	5	4	1	0	1	1	2	3	4	3	3	1	1	2	2	4	5	4	3	3	2	2	2	4	6	3
P73377	P73377	6	6	6	tr|P73377|P73377_SYNY3 Mannose-6-phosphate isomerase OS=Synechocystis sp. (strain PCC 6803 / Kazusa) OX=1111708 GN=manA PE=4 SV=1	1	6	6	6	1	2	1	1	1	1	2	1	2	1	1	2	1	2	1	1	0	1	1	2	1	2	1	2	0	0	1	1	1	1	2	2	2	3	1	1	0	1	1	2
P73383	P73383	3	3	3	tr|P73383|P73383_SYNY3 Slr1826 protein OS=Synechocystis sp. (strain PCC 6803 / Kazusa) OX=1111708 GN=slr1826 PE=4 SV=1	1	3	3	3	2	0	2	1	2	2	2	2	1	2	2	2	2	2	2	2	2	2	3	2	2	2	0	2	2	3	2	3	1	1	2	2	1	3	2	3	1	2	2	2
P73388	P73388	3	3	3	tr|P73388|P73388_SYNY3 Ferredoxin OS=Synechocystis sp. (strain PCC 6803 / Kazusa) OX=1111708 GN=petF PE=3 SV=1	1	3	3	3	1	2	2	2	2	2	2	2	1	1	2	2	2	2	2	1	1	1	2	2	2	2	2	2	2	1	2	2	2	2	1	1	2	2	2	1	1	2	1	2
P73389	P73389	13	13	13	sp|P73389|PHAE_SYNY3 Poly(3-hydroxyalkanoate) polymerase subunit PhaE OS=Synechocystis sp. (strain PCC 6803 / Kazusa) OX=1111708 GN=phaE PE=1 SV=1	1	13	13	13	4	5	2	3	0	1	1	2	6	3	3	5	3	2	3	4	9	6	6	4	3	2	2	1	9	7	4	7	0	1	2	1	0	4	2	1	1	3	3	6
P73390	P73390	6	6	6	sp|P73390|PHAC_SYNY3 Poly(3-hydroxyalkanoate) polymerase subunit PhaC OS=Synechocystis sp. (strain PCC 6803 / Kazusa) OX=1111708 GN=phaC PE=1 SV=1	1	6	6	6	0	0	0	2	0	0	0	0	3	2	4	5	2	1	0	0	3	5	5	5	2	1	0	0	5	2	2	3	0	0	0	0	0	1	0	1	0	2	1	2
P73392	P73392	6	6	6	sp|P73392|Y1735_SYNY3 Uncharacterized protein sll1735 OS=Synechocystis sp. (strain PCC 6803 / Kazusa) OX=1111708 GN=sll1735 PE=4 SV=1	1	6	6	6	4	4	2	4	2	2	1	4	2	4	4	4	3	5	4	2	4	4	5	3	3	4	3	3	3	4	3	4	3	5	4	3	3	6	3	3	1	4	2	2
P73393	P73393	16	16	16	tr|P73393|P73393_SYNY3 Sll1734 protein OS=Synechocystis sp. (strain PCC 6803 / Kazusa) OX=1111708 GN=sll1734 PE=4 SV=1	1	16	16	16	1	0	0	0	0	0	0	0	3	3	1	4	1	1	1	1	9	11	8	9	1	0	0	1	3	5	1	5	9	12	5	8	11	14	10	11	0	1	1	1
P73394	P73394	1	1	1	tr|P73394|P73394_SYNY3 NADH dehydrogenase subunit 4 OS=Synechocystis sp. (strain PCC 6803 / Kazusa) OX=1111708 GN=ndhD3 PE=3 SV=1	1	1	1	1	0	0	0	0	0	0	0	0	0	0	0	1	0	0	0	0	1	1	0	1	0	0	0	0	0	0	0	0	1	1	0	1	1	1	1	1	0	0	0	0
P73395	P73395	3	3	3	tr|P73395|P73395_SYNY3 NADH dehydrogenase subunit 5 OS=Synechocystis sp. (strain PCC 6803 / Kazusa) OX=1111708 GN=ndhF PE=4 SV=1	1	3	3	3	0	0	0	0	0	0	0	0	0	0	0	0	0	0	0	0	0	1	0	0	0	0	0	0	0	0	0	0	0	0	0	0	0	3	0	0	0	0	0	0
P73396	P73396	8	8	8	tr|P73396|P73396_SYNY3 Sll1730 protein OS=Synechocystis sp. (strain PCC 6803 / Kazusa) OX=1111708 GN=sll1730 PE=4 SV=1	1	8	8	8	0	0	0	1	0	1	1	0	1	1	2	3	6	8	4	6	2	2	4	2	4	1	1	0	1	3	2	1	1	0	0	0	1	1	1	1	0	0	0	0
P73405	P73405	15	15	15	tr|P73405|P73405_SYNY3 Pyruvate dehydrogenase E1 component subunit beta OS=Synechocystis sp. (strain PCC 6803 / Kazusa) OX=1111708 GN=pdhB PE=4 SV=1	1	15	15	15	8	12	9	10	7	10	8	10	9	8	9	8	9	9	7	9	7	7	8	8	9	9	10	9	10	7	7	5	7	8	9	9	5	10	8	6	8	9	9	8
P73406	P73406	5	5	5	sp|P73406|CCMK3_SYNY3 Carboxysome shell protein CcmK3 OS=Synechocystis sp. (strain PCC 6803 / Kazusa) OX=1111708 GN=ccmK3 PE=1 SV=1	1	5	5	5	2	1	2	2	3	2	2	2	2	2	3	3	2	1	2	2	2	4	4	2	1	2	3	2	3	4	1	2	3	2	3	2	2	2	2	2	1	3	1	3
P73407	P73407	6	6	6	sp|P73407|CCMK4_SYNY3 Carboxysome shell protein CcmK4 OS=Synechocystis sp. (strain PCC 6803 / Kazusa) OX=1111708 GN=ccmK4 PE=1 SV=3	1	6	6	6	4	3	3	4	4	4	3	3	3	3	3	4	3	2	4	2	5	4	4	4	2	3	3	3	3	4	3	3	4	4	3	3	4	2	3	1	4	2	3	3
P73409	P73409	15	11	11	tr|P73409|P73409_SYNY3 Slr1841 protein OS=Synechocystis sp. (strain PCC 6803 / Kazusa) OX=1111708 GN=slr1841 PE=3 SV=1	1	15	11	11	12	13	12	12	13	14	13	14	13	13	12	12	13	13	12	12	12	14	13	12	13	14	12	13	13	13	12	12	13	13	13	13	12	13	12	12	12	12	12	12
P73410	P73410	12	12	12	sp|P73410|CYSK_SYNY3 Cysteine synthase OS=Synechocystis sp. (strain PCC 6803 / Kazusa) OX=1111708 GN=cysK PE=3 SV=2	1	12	12	12	10	12	7	9	8	8	8	9	7	8	10	10	8	11	7	9	10	10	10	10	7	9	7	9	8	9	8	9	8	9	8	8	7	9	8	9	6	8	8	9
P73411	P73411	33	33	33	sp|P73411|G6PD_SYNY3 Glucose-6-phosphate 1-dehydrogenase OS=Synechocystis sp. (strain PCC 6803 / Kazusa) OX=1111708 GN=zwf PE=3 SV=1	1	33	33	33	24	21	20	20	24	18	18	21	23	23	24	25	21	20	18	21	24	25	28	25	21	20	19	20	26	25	23	25	15	18	20	16	15	23	18	15	16	20	14	17
P73412	P73412	23	23	23	sp|P73412|UVRA_SYNY3 UvrABC system protein A OS=Synechocystis sp. (strain PCC 6803 / Kazusa) OX=1111708 GN=uvrA PE=3 SV=1	1	23	23	23	4	4	3	4	2	3	1	5	1	0	0	0	8	8	8	7	0	1	0	1	4	5	4	2	0	0	0	0	2	1	4	1	0	0	1	1	0	0	0	2
P73418	P73418	8	8	8	sp|P73418|DBH_SYNY3 DNA-binding protein HU OS=Synechocystis sp. (strain PCC 6803 / Kazusa) OX=1111708 GN=hup PE=3 SV=2	1	8	8	8	5	5	5	5	4	5	5	5	4	5	5	4	4	5	5	4	4	4	5	4	4	4	5	4	4	5	5	5	3	4	5	4	3	5	4	3	4	4	4	4
P73420	P73420	14	14	14	tr|P73420|P73420_SYNY3 Slr1535 protein OS=Synechocystis sp. (strain PCC 6803 / Kazusa) OX=1111708 GN=slr1535 PE=4 SV=1	1	14	14	14	5	5	6	5	4	6	4	7	1	0	0	0	6	9	6	4	0	0	0	0	11	7	5	7	1	0	0	0	2	2	2	2	0	0	1	0	9	12	11	13
P73422	P73422	13	13	13	tr|P73422|P73422_SYNY3 Slr1537 protein OS=Synechocystis sp. (strain PCC 6803 / Kazusa) OX=1111708 GN=slr1537 PE=4 SV=1	1	13	13	13	5	8	7	6	3	5	1	7	1	2	5	5	6	4	5	8	4	1	4	6	2	4	5	6	6	6	3	4	1	4	2	0	0	1	1	0	2	4	2	2
P73424	P73424	11	11	11	tr|P73424|P73424_SYNY3 Slr1540 protein OS=Synechocystis sp. (strain PCC 6803 / Kazusa) OX=1111708 GN=slr1540 PE=4 SV=1	1	11	11	11	7	7	1	5	7	6	5	7	4	5	5	5	8	7	8	7	6	7	7	6	6	3	4	4	6	2	4	3	6	7	6	6	6	7	6	7	4	2	3	4
P73425	P73425	8	8	8	tr|P73425|P73425_SYNY3 Slr1541 protein OS=Synechocystis sp. (strain PCC 6803 / Kazusa) OX=1111708 GN=slr1541 PE=4 SV=1	1	8	8	8	2	2	4	2	3	3	1	3	1	2	4	2	2	5	6	4	0	3	3	2	5	3	3	4	0	1	1	3	1	5	4	2	1	4	3	1	1	2	0	2
P73426	P73426	4	4	4	sp|P73426|ISPF_SYNY3 2-C-methyl-D-erythritol 2,4-cyclodiphosphate synthase OS=Synechocystis sp. (strain PCC 6803 / Kazusa) OX=1111708 GN=ispF PE=3 SV=1	1	4	4	4	0	2	1	1	0	1	1	0	2	0	2	2	2	1	2	2	3	2	1	1	2	1	1	0	1	1	1	1	1	2	2	0	1	2	2	1	1	1	1	0
P73429	P73429	1	1	1	tr|P73429|P73429_SYNY3 High light inducible protein OS=Synechocystis sp. (strain PCC 6803 / Kazusa) OX=1111708 GN=ssr2595 PE=4 SV=1	1	1	1	1	0	0	0	0	1	0	0	1	0	0	0	1	1	0	0	0	0	0	0	0	1	1	1	0	0	0	0	1	0	0	0	0	0	0	0	0	0	0	0	0
P73430	P73430	2	2	2	tr|P73430|P73430_SYNY3 Slr1544 protein OS=Synechocystis sp. (strain PCC 6803 / Kazusa) OX=1111708 GN=slr1544 PE=4 SV=1	1	2	2	2	0	0	0	0	0	0	0	0	0	0	0	0	0	1	0	0	0	0	0	1	0	0	0	0	0	0	0	0	0	0	0	0	0	0	0	1	0	0	0	0
P73436	P73436	12	12	12	sp|P73436|SELO_SYNY3 Protein adenylyltransferase SelO OS=Synechocystis sp. (strain PCC 6803 / Kazusa) OX=1111708 GN=selO PE=3 SV=1	1	12	12	12	1	3	2	3	2	3	2	4	0	1	1	1	4	8	0	2	0	3	1	2	1	2	1	3	0	2	1	0	0	2	0	1	0	4	0	1	0	1	0	0
P73437	P73437	26	25	24	sp|P73437|FTSH4_SYNY3 ATP-dependent zinc metalloprotease FtsH 4 OS=Synechocystis sp. (strain PCC 6803 / Kazusa) OX=1111708 GN=ftsH4 PE=2 SV=1	1	26	25	24	10	18	8	13	11	14	11	14	18	15	13	14	14	11	11	12	13	12	15	11	16	11	9	12	16	14	14	11	13	14	9	10	14	16	12	13	8	9	9	9
P73439	P73439	4	4	4	tr|P73439|P73439_SYNY3 Sll1461 protein OS=Synechocystis sp. (strain PCC 6803 / Kazusa) OX=1111708 GN=sll1461 PE=4 SV=1	1	4	4	4	2	0	0	2	1	1	0	1	0	0	1	0	2	2	2	3	1	2	3	0	2	1	0	0	0	0	0	0	0	1	2	0	1	2	1	0	1	0	0	1
P73440	P73440	5	5	5	sp|P73440|Y1459_SYNY3 Putative 5-nucleotidase alr3139 OS=Synechocystis sp. (strain PCC 6803 / Kazusa) OX=1111708 GN=sll1459 PE=3 SV=1	1	5	5	5	3	2	3	1	3	2	2	2	1	1	1	1	3	2	2	2	1	1	1	1	2	1	2	2	1	1	1	1	1	1	2	2	1	1	1	1	1	2	1	1
P73441	P73441	2	2	2	sp|P73441|DEF_SYNY3 Peptide deformylase OS=Synechocystis sp. (strain PCC 6803 / Kazusa) OX=1111708 GN=def PE=3 SV=1	1	2	2	2	1	1	0	1	1	0	0	1	0	0	0	0	0	0	1	0	0	0	0	0	0	1	0	0	0	0	0	0	0	0	0	0	0	0	0	0	0	0	0	0
P73443	P73443	14	14	14	sp|P73443|SYK_SYNY3 Lysine--tRNA ligase OS=Synechocystis sp. (strain PCC 6803 / Kazusa) OX=1111708 GN=lysS PE=3 SV=1	1	14	14	14	8	8	8	7	6	5	5	9	1	4	5	6	4	6	8	8	2	3	4	3	6	7	6	6	2	5	1	5	4	6	2	3	3	4	3	2	3	3	1	4
P73444	P73444	3	3	3	tr|P73444|P73444_SYNY3 RfbJ protein OS=Synechocystis sp. (strain PCC 6803 / Kazusa) OX=1111708 GN=rfbJ PE=4 SV=1	1	3	3	3	0	2	0	0	0	0	0	0	1	2	0	1	0	0	0	0	0	1	0	0	1	1	0	0	1	1	0	1	1	3	0	2	2	2	0	0	0	1	0	2
P73445	P73445	11	11	11	tr|P73445|P73445_SYNY3 Sll1456 protein OS=Synechocystis sp. (strain PCC 6803 / Kazusa) OX=1111708 GN=sll1456 PE=4 SV=1	1	11	11	11	4	3	1	3	4	4	2	3	3	2	0	4	2	2	1	1	0	1	2	0	4	6	2	4	4	4	5	2	6	5	3	3	0	2	1	0	8	7	4	7
P73447	P73447	3	3	3	tr|P73447|P73447_SYNY3 Sll1455 protein OS=Synechocystis sp. (strain PCC 6803 / Kazusa) OX=1111708 GN=sll1455 PE=4 SV=1	1	3	3	3	0	1	0	0	0	0	0	2	0	1	0	0	1	0	0	0	0	0	0	0	0	1	0	0	0	0	0	1	0	0	0	0	0	0	0	0	0	1	0	2
P73448	P73448	15	15	15	sp|P73448|NARB_SYNY3 Nitrate reductase OS=Synechocystis sp. (strain PCC 6803 / Kazusa) OX=1111708 GN=narB PE=3 SV=1	1	15	15	15	1	5	1	2	4	2	2	2	0	0	1	1	3	4	1	1	0	0	0	0	2	2	3	1	1	0	0	1	1	1	1	1	0	1	1	0	1	2	3	1
P73449	P73449	14	14	14	tr|P73449|P73449_SYNY3 Nitrate transport protein NrtD OS=Synechocystis sp. (strain PCC 6803 / Kazusa) OX=1111708 GN=nrtD PE=3 SV=1	1	14	14	14	5	5	7	5	6	6	7	7	1	2	3	2	5	3	5	3	1	0	0	1	6	6	6	6	1	2	1	1	3	4	5	4	1	0	2	1	5	5	5	6
P73450	P73450	25	25	25	sp|P73450|NRTC_SYNY3 Nitrate import ATP-binding protein NrtC OS=Synechocystis sp. (strain PCC 6803 / Kazusa) OX=1111708 GN=nrtC PE=3 SV=1	1	25	25	25	8	14	7	11	10	13	6	11	1	0	1	2	9	7	8	11	1	1	0	1	9	9	10	8	2	1	1	3	4	4	6	7	0	1	3	0	7	6	8	8
P73451	P73451	3	3	3	sp|P73451|NRTB_SYNY3 Nitrate import permease protein NrtB OS=Synechocystis sp. (strain PCC 6803 / Kazusa) OX=1111708 GN=nrtB PE=3 SV=1	1	3	3	3	2	3	1	1	2	2	1	2	0	0	0	0	2	0	1	1	0	0	0	0	1	1	1	1	0	0	0	0	0	0	1	0	0	0	0	0	2	2	1	1
P73452	P73452	22	22	21	sp|P73452|NRTA_SYNY3 Nitrate/nitrite binding protein NrtA OS=Synechocystis sp. (strain PCC 6803 / Kazusa) OX=1111708 GN=nrtA PE=1 SV=1	1	22	22	21	16	18	16	19	18	17	18	18	17	16	16	17	16	18	18	16	13	15	17	15	17	17	17	18	17	17	16	17	13	16	16	15	10	16	13	11	13	16	16	17
P73453	P73453	4	4	4	tr|P73453|P73453_SYNY3 Sll1634 protein OS=Synechocystis sp. (strain PCC 6803 / Kazusa) OX=1111708 GN=sll1634 PE=4 SV=1	1	4	4	4	1	3	1	1	0	0	1	1	0	0	0	1	0	2	1	2	0	0	0	0	0	1	1	0	1	1	0	0	2	0	2	1	0	1	0	0	1	0	0	1
P73454	P73454	4	4	4	tr|P73454|P73454_SYNY3 Slr1748 protein OS=Synechocystis sp. (strain PCC 6803 / Kazusa) OX=1111708 GN=slr1748 PE=4 SV=1	1	4	4	4	1	0	1	2	0	1	0	2	1	0	0	0	2	2	2	1	0	0	0	0	0	0	1	0	0	0	0	0	0	0	0	0	0	0	0	0	0	0	0	0
P73456	P73456	15	15	15	sp|P73456|FTSZ_SYNY3 Cell division protein FtsZ OS=Synechocystis sp. (strain PCC 6803 / Kazusa) OX=1111708 GN=ftsZ PE=1 SV=1	1	15	15	15	14	14	13	13	11	13	12	14	10	10	12	11	13	13	13	10	9	12	12	10	12	11	12	12	11	12	10	11	8	13	12	10	8	11	12	8	12	10	13	11
P73458	P73458	26	26	26	tr|P73458|P73458_SYNY3 Carboxyl-terminal protease OS=Synechocystis sp. (strain PCC 6803 / Kazusa) OX=1111708 GN=prc PE=3 SV=1	1	26	26	26	21	18	14	18	19	18	17	16	8	4	5	9	21	21	17	19	13	13	13	11	19	19	18	18	9	9	6	12	11	16	11	13	13	15	11	14	13	15	15	15
P73461	P73461	3	3	3	tr|P73461|P73461_SYNY3 Slr1218 protein OS=Synechocystis sp. (strain PCC 6803 / Kazusa) OX=1111708 GN=slr1218 PE=4 SV=1	1	3	3	3	0	0	1	1	1	0	1	1	0	0	0	0	1	1	2	0	0	0	1	0	2	1	1	2	0	0	0	0	1	2	2	2	1	2	2	1	1	2	1	1
P73462	P73462	2	2	2	tr|P73462|P73462_SYNY3 Urease accessory protein UreE OS=Synechocystis sp. (strain PCC 6803 / Kazusa) OX=1111708 GN=ureE PE=3 SV=1	1	2	2	2	0	0	0	0	1	0	0	0	0	0	0	0	0	0	0	0	0	0	0	0	0	0	0	0	0	0	0	0	0	0	0	0	0	0	0	0	0	0	0	1
P73463	P73463	18	18	18	tr|P73463|P73463_SYNY3 Slr1220 protein OS=Synechocystis sp. (strain PCC 6803 / Kazusa) OX=1111708 GN=slr1220 PE=4 SV=1	1	18	18	18	10	5	11	11	9	10	11	10	7	7	6	8	13	12	10	11	3	7	6	5	8	11	11	10	7	4	5	3	10	10	11	10	11	13	13	11	9	11	8	10
P73465	P73465	15	15	15	tr|P73465|P73465_SYNY3 ATP-dependent DNA helicase OS=Synechocystis sp. (strain PCC 6803 / Kazusa) OX=1111708 GN=uvrD PE=3 SV=1	1	15	15	15	3	3	1	1	1	2	1	2	0	0	0	1	4	7	7	4	0	1	1	1	1	1	1	4	1	1	0	0	0	1	2	1	2	1	1	0	0	0	1	1
P73467	P73467	8	8	8	sp|P73467|Y1223_SYNY3 Epimerase family protein slr1223 OS=Synechocystis sp. (strain PCC 6803 / Kazusa) OX=1111708 GN=slr1223 PE=3 SV=2	1	8	8	8	3	4	2	2	1	1	2	4	2	5	6	4	6	5	5	5	5	5	4	3	2	2	2	1	4	5	5	5	3	4	5	1	3	4	4	2	3	4	3	3
P73468	P73468	5	5	5	tr|P73468|P73468_SYNY3 Cytoplasmic membrane protein for maltose uptake OS=Synechocystis sp. (strain PCC 6803 / Kazusa) OX=1111708 GN=malK PE=4 SV=1	1	5	5	5	1	2	1	1	1	1	2	2	0	1	2	3	0	2	1	2	1	2	1	3	0	2	1	1	2	1	2	2	2	2	0	1	1	2	0	2	1	0	1	2
P73471	P73471	12	12	12	sp|P73471|PUR7_SYNY3 Phosphoribosylaminoimidazole-succinocarboxamide synthase OS=Synechocystis sp. (strain PCC 6803 / Kazusa) OX=1111708 GN=purC PE=3 SV=1	1	12	12	12	9	8	7	9	7	6	7	9	3	7	7	9	6	7	7	9	8	9	9	8	5	6	7	6	8	8	7	8	5	9	7	8	3	7	7	3	1	4	4	6
P73472	P73472	20	20	20	tr|P73472|P73472_SYNY3 Chloroplast import-associated channel IAP75 OS=Synechocystis sp. (strain PCC 6803 / Kazusa) OX=1111708 GN=IAP75 PE=4 SV=1	1	20	20	20	2	3	4	3	5	8	5	5	4	2	3	3	5	7	5	5	6	3	7	6	4	9	5	8	8	4	4	4	13	13	10	11	12	9	5	12	10	9	6	9
P73473	P73473	10	10	10	sp|P73473|RF3_SYNY3 Peptide chain release factor 3 OS=Synechocystis sp. (strain PCC 6803 / Kazusa) OX=1111708 GN=prfC PE=3 SV=1	1	10	10	10	3	3	2	3	2	2	1	3	1	0	2	1	3	3	4	5	1	2	1	1	2	3	2	1	1	2	2	1	1	1	1	1	1	1	1	1	2	2	1	1
P73475	P73475	4	4	4	sp|P73475|Y1230_SYNY3 Universal stress protein Slr1230 OS=Synechocystis sp. (strain PCC 6803 / Kazusa) OX=1111708 GN=slr1230 PE=3 SV=1	1	4	4	4	1	2	1	0	0	0	0	0	0	1	0	0	0	0	0	0	0	0	0	0	0	0	0	0	0	0	0	0	0	0	0	0	0	0	0	0	0	0	0	0
P73476	P73476	4	4	4	tr|P73476|P73476_SYNY3 Sll1135 protein OS=Synechocystis sp. (strain PCC 6803 / Kazusa) OX=1111708 GN=sll1135 PE=4 SV=1	1	4	4	4	1	1	1	2	0	1	0	1	1	1	1	1	2	3	1	2	0	1	2	1	1	1	1	1	1	1	1	2	0	1	0	0	0	1	0	0	1	1	0	0
P73477	P73477	1	1	1	tr|P73477|P73477_SYNY3 Slr1232 protein OS=Synechocystis sp. (strain PCC 6803 / Kazusa) OX=1111708 GN=slr1232 PE=4 SV=1	1	1	1	1	0	0	0	0	0	0	0	1	1	1	1	1	1	0	0	0	1	1	1	1	0	0	0	0	1	1	1	1	0	0	0	0	0	0	0	0	0	0	1	1
P73478	P73478	4	4	4	tr|P73478|P73478_SYNY3 Ssr2047 protein OS=Synechocystis sp. (strain PCC 6803 / Kazusa) OX=1111708 GN=ssr2047 PE=4 SV=1	1	4	4	4	0	0	0	0	0	0	0	0	0	0	0	0	1	3	0	2	0	0	0	0	0	0	0	0	0	0	0	0	0	0	0	0	0	0	0	0	0	0	0	0
P73479	P73479	24	24	24	tr|P73479|P73479_SYNY3 Succinate dehydrogenase flavoprotein subunit OS=Synechocystis sp. (strain PCC 6803 / Kazusa) OX=1111708 GN=frdA PE=3 SV=1	1	24	24	24	14	16	8	13	10	13	13	10	15	15	20	18	15	20	14	17	19	21	19	18	12	12	8	12	16	20	17	23	11	10	11	10	14	16	10	12	7	10	8	6
P73480	P73480	5	5	5	tr|P73480|P73480_SYNY3 Protochlorophillide reductase 57 kD subunit OS=Synechocystis sp. (strain PCC 6803 / Kazusa) OX=1111708 GN=bchB PE=4 SV=1	1	5	5	5	2	0	1	2	2	1	1	2	1	0	1	1	2	2	3	2	1	1	2	2	1	2	1	1	1	0	1	2	2	1	1	1	2	1	1	2	0	1	0	1
P73481	P73481	5	5	5	sp|P73481|YHIT_SYNY3 Uncharacterized HIT-like protein slr1234 OS=Synechocystis sp. (strain PCC 6803 / Kazusa) OX=1111708 GN=slr1234 PE=4 SV=1	1	5	5	5	4	2	2	2	3	2	2	1	4	3	3	2	4	3	4	3	3	3	4	3	2	3	3	2	3	3	2	2	1	2	1	2	2	3	2	2	2	1	1	1
P73482	P73482	9	9	9	tr|P73482|P73482_SYNY3 Slr1235 protein OS=Synechocystis sp. (strain PCC 6803 / Kazusa) OX=1111708 GN=slr1235 PE=4 SV=1	1	9	9	9	2	2	1	2	2	1	0	1	1	0	0	0	1	3	0	1	0	0	0	0	0	4	0	0	1	0	1	0	0	0	0	0	0	0	0	0	0	0	0	1
P73483	P73483	4	4	4	tr|P73483|P73483_SYNY3 Slr1236 protein OS=Synechocystis sp. (strain PCC 6803 / Kazusa) OX=1111708 GN=slr1236 PE=4 SV=1	1	4	4	4	0	0	1	1	0	1	0	2	2	1	1	3	1	1	0	2	0	0	0	1	1	1	1	1	0	1	1	3	0	0	0	0	0	0	0	0	0	0	0	1
P73488	P73488	9	9	9	tr|P73488|P73488_SYNY3 Sll1130 protein OS=Synechocystis sp. (strain PCC 6803 / Kazusa) OX=1111708 GN=sll1130 PE=4 SV=1	1	9	9	9	7	6	6	6	7	6	6	8	5	6	7	6	6	6	6	6	5	6	7	5	6	7	7	6	6	6	6	7	6	8	6	7	5	9	6	4	5	6	6	5
P73489	P73489	2	2	2	tr|P73489|P73489_SYNY3 Ssl2245 protein OS=Synechocystis sp. (strain PCC 6803 / Kazusa) OX=1111708 GN=ssl2245 PE=4 SV=1	1	2	2	2	2	2	2	2	1	2	1	2	1	2	2	1	1	2	1	1	1	2	2	1	1	2	2	2	2	2	2	2	1	2	1	1	1	2	1	1	1	2	1	1
P73492	P73492	5	5	5	sp|P73492|GLRX2_SYNY3 Probable glutaredoxin ssr2061 OS=Synechocystis sp. (strain PCC 6803 / Kazusa) OX=1111708 GN=ssr2061 PE=1 SV=1	1	5	5	5	5	4	5	5	4	4	4	4	4	4	5	4	5	4	5	4	4	4	5	4	4	4	5	4	4	4	4	4	4	4	4	4	4	3	3	4	3	2	4	3
P73493	P73493	15	15	15	sp|P73493|GSHB_SYNY3 Glutathione synthetase OS=Synechocystis sp. (strain PCC 6803 / Kazusa) OX=1111708 GN=gshB PE=3 SV=1	1	15	15	15	9	9	9	10	9	7	8	10	4	7	7	7	9	10	10	12	7	10	9	8	6	9	8	8	6	4	4	6	7	8	7	7	6	8	6	7	4	7	5	4
P73495	P73495	8	8	8	tr|P73495|P73495_SYNY3 1,4-dihydroxy-2-naphthoyl-CoA synthase OS=Synechocystis sp. (strain PCC 6803 / Kazusa) OX=1111708 GN=menB PE=1 SV=1	1	8	8	8	3	3	3	3	2	1	1	2	5	1	4	3	5	4	4	5	4	4	4	3	5	2	2	2	4	2	3	3	2	4	4	4	4	5	4	3	1	1	2	1
P73496	P73496	15	15	15	tr|P73496|P73496_SYNY3 Proton-translocating NAD(P)(+) transhydrogenase OS=Synechocystis sp. (strain PCC 6803 / Kazusa) OX=1111708 GN=pntA PE=3 SV=1	1	15	15	15	1	4	2	1	0	2	0	2	1	0	1	2	0	0	0	0	0	0	0	0	5	2	0	3	2	0	0	0	0	2	0	0	0	1	0	0	9	8	9	7
P73497	P73497	3	3	3	tr|P73497|P73497_SYNY3 Slr1240 protein OS=Synechocystis sp. (strain PCC 6803 / Kazusa) OX=1111708 GN=slr1240 PE=4 SV=1	1	3	3	3	2	2	1	1	0	2	1	2	1	0	0	0	2	2	2	1	1	1	1	1	2	2	1	3	1	0	0	1	2	2	1	1	1	1	1	1	3	3	3	3
P73500	P73500	6	6	6	tr|P73500|P73500_SYNY3 NAD(P) transhydrogenase subunit beta OS=Synechocystis sp. (strain PCC 6803 / Kazusa) OX=1111708 GN=pntB PE=3 SV=1	1	6	6	6	1	1	1	1	1	1	1	1	0	1	1	0	1	0	1	0	1	1	1	1	0	1	1	1	0	1	1	1	1	1	1	1	0	1	1	1	2	5	4	5
P73501	P73501	12	12	12	tr|P73501|P73501_SYNY3 PmbA protein OS=Synechocystis sp. (strain PCC 6803 / Kazusa) OX=1111708 GN=pmbA PE=3 SV=1	1	12	12	12	2	3	1	2	3	5	3	5	0	0	0	0	6	7	5	6	0	0	1	0	2	3	1	3	0	0	0	0	0	0	0	1	0	0	1	0	1	2	2	3
P73503	P73503	5	5	5	tr|P73503|P73503_SYNY3 Slr1437 protein OS=Synechocystis sp. (strain PCC 6803 / Kazusa) OX=1111708 GN=slr1437 PE=4 SV=1	1	5	5	5	0	0	1	0	0	1	0	1	1	2	2	0	0	0	0	0	0	1	2	0	0	1	1	1	2	0	1	1	0	0	0	1	0	0	0	0	0	2	2	2
P73504	P73504	9	9	9	tr|P73504|P73504_SYNY3 Slr1438 protein OS=Synechocystis sp. (strain PCC 6803 / Kazusa) OX=1111708 GN=slr1438 PE=1 SV=1	1	9	9	9	1	0	0	1	0	1	0	1	1	1	2	1	1	2	0	1	1	1	1	1	0	1	0	1	1	1	1	1	1	2	1	1	2	3	2	1	3	4	6	4
P73505	P73505	35	35	35	sp|P73505|SYI_SYNY3 Isoleucine--tRNA ligase OS=Synechocystis sp. (strain PCC 6803 / Kazusa) OX=1111708 GN=ileS PE=3 SV=1	1	35	35	35	14	20	10	14	10	13	8	19	3	7	7	4	13	15	12	13	2	6	6	3	13	13	11	18	1	4	5	4	9	17	12	9	3	8	6	1	9	11	9	16
P73506	P73506	2	2	2	tr|P73506|P73506_SYNY3 Ssr2406 protein OS=Synechocystis sp. (strain PCC 6803 / Kazusa) OX=1111708 GN=ssr2406 PE=4 SV=1	1	2	2	2	1	1	1	1	1	1	1	1	1	1	1	1	1	1	1	1	1	1	1	0	1	1	1	1	1	1	1	1	1	1	1	1	1	1	1	1	1	1	1	1
P73509	P73509	4	4	4	tr|P73509|P73509_SYNY3 Sll1359 protein OS=Synechocystis sp. (strain PCC 6803 / Kazusa) OX=1111708 GN=sll1359 PE=4 SV=1	1	4	4	4	1	0	0	1	0	1	0	0	0	0	0	0	1	0	0	0	0	0	0	0	1	0	0	0	0	0	0	0	0	0	0	0	0	0	0	0	0	1	0	1
P73510	P73510	15	15	15	tr|P73510|P73510_SYNY3 Sll1358 protein OS=Synechocystis sp. (strain PCC 6803 / Kazusa) OX=1111708 GN=sll1358 PE=1 SV=1	1	15	15	15	0	0	0	0	0	1	0	0	1	2	1	1	0	0	0	0	1	1	0	0	0	2	1	0	2	1	1	2	4	5	5	7	6	6	5	5	11	13	13	13
P73511	P73511	33	33	33	sp|P73511|PHSG_SYNY3 Glycogen phosphorylase OS=Synechocystis sp. (strain PCC 6803 / Kazusa) OX=1111708 GN=glgP PE=3 SV=1	1	33	33	33	10	13	6	8	9	14	7	13	23	23	21	22	12	14	6	10	22	23	24	19	12	11	7	12	20	24	21	24	13	16	11	13	17	18	16	16	12	19	13	13
P73513	P73513	4	4	4	tr|P73513|P73513_SYNY3 Sll1355 protein OS=Synechocystis sp. (strain PCC 6803 / Kazusa) OX=1111708 GN=sll1355 PE=4 SV=1	1	4	4	4	0	0	0	0	0	0	0	1	0	0	0	0	0	1	0	0	0	0	0	0	0	0	0	0	0	0	0	0	0	0	0	0	1	0	1	0	0	0	0	0
P73516	P73516	6	6	6	tr|P73516|P73516_SYNY3 Slr1444 protein OS=Synechocystis sp. (strain PCC 6803 / Kazusa) OX=1111708 GN=slr1444 PE=4 SV=1	1	6	6	6	1	2	1	0	1	0	0	0	0	0	0	0	1	2	3	2	0	0	0	0	1	0	0	0	0	0	0	0	0	0	0	0	0	0	0	0	0	0	0	0
P73521	P73521	2	2	2	tr|P73521|P73521_SYNY3 Fructokinase OS=Synechocystis sp. (strain PCC 6803 / Kazusa) OX=1111708 GN=cscK PE=4 SV=1	1	2	2	2	0	0	0	0	1	0	0	0	1	1	1	0	1	0	0	0	1	0	0	0	1	1	0	0	1	0	1	1	1	0	0	0	1	0	0	0	0	0	0	0
P73524	P73524	7	7	7	tr|P73524|P73524_SYNY3 Sll1350 protein OS=Synechocystis sp. (strain PCC 6803 / Kazusa) OX=1111708 GN=sll1350 PE=4 SV=1	1	7	7	7	0	1	1	1	0	0	0	0	2	3	3	2	0	1	2	0	0	2	2	1	0	0	1	0	4	2	1	1	0	0	0	0	0	0	1	0	0	0	0	0
P73527	P73527	12	12	12	sp|P73527|RISB_SYNY3 6,7-dimethyl-8-ribityllumazine synthase OS=Synechocystis sp. (strain PCC 6803 / Kazusa) OX=1111708 GN=ribH PE=3 SV=1	1	12	12	12	6	5	5	5	7	6	4	8	8	9	9	10	7	6	6	8	9	9	9	8	7	3	6	6	9	8	9	9	5	4	5	5	6	6	8	6	6	4	6	5
P73529	P73529	3	3	3	tr|P73529|P73529_SYNY3 Sll1280 protein OS=Synechocystis sp. (strain PCC 6803 / Kazusa) OX=1111708 GN=sll1280 PE=3 SV=1	1	3	3	3	1	3	1	2	1	1	0	1	0	1	0	0	1	1	1	1	1	1	1	0	0	1	1	1	0	2	1	0	0	0	0	1	0	1	0	0	0	1	1	1
P73530	P73530	20	20	20	sp|P73530|RS1A_SYNY3 30S ribosomal protein S1 homolog A OS=Synechocystis sp. (strain PCC 6803 / Kazusa) OX=1111708 GN=rps1A PE=3 SV=1	1	20	20	20	19	17	17	17	17	18	17	18	15	15	18	16	19	18	16	16	14	16	15	15	18	18	17	18	16	14	15	16	15	17	14	15	13	16	14	13	17	18	18	17
P73533	P73533	5	5	5	tr|P73533|P73533_SYNY3 ABC transporter OS=Synechocystis sp. (strain PCC 6803 / Kazusa) OX=1111708 GN=sll1276 PE=4 SV=1	1	5	5	5	0	1	0	0	0	1	0	0	0	0	0	0	0	0	0	0	0	0	0	0	0	0	0	0	0	0	0	0	0	0	0	0	0	0	0	0	2	0	0	0
P73534	P73534	30	30	30	sp|P73534|KPYK2_SYNY3 Pyruvate kinase 2 OS=Synechocystis sp. (strain PCC 6803 / Kazusa) OX=1111708 GN=pyk2 PE=3 SV=1	1	30	30	30	17	18	13	16	11	14	12	16	5	3	5	9	12	10	8	10	3	7	4	3	12	13	12	12	3	5	2	5	8	12	11	12	3	5	4	3	8	14	9	13
P73535	P73535	4	4	4	tr|P73535|P73535_SYNY3 Slr1362 protein OS=Synechocystis sp. (strain PCC 6803 / Kazusa) OX=1111708 GN=slr1362 PE=4 SV=1	1	4	4	4	3	1	1	2	2	2	1	3	2	2	1	2	2	2	2	2	2	2	3	2	2	3	2	2	1	3	1	2	2	3	1	2	2	3	1	2	2	2	3	2
P73536	P73536	5	5	5	tr|P73536|P73536_SYNY3 Sll1274 protein OS=Synechocystis sp. (strain PCC 6803 / Kazusa) OX=1111708 GN=sll1274 PE=4 SV=1	1	5	5	5	3	2	1	3	1	1	0	1	1	0	0	0	1	0	0	0	0	0	0	0	0	1	1	0	0	0	0	0	1	0	0	0	0	0	0	0	1	1	0	1
P73537	P73537	12	12	12	tr|P73537|P73537_SYNY3 Slr1363 protein OS=Synechocystis sp. (strain PCC 6803 / Kazusa) OX=1111708 GN=slr1363 PE=4 SV=1	1	12	12	12	2	4	1	1	3	3	0	3	1	0	0	1	2	3	0	1	1	0	0	1	0	3	1	3	1	0	0	0	1	3	1	5	1	4	5	1	0	0	0	1
P73538	P73538	7	7	7	sp|P73538|BIOB_SYNY3 Biotin synthase OS=Synechocystis sp. (strain PCC 6803 / Kazusa) OX=1111708 GN=bioB PE=3 SV=1	1	7	7	7	1	1	2	2	0	2	2	4	0	0	0	0	1	0	2	1	0	0	0	0	1	2	1	2	0	0	0	0	1	3	0	3	1	0	0	1	2	3	3	5
P73541	P73541	13	13	13	tr|P73541|P73541_SYNY3 Sll1273 protein OS=Synechocystis sp. (strain PCC 6803 / Kazusa) OX=1111708 GN=sll1273 PE=4 SV=1	1	13	13	13	1	4	0	0	1	1	0	3	0	1	0	0	8	4	8	8	0	2	1	0	5	1	0	2	1	1	0	0	0	2	1	0	0	1	0	0	2	3	2	2
P73542	P73542	6	6	6	tr|P73542|P73542_SYNY3 Sll1272 protein OS=Synechocystis sp. (strain PCC 6803 / Kazusa) OX=1111708 GN=sll1272 PE=4 SV=1	1	6	6	6	1	1	0	0	1	0	0	1	1	0	0	1	1	1	0	0	0	1	0	0	2	2	0	1	0	0	0	1	2	3	1	2	1	1	0	1	2	4	2	4
P73544	P73544	7	7	7	tr|P73544|P73544_SYNY3 Glutamine-binding periplasmic protein/glutamine transport system permease protein OS=Synechocystis sp. (strain PCC 6803 / Kazusa) OX=1111708 GN=glnH PE=3 SV=1	1	7	7	7	1	1	0	0	1	0	0	0	1	1	1	1	0	1	0	1	2	1	0	3	1	1	0	0	3	2	1	1	2	3	1	2	2	3	1	3	1	1	0	2
P73545	P73545	7	7	7	sp|P73545|PHAP_SYNY3 Phasin PhaP OS=Synechocystis sp. (strain PCC 6803 / Kazusa) OX=1111708 GN=phaP PE=1 SV=1	1	7	7	7	5	2	3	2	4	4	3	4	5	4	5	4	5	5	4	4	5	5	6	5	5	5	4	4	3	5	5	4	2	0	1	2	2	1	3	2	3	4	3	3
P73546	P73546	39	39	39	tr|P73546|P73546_SYNY3 Alpha-1,4 glucan phosphorylase OS=Synechocystis sp. (strain PCC 6803 / Kazusa) OX=1111708 GN=glgP PE=3 SV=1	1	39	39	39	29	30	21	26	28	29	19	27	23	22	19	20	25	27	19	25	23	28	25	23	32	28	21	29	26	25	18	26	23	30	21	24	14	24	18	20	27	29	19	29
P73547	P73547	9	9	9	tr|P73547|P73547_SYNY3 Precorrin decarbocylase OS=Synechocystis sp. (strain PCC 6803 / Kazusa) OX=1111708 GN=cbiT PE=4 SV=1	1	9	9	9	2	4	3	5	2	4	4	3	4	8	4	6	4	6	5	4	6	9	8	7	6	3	2	4	7	7	5	6	2	5	5	3	3	5	5	2	1	1	2	2
P73552	P73552	8	8	8	tr|P73552|P73552_SYNY3 Sll0877 protein OS=Synechocystis sp. (strain PCC 6803 / Kazusa) OX=1111708 GN=sll0877 PE=4 SV=1	1	8	8	8	3	5	2	2	1	4	1	1	0	1	0	0	2	5	3	2	0	2	1	1	2	1	0	0	0	2	0	0	0	3	2	2	1	0	1	0	0	0	0	0
P73553	P73553	3	3	3	sp|P73553|MSCL_SYNY3 Large-conductance mechanosensitive channel OS=Synechocystis sp. (strain PCC 6803 / Kazusa) OX=1111708 GN=mscL PE=3 SV=1	1	3	3	3	3	2	2	2	2	2	2	2	2	2	2	2	2	2	2	2	2	3	2	3	2	2	1	2	2	2	1	2	2	3	1	2	3	2	1	3	2	2	2	2
P73556	P73556	17	17	17	tr|P73556|P73556_SYNY3 Slr0876 protein OS=Synechocystis sp. (strain PCC 6803 / Kazusa) OX=1111708 GN=slr0876 PE=4 SV=1	1	17	17	17	9	11	8	5	8	7	6	10	7	8	7	8	8	6	9	6	7	11	12	10	6	7	10	6	11	7	9	11	6	8	6	5	5	7	4	4	5	7	5	6
P73557	P73557	8	8	5	tr|P73557|P73557_SYNY3 RNA-binding protein OS=Synechocystis sp. (strain PCC 6803 / Kazusa) OX=1111708 GN=ssr1480 PE=4 SV=1	1	8	8	5	4	3	6	4	4	4	5	4	3	3	3	3	6	4	6	5	4	3	4	3	4	4	4	3	4	3	3	3	4	4	4	4	4	4	4	4	3	4	5	3
P73558	P73558	19	19	19	sp|P73558|GATA_SYNY3 Glutamyl-tRNA(Gln) amidotransferase subunit A OS=Synechocystis sp. (strain PCC 6803 / Kazusa) OX=1111708 GN=gatA PE=3 SV=1	1	19	19	19	13	13	11	15	13	10	10	14	7	8	14	13	14	14	12	13	9	10	11	10	12	13	14	14	11	11	10	12	10	11	11	9	10	10	10	8	10	11	12	13
P73560	P73560	4	4	4	sp|P73560|GCSH_SYNY3 Glycine cleavage system H protein OS=Synechocystis sp. (strain PCC 6803 / Kazusa) OX=1111708 GN=gcvH PE=3 SV=1	1	4	4	4	1	1	1	1	3	1	1	2	2	1	1	1	2	2	3	3	1	1	1	2	2	2	1	2	3	1	1	2	2	2	2	3	4	2	3	3	3	1	2	2
P73562	P73562	8	8	8	tr|P73562|P73562_SYNY3 Carboxynorspermidine/carboxyspermidine decarboxylase OS=Synechocystis sp. (strain PCC 6803 / Kazusa) OX=1111708 GN=napC PE=3 SV=1	1	8	8	8	4	5	3	5	5	5	3	4	2	5	5	3	3	5	0	2	1	4	4	2	2	3	4	3	3	4	3	5	3	5	4	4	2	5	3	2	4	4	4	4
P73563	P73563	1	1	1	tr|P73563|P73563_SYNY3 CAB/ELIP/HLIP superfamily OS=Synechocystis sp. (strain PCC 6803 / Kazusa) OX=1111708 GN=ssl1633 PE=4 SV=1	1	1	1	1	1	1	1	1	1	1	1	1	1	1	1	1	1	1	1	1	1	1	1	1	1	1	1	1	1	1	1	1	0	1	0	0	1	1	0	1	0	0	0	0
P73565	P73565	4	4	4	tr|P73565|P73565_SYNY3 Sll0872 protein OS=Synechocystis sp. (strain PCC 6803 / Kazusa) OX=1111708 GN=sll0872 PE=4 SV=1	1	4	4	4	4	3	2	4	4	3	1	4	4	3	2	3	4	4	3	3	3	3	2	4	3	4	3	4	4	3	2	3	3	2	1	4	3	3	0	3	4	3	2	4
P73566	P73566	5	5	5	tr|P73566|P73566_SYNY3 Slr0882 protein OS=Synechocystis sp. (strain PCC 6803 / Kazusa) OX=1111708 GN=slr0882 PE=4 SV=1	1	5	5	5	1	2	1	1	1	1	1	1	0	0	0	0	0	2	2	1	0	0	0	0	1	1	1	1	0	0	0	0	3	2	1	1	1	2	1	1	1	1	1	1
P73568	P73568	5	5	5	tr|P73568|P73568_SYNY3 Sll0871 protein OS=Synechocystis sp. (strain PCC 6803 / Kazusa) OX=1111708 GN=sll0871 PE=4 SV=1	1	5	5	5	2	2	1	1	0	0	0	2	0	0	0	0	3	2	1	2	0	1	0	0	2	1	1	0	0	1	0	1	0	0	0	0	0	0	0	0	0	0	0	0
P73570	P73570	2	2	2	tr|P73570|P73570_SYNY3 Slr0885 protein OS=Synechocystis sp. (strain PCC 6803 / Kazusa) OX=1111708 GN=slr0885 PE=4 SV=1	1	2	2	2	0	0	0	0	0	0	0	0	0	0	0	0	0	2	0	0	0	0	0	0	1	0	0	0	0	0	0	0	0	0	0	0	0	0	0	0	0	0	0	0
P73573	P73573	6	6	6	tr|P73573|P73573_SYNY3 Sll0867 protein OS=Synechocystis sp. (strain PCC 6803 / Kazusa) OX=1111708 GN=sll0867 PE=4 SV=1	1	6	6	6	2	1	2	1	2	0	2	3	0	0	1	0	3	4	3	2	1	2	3	2	3	2	2	2	1	0	1	3	0	0	1	0	0	0	0	0	1	0	1	0
P73574	P73574	10	10	10	sp|P73574|FABG_SYNY3 3-oxoacyl-[acyl-carrier-protein] reductase OS=Synechocystis sp. (strain PCC 6803 / Kazusa) OX=1111708 GN=fabG PE=1 SV=1	1	10	10	10	5	8	4	7	3	4	0	6	5	6	5	5	3	1	1	1	3	5	5	3	5	5	3	5	5	7	3	4	2	4	3	3	2	2	2	1	3	5	3	4
P73581	P73581	13	13	13	tr|P73581|P73581_SYNY3 N-acetylmuramoyl-L-alanine amidase OS=Synechocystis sp. (strain PCC 6803 / Kazusa) OX=1111708 GN=amiA PE=4 SV=1	1	13	13	13	2	2	0	0	1	2	1	2	5	5	4	5	4	4	0	1	5	7	4	5	0	2	1	3	6	5	4	4	4	4	4	5	5	8	7	10	0	1	2	1
P73584	P73584	4	4	4	tr|P73584|P73584_SYNY3 Sll0862 protein OS=Synechocystis sp. (strain PCC 6803 / Kazusa) OX=1111708 GN=sll0862 PE=3 SV=1	1	4	4	4	0	1	0	0	0	0	0	1	0	0	0	1	0	0	0	1	1	0	0	0	0	1	0	0	0	0	0	0	1	1	0	0	2	1	0	0	0	1	0	0
P73585	P73585	7	7	7	sp|P73585|MURQ_SYNY3 N-acetylmuramic acid 6-phosphate etherase OS=Synechocystis sp. (strain PCC 6803 / Kazusa) OX=1111708 GN=murQ PE=3 SV=1	1	7	7	7	4	5	3	3	4	5	2	3	2	4	1	4	4	5	3	2	0	3	1	0	2	4	3	2	1	2	2	2	2	4	3	3	1	3	2	0	3	2	2	2
P73586	P73586	6	6	6	tr|P73586|P73586_SYNY3 Sll0860 protein OS=Synechocystis sp. (strain PCC 6803 / Kazusa) OX=1111708 GN=sll0860 PE=4 SV=1	1	6	6	6	3	1	0	2	2	2	2	3	1	1	0	2	1	1	2	2	1	1	1	2	0	2	0	3	0	0	1	2	3	1	3	2	2	3	3	2	0	2	1	2
P73587	P73587	4	4	4	tr|P73587|P73587_SYNY3 Ssl2595 protein OS=Synechocystis sp. (strain PCC 6803 / Kazusa) OX=1111708 GN=ssl2595 PE=3 SV=1	1	4	4	4	4	2	3	2	2	2	4	2	2	3	3	3	3	3	2	2	3	3	3	3	2	3	2	2	2	3	3	3	2	3	3	3	3	3	3	4	2	2	3	3
P73588	P73588	12	12	12	tr|P73588|P73588_SYNY3 Sll1315 protein OS=Synechocystis sp. (strain PCC 6803 / Kazusa) OX=1111708 GN=sll1315 PE=4 SV=1	1	12	12	12	5	3	4	4	2	4	4	2	4	4	7	4	3	10	6	6	5	7	9	4	3	9	4	5	5	8	9	8	3	4	6	5	2	6	6	7	1	5	5	2
P73589	P73589	11	11	11	tr|P73589|P73589_SYNY3 C4-dicarboxylase binding protein OS=Synechocystis sp. (strain PCC 6803 / Kazusa) OX=1111708 GN=dctP PE=4 SV=1	1	11	11	11	5	6	3	7	6	6	3	6	9	6	5	6	5	7	7	6	8	9	10	9	3	8	5	8	10	9	8	7	4	5	5	6	7	8	5	3	6	7	6	7
P73590	P73590	40	40	40	tr|P73590|P73590_SYNY3 Slr1403 protein OS=Synechocystis sp. (strain PCC 6803 / Kazusa) OX=1111708 GN=slr1403 PE=4 SV=1	1	40	40	40	4	3	3	5	10	17	10	17	1	1	1	2	29	34	25	28	2	1	2	2	18	11	6	10	0	1	2	1	1	1	1	2	1	0	1	1	6	10	5	7
P73591	P73591	8	8	8	tr|P73591|P73591_SYNY3 Sll1308 protein OS=Synechocystis sp. (strain PCC 6803 / Kazusa) OX=1111708 GN=sll1308 PE=3 SV=1	1	8	8	8	0	3	1	3	2	1	1	3	2	2	4	2	0	1	0	3	2	2	3	1	2	1	1	1	2	5	1	3	0	0	1	1	1	2	0	0	0	5	3	4
P73592	P73592	6	6	6	tr|P73592|P73592_SYNY3 Slr1406 protein OS=Synechocystis sp. (strain PCC 6803 / Kazusa) OX=1111708 GN=slr1406 PE=4 SV=1	1	6	6	6	5	3	4	5	4	5	4	5	0	2	4	2	5	6	5	5	3	3	4	3	5	5	4	5	2	3	4	4	5	6	5	5	4	6	5	5	4	5	5	5
P73593	P73593	8	8	8	tr|P73593|P73593_SYNY3 Slr1407 protein OS=Synechocystis sp. (strain PCC 6803 / Kazusa) OX=1111708 GN=slr1407 PE=4 SV=1	1	8	8	8	2	0	2	1	3	1	2	3	2	4	4	6	3	5	3	3	5	6	6	4	2	3	2	4	3	4	3	6	1	3	4	3	2	3	3	2	2	6	4	3
P73594	P73594	17	17	17	sp|P73594|Y1409_SYNY3 WD repeat-containing protein slr1409 OS=Synechocystis sp. (strain PCC 6803 / Kazusa) OX=1111708 GN=slr1409 PE=1 SV=1	1	17	17	17	5	6	5	7	7	9	8	8	6	9	6	7	7	10	8	9	7	10	9	5	3	8	7	7	6	7	7	9	6	9	6	9	8	6	7	6	6	7	9	7
P73595	P73595	13	13	13	sp|P73595|Y1410_SYNY3 Uncharacterized WD repeat-containing protein slr1410 OS=Synechocystis sp. (strain PCC 6803 / Kazusa) OX=1111708 GN=slr1410 PE=4 SV=1	1	13	13	13	5	3	3	4	8	6	7	5	4	7	4	8	4	6	6	5	7	8	8	4	4	4	3	7	6	6	6	4	5	6	2	3	4	3	1	1	4	6	6	5
P73596	P73596	7	7	7	tr|P73596|P73596_SYNY3 Sll1307 protein OS=Synechocystis sp. (strain PCC 6803 / Kazusa) OX=1111708 GN=sll1307 PE=4 SV=1	1	7	7	7	1	1	0	1	1	2	2	2	3	5	2	3	1	0	0	1	3	1	2	2	1	7	2	4	2	3	3	3	5	7	7	7	6	7	7	5	7	7	7	7
P73597	P73597	17	17	17	tr|P73597|P73597_SYNY3 Sll1306 protein OS=Synechocystis sp. (strain PCC 6803 / Kazusa) OX=1111708 GN=sll1306 PE=4 SV=1	1	17	17	17	5	2	5	4	6	5	4	5	5	5	5	6	1	1	2	1	4	4	2	3	2	7	8	6	5	6	7	6	6	8	9	6	6	10	9	5	9	12	12	11
P73598	P73598	9	9	9	tr|P73598|P73598_SYNY3 Sll1305 protein OS=Synechocystis sp. (strain PCC 6803 / Kazusa) OX=1111708 GN=sll1305 PE=4 SV=1	1	9	9	9	2	2	2	3	3	4	3	3	2	3	3	4	0	1	0	0	2	2	2	2	2	4	3	3	3	2	3	3	5	4	5	5	2	5	4	3	6	5	4	6
P73599	P73599	8	8	8	sp|P73599|Y1304_SYNY3 Probable ketose 3-epimerase OS=Synechocystis sp. (strain PCC 6803 / Kazusa) OX=1111708 GN=sll1304 PE=3 SV=1	1	8	8	8	0	0	0	1	0	1	0	5	0	1	0	0	0	1	0	0	0	0	0	0	1	2	1	2	1	1	0	0	3	5	4	3	2	3	2	3	3	4	4	3
P73600	P73600	11	11	11	tr|P73600|P73600_SYNY3 Sll1785 protein OS=Synechocystis sp. (strain PCC 6803 / Kazusa) OX=1111708 GN=sll1785 PE=1 SV=1	1	11	11	11	4	1	3	4	6	4	5	5	6	6	9	8	2	2	1	2	5	6	8	6	4	5	7	6	5	6	8	9	7	6	6	6	4	3	4	4	8	8	9	8
P73601	P73601	8	8	8	tr|P73601|P73601_SYNY3 Sll1784 protein OS=Synechocystis sp. (strain PCC 6803 / Kazusa) OX=1111708 GN=sll1784 PE=4 SV=1	1	8	8	8	3	2	2	3	4	5	4	5	4	3	4	4	3	2	2	3	3	4	4	3	4	5	3	5	5	3	5	4	6	5	5	5	5	6	4	4	7	6	7	5
P73602	P73602	5	5	5	sp|P73602|Y1783_SYNY3 Uncharacterized protein sll1783 OS=Synechocystis sp. (strain PCC 6803 / Kazusa) OX=1111708 GN=sll1783 PE=3 SV=1	1	5	5	5	0	0	0	0	0	0	1	0	1	0	1	1	1	1	0	1	1	0	1	1	1	0	1	1	2	1	1	1	2	2	1	2	1	1	1	1	3	4	4	3
P73603	P73603	13	13	13	tr|P73603|P73603_SYNY3 Slr1852 protein OS=Synechocystis sp. (strain PCC 6803 / Kazusa) OX=1111708 GN=slr1852 PE=4 SV=1	1	13	13	13	9	7	9	11	11	12	9	10	9	9	10	9	10	10	8	11	10	10	10	8	11	11	10	11	8	10	8	9	13	12	12	12	12	13	13	11	11	11	12	13
P73604	P73604	8	8	8	tr|P73604|P73604_SYNY3 Slr1853 protein OS=Synechocystis sp. (strain PCC 6803 / Kazusa) OX=1111708 GN=slr1853 PE=4 SV=1	1	8	8	8	2	1	1	2	0	3	5	3	0	0	1	0	1	1	1	1	1	1	0	1	3	4	4	5	1	0	0	1	6	7	8	7	4	6	6	4	7	8	8	8
P73605	P73605	9	9	9	tr|P73605|P73605_SYNY3 Slr1854 protein OS=Synechocystis sp. (strain PCC 6803 / Kazusa) OX=1111708 GN=slr1854 PE=4 SV=1	1	9	9	9	6	4	4	7	6	7	5	8	3	6	7	5	2	3	3	2	4	4	6	4	6	7	6	8	4	6	5	4	7	8	7	7	5	8	6	4	7	9	8	9
P73606	P73606	19	19	19	tr|P73606|P73606_SYNY3 Slr1855 protein OS=Synechocystis sp. (strain PCC 6803 / Kazusa) OX=1111708 GN=slr1855 PE=3 SV=1	1	19	19	19	8	10	6	8	11	11	9	12	9	8	6	8	0	2	2	1	9	9	10	9	6	13	9	13	10	10	6	7	14	15	14	13	11	14	14	12	15	17	14	14
P73608	P73608	18	17	17	tr|P73608|P73608_SYNY3 Glycogen operon protein GlgX OS=Synechocystis sp. (strain PCC 6803 / Kazusa) OX=1111708 GN=glgX PE=3 SV=1	1	18	17	17	3	8	5	5	6	6	4	5	6	5	6	6	3	2	3	1	5	4	4	3	3	9	6	5	3	4	4	4	7	10	7	10	5	8	7	5	13	16	12	11
P73609	P73609	5	5	5	tr|P73609|P73609_SYNY3 Anti-sigma factor antagonist OS=Synechocystis sp. (strain PCC 6803 / Kazusa) OX=1111708 GN=slr1859 PE=3 SV=1	1	5	5	5	4	2	2	4	4	4	2	4	4	4	2	4	3	3	0	3	4	4	1	4	3	4	2	4	3	4	3	5	4	4	3	4	4	4	2	4	4	5	3	5
P73611	P73611	1	1	1	tr|P73611|P73611_SYNY3 Slr1861 protein OS=Synechocystis sp. (strain PCC 6803 / Kazusa) OX=1111708 GN=slr1861 PE=4 SV=1	1	1	1	1	0	0	0	0	0	0	0	0	0	0	0	0	0	0	0	0	0	0	0	0	0	0	0	0	0	0	0	0	0	0	1	1	0	0	1	0	1	1	1	1
P73617	P73617	7	7	7	sp|P73617|TRPD_SYNY3 Anthranilate phosphoribosyltransferase OS=Synechocystis sp. (strain PCC 6803 / Kazusa) OX=1111708 GN=trpD PE=3 SV=1	1	7	7	7	6	7	4	5	5	6	3	7	5	6	7	7	3	5	3	5	3	4	5	5	3	5	4	3	4	4	3	5	4	7	3	5	3	5	3	4	3	5	4	5
P73618	P73618	8	8	8	sp|P73618|DEOC_SYNY3 Deoxyribose-phosphate aldolase OS=Synechocystis sp. (strain PCC 6803 / Kazusa) OX=1111708 GN=deoC PE=3 SV=1	1	8	8	8	2	3	2	2	4	3	3	1	2	3	4	2	4	5	3	3	2	6	5	3	1	2	1	1	2	3	3	2	3	3	3	2	3	5	5	4	2	1	0	0
P73619	P73619	24	24	24	tr|P73619|P73619_SYNY3 Sll1775 protein OS=Synechocystis sp. (strain PCC 6803 / Kazusa) OX=1111708 GN=sll1775 PE=4 SV=1	1	24	24	24	7	6	4	5	6	4	2	7	4	2	1	0	10	17	7	10	3	6	5	5	9	6	1	5	2	0	1	2	7	10	7	11	8	9	7	4	4	5	3	7
P73620;Q55927	P73620	9;1	2;0	0;0	tr|P73620|P73620_SYNY3 Sll1774 protein OS=Synechocystis sp. (strain PCC 6803 / Kazusa) OX=1111708 GN=sll1774 PE=4 SV=1	2	9	2	0	3	3	4	5	4	4	4	4	4	4	3	5	5	4	3	5	3	3	3	3	4	4	3	4	4	4	4	4	4	7	4	5	4	7	3	4	4	6	4	7
P73621	P73621	2	2	2	tr|P73621|P73621_SYNY3 Slr1869 protein OS=Synechocystis sp. (strain PCC 6803 / Kazusa) OX=1111708 GN=slr1869 PE=4 SV=1	1	2	2	2	1	0	1	1	0	1	0	0	1	0	0	0	0	0	0	0	0	0	0	0	0	1	1	0	0	0	0	0	0	1	0	0	0	0	0	0	1	0	0	0
P73622	P73622	5	5	5	tr|P73622|P73622_SYNY3 Slr1870 protein OS=Synechocystis sp. (strain PCC 6803 / Kazusa) OX=1111708 GN=slr1870 PE=4 SV=1	1	5	5	5	2	2	2	1	1	3	0	2	1	1	2	3	1	1	1	0	2	2	4	1	3	1	1	0	3	3	2	2	0	1	2	0	0	2	0	0	0	1	1	1
P73623	P73623	4	4	4	sp|P73623|Y1773_SYNY3 Putative quercetin 2,3-dioxygenase sll1773 OS=Synechocystis sp. (strain PCC 6803 / Kazusa) OX=1111708 GN=sll1773 PE=3 SV=1	1	4	4	4	0	0	0	0	0	0	0	0	0	0	0	0	1	3	0	0	1	1	1	1	0	1	0	0	0	2	1	0	0	1	0	1	1	1	2	0	0	0	0	0
P73625	P73625	4	4	4	sp|P73625|MUTS2_SYNY3 Endonuclease MutS2 OS=Synechocystis sp. (strain PCC 6803 / Kazusa) OX=1111708 GN=mutS2 PE=3 SV=1	1	4	4	4	3	3	0	1	1	3	0	3	0	0	0	0	0	0	0	1	0	0	1	0	1	0	0	0	0	0	0	0	0	0	0	0	0	0	0	0	0	0	0	0
P73626	P73626	14	14	14	tr|P73626|P73626_SYNY3 Sll1771 protein OS=Synechocystis sp. (strain PCC 6803 / Kazusa) OX=1111708 GN=sll1771 PE=4 SV=1	1	14	14	14	13	8	11	12	11	12	11	12	9	12	12	10	12	12	11	9	7	10	11	9	12	12	11	11	9	6	10	8	8	11	9	9	8	11	9	8	7	12	10	8
P73627	P73627	12	12	12	sp|P73627|Y1770_SYNY3 Uncharacterized protein sll1770 OS=Synechocystis sp. (strain PCC 6803 / Kazusa) OX=1111708 GN=sll1770 PE=3 SV=1	1	12	12	12	5	5	1	4	6	3	2	3	0	2	1	3	3	2	2	2	1	3	3	3	2	3	2	3	1	0	1	1	1	1	0	1	1	2	2	1	0	0	2	0
P73628	P73628	8	8	8	sp|P73628|Y1769_SYNY3 Thylakoid protein sll1769 OS=Synechocystis sp. (strain PCC 6803 / Kazusa) OX=1111708 GN=sll1769 PE=1 SV=1	1	8	8	8	7	4	5	5	7	5	4	4	5	6	5	6	8	7	5	5	6	7	6	6	8	4	5	5	7	7	6	5	5	3	4	6	6	7	4	5	4	3	4	3
P73630	P73630	2	2	2	tr|P73630|P73630_SYNY3 Ssl3382 protein OS=Synechocystis sp. (strain PCC 6803 / Kazusa) OX=1111708 GN=ssl3382 PE=4 SV=1	1	2	2	2	0	1	1	0	0	0	0	0	0	1	2	0	0	1	1	0	0	2	2	0	0	0	1	0	0	0	2	0	0	0	0	0	0	1	0	0	0	0	0	0
P73632	P73632	13	13	13	sp|P73632|DDL_SYNY3 D-alanine--D-alanine ligase OS=Synechocystis sp. (strain PCC 6803 / Kazusa) OX=1111708 GN=ddl PE=3 SV=1	1	13	13	13	10	8	8	7	8	8	5	9	1	1	1	2	4	7	7	4	1	1	3	3	7	8	7	8	0	1	2	1	4	7	8	8	2	4	4	1	4	9	9	7
P73636	P73636	1	1	1	sp|P73636|RS6_SYNY3 30S ribosomal protein S6 OS=Synechocystis sp. (strain PCC 6803 / Kazusa) OX=1111708 GN=rpsF PE=3 SV=1	1	1	1	1	1	1	1	1	1	1	1	1	1	1	1	1	1	1	1	1	1	1	1	1	1	1	1	1	1	1	1	1	1	1	1	1	1	1	1	1	1	1	1	1
P73637	P73637	8	8	8	tr|P73637|P73637_SYNY3 5-oxo-1,2,5-tricarboxilic-3-penten acid decarboxilase/isomer OS=Synechocystis sp. (strain PCC 6803 / Kazusa) OX=1111708 GN=hpcE PE=4 SV=1	1	8	8	8	2	1	2	1	3	2	2	1	5	2	5	4	4	3	2	5	2	4	6	3	2	3	1	2	4	4	4	6	1	3	3	1	1	3	4	2	1	1	3	2
P73638	P73638	7	7	7	sp|P73638|CPCE_SYNY3 Phycocyanobilin lyase subunit alpha OS=Synechocystis sp. (strain PCC 6803 / Kazusa) OX=1111708 GN=cpcE PE=3 SV=1	1	7	7	7	0	0	0	3	0	1	1	2	1	0	1	0	3	0	2	2	0	0	2	1	2	1	1	2	0	0	1	0	1	1	2	1	2	0	3	2	2	1	1	0
P73639	P73639	3	3	3	sp|P73639|Y1766_SYNY3 Uncharacterized protein sll1766 OS=Synechocystis sp. (strain PCC 6803 / Kazusa) OX=1111708 GN=sll1766 PE=3 SV=1	1	3	3	3	2	2	0	0	1	0	0	0	0	0	0	0	0	1	0	0	0	0	0	0	0	0	0	0	0	0	0	0	0	0	1	0	0	1	0	0	0	1	0	0
P73641	P73641	1	1	1	tr|P73641|P73641_SYNY3 Sll1764 protein OS=Synechocystis sp. (strain PCC 6803 / Kazusa) OX=1111708 GN=sll1764 PE=4 SV=1	1	1	1	1	0	0	0	0	0	0	0	0	0	0	0	0	0	0	0	0	0	0	0	0	0	0	0	0	0	0	0	0	0	0	0	0	0	0	0	0	0	0	0	0
P73643	P73643	16	16	16	tr|P73643|P73643_SYNY3 Sll1762 protein OS=Synechocystis sp. (strain PCC 6803 / Kazusa) OX=1111708 GN=sll1762 PE=4 SV=1	1	16	16	16	6	6	6	9	5	9	10	7	8	12	10	11	6	9	4	6	9	12	11	9	8	11	8	8	13	13	12	11	9	9	11	9	10	12	11	9	8	11	11	9
P73646	P73646	4	4	4	sp|P73646|KHSE_SYNY3 Homoserine kinase OS=Synechocystis sp. (strain PCC 6803 / Kazusa) OX=1111708 GN=thrB PE=3 SV=1	1	4	4	4	2	0	1	2	1	0	1	2	0	1	2	1	0	0	1	0	0	0	2	1	1	0	1	0	1	1	1	2	0	2	1	0	0	1	0	0	0	0	1	0
P73650	P73650	4	4	4	tr|P73650|P73650_SYNY3 High-affinity branched-chain amino acid transport ATP-binding protein BraG OS=Synechocystis sp. (strain PCC 6803 / Kazusa) OX=1111708 GN=livF PE=4 SV=1	1	4	4	4	1	1	2	1	1	1	2	1	0	0	1	1	1	2	2	1	3	1	2	2	1	1	1	1	0	1	0	2	0	1	1	0	1	1	0	1	0	1	1	1
P73651	P73651	5	5	5	sp|P73651|RIBF_SYNY3 Bifunctional riboflavin kinase/FMN adenylyltransferase OS=Synechocystis sp. (strain PCC 6803 / Kazusa) OX=1111708 GN=ribF PE=3 SV=1	1	5	5	5	3	2	1	2	1	1	0	1	0	0	0	0	2	2	1	1	0	0	0	0	1	1	1	0	0	0	0	0	0	0	1	1	0	0	1	0	0	0	0	0
P73652	P73652	3	3	3	tr|P73652|P73652_SYNY3 Sll1757 protein OS=Synechocystis sp. (strain PCC 6803 / Kazusa) OX=1111708 GN=sll1757 PE=4 SV=1	1	3	3	3	3	3	2	3	3	3	2	3	3	3	3	3	2	3	3	2	3	3	2	3	2	3	2	3	3	3	2	3	2	3	1	3	3	2	2	3	3	3	2	3
P73653	P73653	2	2	2	tr|P73653|P73653_SYNY3 Ssr3188 protein OS=Synechocystis sp. (strain PCC 6803 / Kazusa) OX=1111708 GN=ssr3188 PE=4 SV=1	1	2	2	2	1	0	0	1	1	0	0	1	0	0	0	0	1	2	0	1	0	0	0	0	0	0	0	0	0	0	0	0	0	0	0	0	0	0	0	0	0	0	0	0
P73654	P73654	4	4	4	tr|P73654|P73654_SYNY3 Ssl3364 protein OS=Synechocystis sp. (strain PCC 6803 / Kazusa) OX=1111708 GN=ssl3364 PE=4 SV=1	1	4	4	4	3	4	3	3	3	3	3	3	3	3	3	3	3	3	3	4	3	3	3	3	3	3	3	4	3	3	3	3	3	3	3	3	3	3	3	3	3	3	3	3
P73655	P73655	10	10	10	sp|P73655|SYW_SYNY3 Tryptophan--tRNA ligase OS=Synechocystis sp. (strain PCC 6803 / Kazusa) OX=1111708 GN=trpS PE=3 SV=2	1	10	10	10	4	3	3	5	4	5	4	4	3	3	3	3	5	3	4	3	3	3	1	3	4	3	4	4	4	5	3	3	3	3	3	3	2	3	1	1	3	3	1	3
P73658	P73658	3	3	3	sp|P73658|IOJAP_SYNY3 Ribosomal silencing factor RsfS OS=Synechocystis sp. (strain PCC 6803 / Kazusa) OX=1111708 GN=rsfS PE=1 SV=1	1	3	3	3	2	1	0	1	2	2	0	1	0	0	0	1	3	3	2	1	0	1	0	0	2	1	1	0	0	0	0	0	0	1	0	0	0	0	0	0	0	2	0	1
P73660	P73660	23	23	23	sp|P73660|HEM3_SYNY3 Porphobilinogen deaminase OS=Synechocystis sp. (strain PCC 6803 / Kazusa) OX=1111708 GN=hemC PE=3 SV=1	1	23	23	23	16	16	15	15	16	16	16	19	12	14	17	15	17	18	19	16	14	14	17	12	13	18	16	17	14	13	12	13	13	13	18	12	9	12	15	9	16	18	16	17
P73662	P73662	8	8	8	sp|P73662|PTA_SYNY3 Phosphate acetyltransferase OS=Synechocystis sp. (strain PCC 6803 / Kazusa) OX=1111708 GN=pta PE=3 SV=1	1	8	8	8	1	0	0	0	0	0	2	1	0	0	1	1	1	2	0	2	0	0	0	1	0	0	0	1	0	1	1	1	1	1	1	0	1	0	1	0	0	1	1	1
P73663	P73663	2	2	2	tr|P73663|P73663_SYNY3 Sll2015 protein OS=Synechocystis sp. (strain PCC 6803 / Kazusa) OX=1111708 GN=sll2015 PE=4 SV=1	1	2	2	2	0	0	0	0	0	0	0	0	0	0	0	0	1	1	1	0	0	0	0	0	1	0	0	0	0	0	0	0	0	0	0	0	0	0	0	0	0	0	0	0
P73664	P73664	6	6	6	sp|P73664|SFSA_SYNY3 Sugar fermentation stimulation protein homolog OS=Synechocystis sp. (strain PCC 6803 / Kazusa) OX=1111708 GN=sfsA PE=3 SV=1	1	6	6	6	3	3	2	3	2	2	0	3	1	1	0	1	2	4	2	2	1	1	1	1	0	0	1	2	1	0	1	1	1	1	1	1	1	1	2	1	0	0	0	0
P73665	P73665	3	3	3	tr|P73665|P73665_SYNY3 Sll2013 protein OS=Synechocystis sp. (strain PCC 6803 / Kazusa) OX=1111708 GN=sll2013 PE=4 SV=1	1	3	3	3	0	1	0	0	0	0	0	0	0	0	0	0	2	3	2	1	0	0	0	0	0	0	1	0	0	0	0	0	0	0	0	0	0	0	0	0	0	0	0	0
P73666	P73666	5	5	5	tr|P73666|P73666_SYNY3 RNA polymerase sigma factor OS=Synechocystis sp. (strain PCC 6803 / Kazusa) OX=1111708 GN=rpoD PE=4 SV=1	1	5	5	5	1	1	2	2	1	1	3	3	0	0	0	1	1	3	3	3	0	1	2	1	1	2	1	2	0	0	1	1	0	0	0	0	0	0	0	0	0	0	0	0
P73667	P73667	5	5	5	sp|P73667|QUEE_SYNY3 7-carboxy-7-deazaguanine synthase OS=Synechocystis sp. (strain PCC 6803 / Kazusa) OX=1111708 GN=queE PE=3 SV=1	1	5	5	5	0	1	1	0	0	1	1	0	0	0	0	0	2	4	3	3	0	1	0	0	0	0	0	0	1	0	1	1	0	0	0	0	0	0	0	0	0	0	0	0
P73668	P73668	12	12	12	sp|P73668|MURD_SYNY3 UDP-N-acetylmuramoylalanine--D-glutamate ligase OS=Synechocystis sp. (strain PCC 6803 / Kazusa) OX=1111708 GN=murD PE=3 SV=1	1	12	12	12	7	7	8	9	8	7	7	9	0	0	1	1	7	8	5	8	3	4	2	4	7	8	7	7	1	0	0	0	7	7	5	9	4	6	5	4	5	7	7	8
P73669	P73669	7	7	7	tr|P73669|P73669_SYNY3 Processing protease OS=Synechocystis sp. (strain PCC 6803 / Kazusa) OX=1111708 GN=sll2009 PE=4 SV=1	1	7	7	7	0	1	0	0	0	1	0	0	0	0	0	0	0	0	0	0	0	0	0	0	0	1	1	1	0	0	0	0	1	0	1	0	0	0	0	0	3	4	4	5
P73672	P73672	22	22	22	sp|P73672|ISPG_SYNY3 4-hydroxy-3-methylbut-2-en-1-yl diphosphate synthase (ferredoxin) OS=Synechocystis sp. (strain PCC 6803 / Kazusa) OX=1111708 GN=ispG PE=3 SV=1	1	22	22	22	11	11	8	12	8	13	8	12	8	3	5	5	14	16	9	12	6	4	4	6	12	13	7	12	7	6	2	5	10	10	11	9	9	9	6	3	13	16	13	12
P73674	P73674	1	1	1	tr|P73674|P73674_SYNY3 Sll2006 protein OS=Synechocystis sp. (strain PCC 6803 / Kazusa) OX=1111708 GN=sll2006 PE=4 SV=1	1	1	1	1	1	1	1	1	1	1	1	1	1	1	1	0	1	1	0	0	0	1	1	0	1	1	1	0	1	0	1	0	1	1	1	0	0	1	0	0	1	1	1	0
P73676	P73676	1	1	1	sp|P73676|PSBY_SYNY3 Photosystem II protein Y OS=Synechocystis sp. (strain PCC 6803 / Kazusa) OX=1111708 GN=psbY PE=1 SV=1	1	1	1	1	1	1	0	1	1	1	0	1	1	1	0	1	0	1	0	0	1	1	0	1	1	1	1	1	1	1	1	1	1	1	0	1	0	1	0	0	1	1	0	1
P73677	P73677	4	4	4	tr|P73677|P73677_SYNY3 Methylenetetrahydrofolate reductase OS=Synechocystis sp. (strain PCC 6803 / Kazusa) OX=1111708 GN=slr2141 PE=3 SV=1	1	4	4	4	4	3	4	3	2	4	1	2	0	0	1	1	2	2	3	3	1	1	0	0	2	2	4	3	0	1	2	0	0	1	1	1	1	0	2	1	1	0	1	1
P73679	P73679	9	9	9	tr|P73679|P73679_SYNY3 Isopenicillin N epimerase OS=Synechocystis sp. (strain PCC 6803 / Kazusa) OX=1111708 GN=cefD PE=3 SV=1	1	9	9	9	3	4	2	3	3	4	2	2	1	2	4	4	5	5	3	5	4	7	4	6	1	5	2	2	2	3	4	5	1	4	1	2	3	4	3	3	0	2	0	0
P73680	P73680	11	11	11	tr|P73680|P73680_SYNY3 Sll2002 protein OS=Synechocystis sp. (strain PCC 6803 / Kazusa) OX=1111708 GN=sll2002 PE=4 SV=1	1	11	11	11	6	4	4	4	4	5	3	6	3	3	6	3	4	5	6	4	4	3	4	4	5	4	6	5	3	3	3	3	1	4	3	4	4	5	4	4	5	5	4	4
P73681	P73681	8	8	8	tr|P73681|P73681_SYNY3 Slr2144 protein OS=Synechocystis sp. (strain PCC 6803 / Kazusa) OX=1111708 GN=slr2144 PE=4 SV=1	1	8	8	8	7	7	6	5	5	7	5	6	3	5	4	5	7	7	6	7	3	6	5	3	6	7	6	5	3	5	4	4	3	4	4	4	2	4	5	3	2	5	6	6
P73684	P73684	7	7	7	tr|P73684|P73684_SYNY3 Glucose dehydrogenase OS=Synechocystis sp. (strain PCC 6803 / Kazusa) OX=1111708 GN=gdh PE=4 SV=1	1	7	7	7	3	1	2	1	1	1	1	2	2	2	2	2	4	5	5	1	2	2	3	1	2	2	1	0	1	2	2	3	1	1	2	1	0	2	2	1	1	1	1	1
P73685	P73685	2	2	2	tr|P73685|P73685_SYNY3 Ssl3291 protein OS=Synechocystis sp. (strain PCC 6803 / Kazusa) OX=1111708 GN=ssl3291 PE=4 SV=1	1	2	2	2	0	0	1	1	1	0	0	2	0	2	0	0	1	0	1	1	0	0	2	0	1	0	1	0	1	0	0	2	1	0	2	0	1	1	2	1	0	1	1	0
P73693	P73693	8	8	8	tr|P73693|P73693_SYNY3 Extracellular solute-binding protein OS=Synechocystis sp. (strain PCC 6803 / Kazusa) OX=1111708 GN=sll1699 PE=4 SV=1	1	8	8	8	1	0	0	1	0	0	1	0	1	3	3	0	1	2	1	1	1	4	4	2	0	0	0	1	3	4	2	1	1	1	0	0	2	3	1	1	1	1	2	0
P73695	P73695	6	6	6	sp|P73695|Y1697_SYNY3 Thylakoid-associated protein sll1697 OS=Synechocystis sp. (strain PCC 6803 / Kazusa) OX=1111708 GN=sll1697 PE=4 SV=1	1	6	6	6	1	1	3	2	2	2	3	2	0	0	0	0	4	4	2	2	1	2	2	1	2	2	4	1	0	1	0	0	0	0	0	1	0	0	0	0	0	0	0	0
P73696	P73696	3	3	2	tr|P73696|P73696_SYNY3 Slr1811 protein OS=Synechocystis sp. (strain PCC 6803 / Kazusa) OX=1111708 GN=slr1811 PE=4 SV=1	1	3	3	2	0	0	0	0	0	0	0	0	0	0	0	0	1	1	0	0	0	0	0	0	1	0	0	0	0	0	0	0	0	1	0	0	0	2	1	0	0	0	0	0
P73700	P73700	2	2	2	tr|P73700|P73700_SYNY3 Slr1815 protein OS=Synechocystis sp. (strain PCC 6803 / Kazusa) OX=1111708 GN=slr1815 PE=4 SV=1	1	2	2	2	0	0	0	0	0	0	0	1	0	0	0	0	0	0	0	0	0	0	0	0	1	2	0	0	0	0	0	0	1	1	0	2	1	2	1	1	0	2	1	2
P73701	P73701	4	4	4	tr|P73701|P73701_SYNY3 Slr1816 protein OS=Synechocystis sp. (strain PCC 6803 / Kazusa) OX=1111708 GN=slr1816 PE=4 SV=1	1	4	4	4	0	0	0	0	0	0	0	0	0	0	0	0	0	0	0	0	0	0	0	0	0	0	0	0	0	0	0	0	0	1	0	0	0	0	1	0	1	2	0	2
P73702	P73702	5	5	5	tr|P73702|P73702_SYNY3 Sll1696 protein OS=Synechocystis sp. (strain PCC 6803 / Kazusa) OX=1111708 GN=sll1696 PE=4 SV=1	1	5	5	5	1	1	0	0	0	0	0	0	0	0	1	2	0	0	0	0	0	0	0	0	1	1	0	0	0	1	0	0	0	1	0	0	0	2	2	0	0	0	0	0
P73703	P73703	1	1	1	tr|P73703|P73703_SYNY3 General secretion pathway protein G OS=Synechocystis sp. (strain PCC 6803 / Kazusa) OX=1111708 GN=hofG PE=4 SV=1	1	1	1	1	0	1	0	0	0	1	0	1	0	0	0	0	0	0	0	0	0	0	0	0	0	0	0	0	0	0	0	0	0	0	0	0	0	0	0	0	0	0	0	0
P73704	P73704	6	6	6	tr|P73704|P73704_SYNY3 General secretion pathway protein G OS=Synechocystis sp. (strain PCC 6803 / Kazusa) OX=1111708 GN=hofG PE=4 SV=1	1	6	6	6	4	3	3	4	4	3	3	3	3	4	3	4	3	3	3	3	4	3	3	3	3	3	3	3	3	3	3	3	3	3	3	4	3	3	3	3	3	3	3	3
P73705	P73705	9	9	9	tr|P73705|P73705_SYNY3 Sll1693 protein OS=Synechocystis sp. (strain PCC 6803 / Kazusa) OX=1111708 GN=sll1693 PE=4 SV=1	1	9	9	9	2	4	1	3	2	5	3	7	1	1	2	1	0	1	0	0	0	0	0	0	4	3	0	2	1	1	0	1	1	1	1	1	1	1	0	0	1	2	1	2
P73706	P73706	3	3	3	tr|P73706|P73706_SYNY3 Slr1818 protein OS=Synechocystis sp. (strain PCC 6803 / Kazusa) OX=1111708 GN=slr1818 PE=4 SV=1	1	3	3	3	1	0	0	0	0	0	0	1	0	0	0	0	3	0	1	1	0	0	1	1	2	0	1	1	0	0	0	0	2	1	0	1	1	1	1	1	1	1	0	1
P73710	P73710	5	5	5	tr|P73710|P73710_SYNY3 RNA polymerase sigma factor OS=Synechocystis sp. (strain PCC 6803 / Kazusa) OX=1111708 GN=rpoD PE=4 SV=1	1	5	5	5	1	2	0	1	1	0	0	0	0	0	0	0	1	0	0	1	1	0	0	0	2	0	0	0	0	0	0	0	0	0	0	0	0	0	0	0	1	0	0	1
P73711	P73711	18	18	18	tr|P73711|P73711_SYNY3 Threonine synthase OS=Synechocystis sp. (strain PCC 6803 / Kazusa) OX=1111708 GN=thrC PE=3 SV=1	1	18	18	18	11	15	7	10	15	12	8	11	4	0	3	2	14	12	10	12	5	6	5	7	8	12	10	9	2	0	1	1	3	4	5	6	0	1	1	0	16	14	12	11
P73712	P73712	2	2	2	tr|P73712|P73712_SYNY3 Slr1820 protein OS=Synechocystis sp. (strain PCC 6803 / Kazusa) OX=1111708 GN=slr1820 PE=4 SV=1	1	2	2	2	1	0	0	0	0	0	0	0	2	1	0	0	0	0	0	0	1	1	0	0	0	1	0	0	1	1	0	1	0	1	0	1	1	1	1	1	1	1	1	0
P73713	P73713	6	6	6	tr|P73713|P73713_SYNY3 Sll1687 protein OS=Synechocystis sp. (strain PCC 6803 / Kazusa) OX=1111708 GN=sll1687 PE=4 SV=1	1	6	6	6	0	1	0	0	0	1	0	0	0	0	1	2	2	3	2	1	1	0	1	2	1	0	0	0	0	1	0	1	1	3	1	0	0	1	1	0	0	1	1	0
P73714	P73714	3	3	3	sp|P73714|Y1821_SYNY3 Putative zinc metalloprotease slr1821 OS=Synechocystis sp. (strain PCC 6803 / Kazusa) OX=1111708 GN=slr1821 PE=3 SV=1	1	3	3	3	1	1	0	0	1	0	0	0	0	0	0	0	0	0	0	0	0	0	0	1	0	0	0	0	0	0	0	0	2	2	0	0	0	0	0	0	0	1	0	0
P73716	P73716	7	7	7	tr|P73716|P73716_SYNY3 Slr1732 protein OS=Synechocystis sp. (strain PCC 6803 / Kazusa) OX=1111708 GN=slr1732 PE=4 SV=1	1	7	7	7	2	3	3	2	2	3	3	3	2	1	1	1	2	3	3	4	2	0	1	1	0	4	3	2	1	1	1	1	2	3	3	1	0	1	0	1	4	2	3	2
P73719	P73719	8	8	8	tr|P73719|P73719_SYNY3 Sll1628 protein OS=Synechocystis sp. (strain PCC 6803 / Kazusa) OX=1111708 GN=sll1628 PE=4 SV=1	1	8	8	8	2	1	2	1	1	1	1	1	1	1	1	1	0	1	2	1	1	1	2	0	2	1	1	1	2	1	0	1	2	3	2	2	1	2	2	1	3	2	3	3
P73720	P73720	22	22	22	sp|P73720|OPCA_SYNY3 Putative OxPP cycle protein OpcA OS=Synechocystis sp. (strain PCC 6803 / Kazusa) OX=1111708 GN=opcA PE=4 SV=1	1	22	22	22	16	14	10	13	12	14	11	17	11	14	17	13	14	13	12	14	14	15	18	13	17	12	14	15	16	13	11	13	8	12	15	12	10	13	13	8	10	14	12	13
P73721	P73721	9	9	9	tr|P73721|P73721_SYNY3 ABC transporter OS=Synechocystis sp. (strain PCC 6803 / Kazusa) OX=1111708 GN=slr1735 PE=4 SV=1	1	9	9	9	1	0	0	0	1	2	1	1	3	3	4	4	1	1	0	0	3	2	5	2	1	0	1	1	4	3	3	4	1	3	1	3	1	1	1	2	3	1	5	0
P73722	P73722	10	10	10	sp|P73722|LEXA_SYNY3 Transcription regulator LexA OS=Synechocystis sp. (strain PCC 6803 / Kazusa) OX=1111708 GN=lexA PE=1 SV=1	1	10	10	10	10	9	9	10	10	10	9	10	10	9	9	10	10	10	10	10	10	10	9	9	10	10	9	10	10	10	9	9	10	9	9	9	10	10	9	8	9	9	9	10
P73723	P73723	13	13	13	tr|P73723|P73723_SYNY3 Fumarate reductase iron-sulfur subunit OS=Synechocystis sp. (strain PCC 6803 / Kazusa) OX=1111708 GN=sdhB PE=3 SV=1	1	13	13	13	7	6	5	6	5	5	6	5	9	7	9	11	8	9	8	8	9	10	10	11	8	6	6	3	11	8	9	10	3	6	3	4	6	7	5	4	3	2	3	4
P73724	P73724	6	6	6	tr|P73724|P73724_SYNY3 Regulatory components of sensory transduction system OS=Synechocystis sp. (strain PCC 6803 / Kazusa) OX=1111708 GN=sll1624 PE=4 SV=1	1	6	6	6	1	1	1	1	0	1	0	0	0	0	0	0	1	0	0	2	0	0	0	0	0	0	0	0	1	0	0	0	1	0	1	0	0	0	0	0	0	0	0	0
P73728	P73728	16	16	16	sp|P73728|PRX5_SYNY3 Peroxiredoxin sll1621 OS=Synechocystis sp. (strain PCC 6803 / Kazusa) OX=1111708 GN=sll1621 PE=1 SV=1	1	16	16	16	14	11	14	12	11	13	11	13	11	12	14	13	13	12	13	11	12	12	13	12	12	11	12	10	12	13	13	13	10	12	13	13	11	12	12	10	11	11	13	11
P73730	P73730	5	5	5	tr|P73730|P73730_SYNY3 Sll1620 protein OS=Synechocystis sp. (strain PCC 6803 / Kazusa) OX=1111708 GN=sll1620 PE=4 SV=1	1	5	5	5	3	2	3	2	2	1	2	2	4	2	4	3	3	4	3	3	1	2	3	2	1	3	2	2	2	2	2	3	2	2	3	2	1	3	1	1	2	2	3	1
P73731	P73731	5	5	5	tr|P73731|P73731_SYNY3 Photosystem II reaction center Psb28 protein OS=Synechocystis sp. (strain PCC 6803 / Kazusa) OX=1111708 GN=slr1739 PE=3 SV=1	1	5	5	5	0	0	0	0	1	2	3	2	1	1	1	1	1	1	0	0	0	0	0	1	1	4	1	1	2	2	1	3	0	0	0	0	0	2	0	1	0	0	0	0
P73732	P73732	10	10	10	tr|P73732|P73732_SYNY3 Extracellular solute-binding protein OS=Synechocystis sp. (strain PCC 6803 / Kazusa) OX=1111708 GN=slr1740 PE=4 SV=1	1	10	10	10	1	3	1	3	1	3	1	2	2	2	4	1	2	4	1	3	1	2	1	1	1	2	1	1	4	3	1	1	4	5	3	5	2	3	4	1	2	4	2	1
P73733	P73733	4	4	4	tr|P73733|P73733_SYNY3 Sll1618 protein OS=Synechocystis sp. (strain PCC 6803 / Kazusa) OX=1111708 GN=sll1618 PE=4 SV=1	1	4	4	4	1	0	0	1	1	0	0	1	1	0	0	2	2	3	0	3	3	3	0	2	3	1	0	1	1	0	0	1	3	3	1	2	3	4	2	2	2	2	0	1
P73734	P73734	5	5	5	tr|P73734|P73734_SYNY3 Lipid II isoglutaminyl synthase (glutamine-hydrolyzing) subunit GatD OS=Synechocystis sp. (strain PCC 6803 / Kazusa) OX=1111708 GN=gatD PE=3 SV=1	1	5	5	5	0	0	0	0	0	0	0	0	0	0	0	0	0	0	0	0	0	0	0	0	1	0	0	0	0	0	0	0	0	1	0	0	1	1	1	0	1	0	0	1
P73735	P73735	13	13	13	sp|P73735|NDBB_SYNY3 Demethylphylloquinone reductase NdbB OS=Synechocystis sp. (strain PCC 6803 / Kazusa) OX=1111708 GN=ndbB PE=1 SV=1	1	13	13	13	8	9	5	10	5	8	2	10	6	8	8	11	7	10	7	9	9	11	11	11	6	7	6	6	7	10	9	11	2	4	4	2	4	9	6	2	1	0	0	0
P73736	P73736	16	16	16	tr|P73736|P73736_SYNY3 N-acetylmuramoyl-L-alanine amidase OS=Synechocystis sp. (strain PCC 6803 / Kazusa) OX=1111708 GN=amiA PE=4 SV=1	1	16	16	16	7	8	6	6	7	7	6	7	2	4	4	5	7	6	6	6	4	6	4	5	4	6	6	5	5	6	6	6	5	4	5	6	3	4	5	3	5	5	6	6
P73738	P73738	2	2	2	tr|P73738|P73738_SYNY3 Slr1747 protein OS=Synechocystis sp. (strain PCC 6803 / Kazusa) OX=1111708 GN=slr1747 PE=4 SV=1	1	2	2	2	0	0	0	0	0	0	0	0	0	0	0	0	0	1	0	2	0	0	0	0	0	0	0	0	0	0	0	0	0	0	0	0	0	0	0	0	0	0	0	0
P73742	P73742	4	4	4	tr|P73742|P73742_SYNY3 Sll0858 protein OS=Synechocystis sp. (strain PCC 6803 / Kazusa) OX=1111708 GN=sll0858 PE=3 SV=1	1	4	4	4	1	1	1	1	1	1	0	1	1	0	1	0	1	1	1	1	0	1	1	1	0	2	1	1	0	1	0	0	0	0	0	0	0	0	0	0	1	1	1	1
P73746	P73746	5	5	5	tr|P73746|P73746_SYNY3 Sll0854 protein OS=Synechocystis sp. (strain PCC 6803 / Kazusa) OX=1111708 GN=sll0854 PE=4 SV=1	1	5	5	5	2	3	3	3	1	2	2	2	0	2	4	3	2	3	3	1	3	2	3	2	3	2	2	2	1	2	3	2	1	2	3	2	1	3	3	2	1	2	3	2
P73747	P73747	7	7	7	sp|P73747|CPXS1_SYNY3 Chromophore lyase CpcS/CpeS 1 OS=Synechocystis sp. (strain PCC 6803 / Kazusa) OX=1111708 GN=cpcS1 PE=3 SV=1	1	7	7	7	6	5	6	5	4	6	6	6	4	5	6	6	6	5	6	5	3	4	5	3	5	5	5	5	4	4	4	5	5	4	5	3	5	4	5	4	3	5	4	5
P73754	P73754	9	9	9	sp|P73754|Y863_SYNY3 Metalloprotease slr0863 OS=Synechocystis sp. (strain PCC 6803 / Kazusa) OX=1111708 GN=slr0863 PE=3 SV=1	1	9	9	9	1	2	0	1	1	2	1	2	0	0	0	0	5	4	3	4	0	0	1	0	3	3	1	1	0	0	0	0	0	0	0	0	0	0	0	0	0	1	2	0
P73755	P73755	5	5	5	sp|P73755|MNMA_SYNY3 tRNA-specific 2-thiouridylase MnmA OS=Synechocystis sp. (strain PCC 6803 / Kazusa) OX=1111708 GN=mnmA PE=3 SV=1	1	5	5	5	1	2	0	0	0	1	0	1	0	0	0	0	2	1	1	2	0	0	0	0	1	1	1	1	0	0	0	0	0	0	0	0	0	0	0	0	0	0	0	0
P73757	P73757	8	8	8	tr|P73757|P73757_SYNY3 Neopullulanase OS=Synechocystis sp. (strain PCC 6803 / Kazusa) OX=1111708 GN=nplT PE=4 SV=1	1	8	8	8	2	2	0	0	1	1	1	1	1	0	1	0	4	3	1	3	1	2	1	1	3	2	1	0	2	2	1	2	1	2	1	1	2	2	1	2	0	1	1	1
P73758	P73758	6	6	6	tr|P73758|P73758_SYNY3 ABC transporter OS=Synechocystis sp. (strain PCC 6803 / Kazusa) OX=1111708 GN=slr0864 PE=4 SV=1	1	6	6	6	1	2	3	2	3	1	1	2	0	0	0	0	2	1	2	2	0	1	0	2	1	1	0	2	0	0	0	0	1	1	0	1	1	1	0	0	2	0	0	2
P73759	P73759	5	5	5	tr|P73759|P73759_SYNY3 Slr0865 protein OS=Synechocystis sp. (strain PCC 6803 / Kazusa) OX=1111708 GN=slr0865 PE=4 SV=1	1	5	5	5	2	3	0	1	2	2	0	2	0	0	1	1	0	0	1	1	2	1	0	0	0	1	0	2	1	0	0	1	0	0	1	1	0	0	1	0	1	1	0	1
P73761	P73761	7	7	7	sp|P73761|PYRF_SYNY3 Orotidine 5-phosphate decarboxylase OS=Synechocystis sp. (strain PCC 6803 / Kazusa) OX=1111708 GN=pyrF PE=3 SV=1	1	7	7	7	2	2	3	2	1	4	2	1	1	3	2	3	3	2	2	2	2	2	1	3	2	3	2	4	1	2	2	2	1	1	4	3	1	2	1	1	1	2	2	2
P73762	P73762	15	15	15	tr|P73762|P73762_SYNY3 Sll0837 protein OS=Synechocystis sp. (strain PCC 6803 / Kazusa) OX=1111708 GN=sll0837 PE=4 SV=1	1	15	15	15	11	11	8	13	12	14	8	13	7	5	3	6	13	13	9	12	6	7	7	8	12	11	10	11	9	5	5	6	8	9	6	9	6	8	6	6	11	12	10	10
P73765	P73765	12	12	12	tr|P73765|P73765_SYNY3 Slr0869 protein OS=Synechocystis sp. (strain PCC 6803 / Kazusa) OX=1111708 GN=slr0869 PE=4 SV=1	1	12	12	12	0	0	0	1	0	0	0	0	0	0	1	0	1	2	1	1	0	0	1	1	2	2	0	0	0	0	0	0	1	1	1	3	1	1	1	1	3	4	4	4
P73769	P73769	11	11	11	sp|P73769|MUTS_SYNY3 DNA mismatch repair protein MutS OS=Synechocystis sp. (strain PCC 6803 / Kazusa) OX=1111708 GN=mutS PE=3 SV=2	1	11	11	11	1	2	1	0	0	0	0	2	0	0	0	0	2	3	4	2	0	0	0	0	4	0	0	0	0	0	0	0	0	2	0	1	0	1	0	0	0	1	1	0
P73777	P73777	1	1	1	tr|P73777|P73777_SYNY3 Sll1158 protein OS=Synechocystis sp. (strain PCC 6803 / Kazusa) OX=1111708 GN=sll1158 PE=4 SV=1	1	1	1	1	0	0	0	0	0	0	0	0	0	0	0	0	0	0	0	0	0	1	1	1	0	0	0	0	0	0	0	0	0	0	0	0	0	1	0	1	0	0	0	0
P73785	P73785	14	14	14	tr|P73785|P73785_SYNY3 Phosphate-binding protein OS=Synechocystis sp. (strain PCC 6803 / Kazusa) OX=1111708 GN=pstS PE=3 SV=1	1	14	14	14	12	9	11	11	11	11	11	11	5	6	6	6	13	11	13	12	8	9	11	9	12	12	12	11	7	7	7	6	0	1	0	0	0	0	0	0	2	2	1	0
P73789	P73789	10	10	10	sp|P73789|PPI2_SYNY3 Peptidyl-prolyl cis-trans isomerase slr1251 OS=Synechocystis sp. (strain PCC 6803 / Kazusa) OX=1111708 GN=slr1251 PE=1 SV=1	1	10	10	10	7	6	6	6	7	6	5	7	6	4	5	5	5	6	6	5	4	6	6	5	5	7	6	7	7	4	5	6	5	6	6	6	3	6	6	5	5	6	7	6
P73790	P73790	4	4	4	sp|P73790|PHS_SYNY3 Putative pterin-4-alpha-carbinolamine dehydratase OS=Synechocystis sp. (strain PCC 6803 / Kazusa) OX=1111708 GN=ssl2296 PE=3 SV=1	1	4	4	4	3	1	3	3	3	2	3	3	4	3	4	4	3	3	2	3	3	3	4	4	2	3	2	3	4	4	4	4	2	3	3	3	3	3	3	3	3	2	2	3
P73791	P73791	5	5	5	tr|P73791|P73791_SYNY3 Sll1151 protein OS=Synechocystis sp. (strain PCC 6803 / Kazusa) OX=1111708 GN=sll1151 PE=4 SV=1	1	5	5	5	0	2	1	0	0	2	1	0	0	2	1	0	0	0	1	1	0	3	1	1	1	1	1	0	0	1	0	0	1	2	0	2	0	1	0	0	1	1	1	1
P73794	P73794	1	1	1	tr|P73794|P73794_SYNY3 Slr1253 protein OS=Synechocystis sp. (strain PCC 6803 / Kazusa) OX=1111708 GN=slr1253 PE=4 SV=1	1	1	1	1	0	0	0	0	0	0	0	0	0	0	0	0	0	0	0	0	1	0	0	1	0	0	0	0	1	0	0	1	0	0	0	0	0	1	0	0	0	1	0	1
P73796	P73796	7	7	7	sp|P73796|URE3_SYNY3 Urease subunit gamma OS=Synechocystis sp. (strain PCC 6803 / Kazusa) OX=1111708 GN=ureA PE=3 SV=1	1	7	7	7	5	4	2	5	5	5	3	4	3	5	5	5	4	4	3	4	4	5	5	4	3	5	2	5	3	4	5	5	3	5	4	3	3	5	5	2	0	4	3	3
P73798	P73798	8	8	8	tr|P73798|P73798_SYNY3 Slr1258 protein OS=Synechocystis sp. (strain PCC 6803 / Kazusa) OX=1111708 GN=slr1258 PE=4 SV=1	1	8	8	8	1	3	1	1	1	2	1	3	0	3	4	4	1	1	1	1	4	5	4	3	1	2	2	2	0	5	3	5	1	2	2	1	2	2	2	2	0	1	1	2
P73799	P73799	11	11	11	tr|P73799|P73799_SYNY3 Slr1259 protein OS=Synechocystis sp. (strain PCC 6803 / Kazusa) OX=1111708 GN=slr1259 PE=4 SV=1	1	11	11	11	9	7	8	8	8	9	8	8	5	5	3	2	9	9	8	8	3	2	3	2	6	8	9	8	5	5	6	4	4	3	2	3	3	2	2	0	4	6	5	7
P73800	P73800	5	5	5	tr|P73800|P73800_SYNY3 Slr1260 protein OS=Synechocystis sp. (strain PCC 6803 / Kazusa) OX=1111708 GN=slr1260 PE=4 SV=1	1	5	5	5	5	3	4	3	4	4	5	5	0	1	1	1	4	4	3	4	0	0	0	0	1	5	4	4	2	0	1	1	0	0	0	0	0	0	0	0	3	2	2	3
P73801	P73801	9	9	9	sp|P73801|Y1261_SYNY3 Uncharacterized protein slr1261 OS=Synechocystis sp. (strain PCC 6803 / Kazusa) OX=1111708 GN=slr1261 PE=4 SV=1	1	9	9	9	6	6	3	8	8	8	7	8	1	2	0	0	5	4	6	4	0	2	0	1	5	8	6	7	1	3	1	3	1	2	1	1	0	0	0	0	1	6	4	5
P73803	P73803	10	10	10	tr|P73803|P73803_SYNY3 Slr1263 protein OS=Synechocystis sp. (strain PCC 6803 / Kazusa) OX=1111708 GN=slr1263 PE=4 SV=1	1	10	10	10	6	6	3	5	1	3	1	5	1	2	3	4	2	3	3	1	2	7	6	2	1	4	3	3	2	2	2	3	2	5	3	5	2	6	3	1	4	3	3	3
P73804	P73804	15	15	15	tr|P73804|P73804_SYNY3 Sll1961 protein OS=Synechocystis sp. (strain PCC 6803 / Kazusa) OX=1111708 GN=sll1961 PE=4 SV=1	1	15	15	15	6	9	11	9	9	9	6	10	4	6	6	7	7	8	6	9	6	5	6	7	8	11	10	9	7	7	6	8	8	9	7	10	6	8	6	4	9	10	9	10
P73807	P73807	15	15	15	sp|P73807|HIS8_SYNY3 Histidinol-phosphate aminotransferase OS=Synechocystis sp. (strain PCC 6803 / Kazusa) OX=1111708 GN=hisC PE=3 SV=2	1	15	15	15	6	8	4	7	5	7	3	8	4	6	5	5	7	12	7	8	4	8	6	5	7	8	2	9	4	6	4	5	4	6	5	7	3	7	6	6	4	7	4	6
P73810	P73810	43	43	43	sp|P73810|TOP1_SYNY3 DNA topoisomerase 1 OS=Synechocystis sp. (strain PCC 6803 / Kazusa) OX=1111708 GN=topA PE=3 SV=1	1	43	43	43	28	31	27	30	20	24	20	26	10	16	17	13	29	27	26	26	15	15	19	18	20	23	21	18	11	16	15	15	16	13	13	17	10	16	15	9	8	9	9	8
P73811	P73811	5	5	5	tr|P73811|P73811_SYNY3 Ferredoxin OS=Synechocystis sp. (strain PCC 6803 / Kazusa) OX=1111708 GN=slr2059 PE=4 SV=1	1	5	5	5	0	0	1	1	0	1	1	1	2	3	2	2	1	2	1	2	2	2	2	4	1	1	1	2	3	2	2	2	1	1	0	2	2	2	1	2	1	0	0	0
P73812	P73812	6	6	6	tr|P73812|P73812_SYNY3 Slr2060 protein OS=Synechocystis sp. (strain PCC 6803 / Kazusa) OX=1111708 GN=slr2060 PE=4 SV=1	1	6	6	6	1	0	0	1	0	0	1	0	0	0	2	0	0	0	0	1	0	0	1	0	1	1	0	0	0	0	0	0	0	1	1	2	1	4	2	1	1	0	0	1
P73817	P73817	7	7	7	sp|P73817|SLAP_SYNY3 S-layer protein OS=Synechocystis sp. (strain PCC 6803 / Kazusa) OX=1111708 GN=sll1951 PE=1 SV=1	1	7	7	7	1	0	0	0	0	0	0	0	0	0	0	0	0	0	0	0	2	0	1	1	0	0	1	0	1	1	0	0	2	2	2	1	4	1	1	2	1	0	0	0
P73819	P73819	4	4	4	tr|P73819|P73819_SYNY3 Sll1949 protein OS=Synechocystis sp. (strain PCC 6803 / Kazusa) OX=1111708 GN=sll1949 PE=4 SV=1	1	4	4	4	1	1	2	2	1	2	2	1	1	0	1	1	1	1	1	1	1	1	1	1	1	1	2	2	0	0	2	1	3	3	2	2	1	2	2	2	2	2	3	2
P73820	P73820	4	4	4	sp|P73820|PRMA_SYNY3 Ribosomal protein L11 methyltransferase OS=Synechocystis sp. (strain PCC 6803 / Kazusa) OX=1111708 GN=prmA PE=3 SV=1	1	4	4	4	1	2	2	2	0	0	1	1	1	1	1	1	1	1	1	1	1	1	1	1	1	0	1	1	3	1	1	1	1	1	0	2	1	1	1	0	1	1	1	1
P73821	P73821	23	23	23	sp|P73821|SERA_SYNY3 D-3-phosphoglycerate dehydrogenase OS=Synechocystis sp. (strain PCC 6803 / Kazusa) OX=1111708 GN=serA PE=3 SV=1	1	23	23	23	21	22	15	19	18	21	15	21	15	19	16	15	17	18	16	14	14	17	15	13	18	18	18	19	18	19	14	16	13	18	14	15	12	15	13	10	15	21	16	16
P73824	P73824	9	9	9	sp|P73824|GPX2_SYNY3 Hydroperoxy fatty acid reductase Gpx2 OS=Synechocystis sp. (strain PCC 6803 / Kazusa) OX=1111708 GN=gpx2 PE=1 SV=1	1	9	9	9	9	9	9	9	9	9	9	9	9	9	9	9	9	9	9	9	9	9	9	9	8	9	9	9	8	9	8	7	6	8	8	7	6	9	8	7	2	6	7	5
P73825	P73825	18	18	18	sp|P73825|THIL_SYNY3 Acetyl-CoA acetyltransferase OS=Synechocystis sp. (strain PCC 6803 / Kazusa) OX=1111708 GN=phaA PE=3 SV=2	1	18	18	18	8	9	6	7	7	9	5	9	11	14	10	10	5	11	8	9	10	12	13	12	10	9	8	8	13	16	12	11	8	10	9	9	6	12	9	10	10	10	9	9
P73826	P73826	10	10	10	sp|P73826|PHAB_SYNY3 Acetoacetyl-CoA reductase OS=Synechocystis sp. (strain PCC 6803 / Kazusa) OX=1111708 GN=phaB PE=1 SV=1	1	10	10	10	6	5	4	6	4	6	2	5	5	8	7	7	4	4	3	4	8	8	8	8	5	6	5	3	7	8	7	8	6	7	7	4	5	8	6	2	4	5	5	6
P73831	P73831	3	3	3	tr|P73831|P73831_SYNY3 Slr2000 protein OS=Synechocystis sp. (strain PCC 6803 / Kazusa) OX=1111708 GN=slr2000 PE=4 SV=1	1	3	3	3	0	0	0	0	0	1	0	0	0	0	0	0	0	0	0	0	1	1	1	0	0	1	0	0	0	0	0	0	0	1	0	0	1	1	0	0	0	0	0	0
P73832	P73832	12	12	12	sp|P73832|CPHB_SYNY3 Cyanophycinase OS=Synechocystis sp. (strain PCC 6803 / Kazusa) OX=1111708 GN=cphB PE=1 SV=1	1	12	12	12	6	9	6	6	7	7	8	8	2	4	6	6	9	7	10	7	5	7	8	8	7	6	7	8	2	5	5	5	3	10	8	9	4	8	7	7	5	6	8	7
P73833	P73833	44	44	44	sp|P73833|CPHA_SYNY3 Cyanophycin synthetase OS=Synechocystis sp. (strain PCC 6803 / Kazusa) OX=1111708 GN=cphA PE=3 SV=1	1	44	44	44	19	26	17	13	16	18	18	19	13	8	10	15	20	27	21	19	11	12	20	18	19	17	16	16	17	12	14	12	12	11	12	15	9	12	12	9	14	17	15	19
P73835	P73835	3	3	3	tr|P73835|P73835_SYNY3 Sll1902 protein OS=Synechocystis sp. (strain PCC 6803 / Kazusa) OX=1111708 GN=sll1902 PE=4 SV=1	1	3	3	3	1	2	1	1	0	1	1	1	0	1	1	1	1	1	1	1	1	1	1	1	0	1	2	1	0	1	1	1	0	1	1	1	1	1	1	1	0	1	1	1
P73836	P73836	3	3	3	sp|P73836|Y3402_SYNY3 Uncharacterized protein ssr3402 OS=Synechocystis sp. (strain PCC 6803 / Kazusa) OX=1111708 GN=ssr3402 PE=3 SV=1	1	3	3	3	1	0	3	0	1	0	1	2	0	0	0	0	1	1	1	0	0	0	2	1	1	2	2	1	0	0	1	1	0	0	1	1	0	1	0	0	1	1	3	1
P73837	P73837	10	10	10	tr|P73837|P73837_SYNY3 Slr2004 protein OS=Synechocystis sp. (strain PCC 6803 / Kazusa) OX=1111708 GN=slr2004 PE=4 SV=1	1	10	10	10	0	0	2	3	2	4	3	3	4	3	5	3	2	4	4	4	1	3	2	2	3	4	3	4	6	6	4	5	1	2	1	2	0	0	3	2	3	5	3	5
P73838	P73838	10	3	0	tr|P73838|P73838_SYNY3 Slr1712 protein OS=Synechocystis sp. (strain PCC 6803 / Kazusa) OX=1111708 GN=slr1712 PE=4 SV=1	1	10	3	0	2	3	2	3	3	3	2	3	3	2	4	3	2	3	2	4	3	3	4	3	2	3	2	2	2	3	2	3	3	6	2	4	4	6	4	3	3	5	5	6
P73841	P73841	2	2	2	sp|P73841|Y1613_SYNY3 Uncharacterized protein sll1613 OS=Synechocystis sp. (strain PCC 6803 / Kazusa) OX=1111708 GN=sll1613 PE=4 SV=1	1	2	2	2	1	0	2	1	1	1	1	1	2	0	0	0	2	2	1	1	2	1	1	1	0	1	1	1	1	0	1	1	0	1	1	0	1	1	0	2	0	0	0	0
P73846	P73846	4	4	4	sp|P73846|Y1717_SYNY3 Uncharacterized protein slr1717 OS=Synechocystis sp. (strain PCC 6803 / Kazusa) OX=1111708 GN=slr1717 PE=3 SV=1	1	4	4	4	3	1	1	2	2	2	1	3	0	2	0	0	3	3	1	1	0	2	1	0	2	3	1	3	1	3	1	0	1	1	1	0	0	1	0	0	2	2	1	2
P73848	P73848	4	4	4	sp|P73848|FABZ_SYNY3 3-hydroxyacyl-[acyl-carrier-protein] dehydratase FabZ OS=Synechocystis sp. (strain PCC 6803 / Kazusa) OX=1111708 GN=fabZ PE=3 SV=2	1	4	4	4	3	2	2	2	2	1	2	2	2	0	2	1	2	2	3	0	1	0	0	1	2	2	2	2	0	0	1	0	1	2	1	1	0	1	1	1	1	1	2	1
P73849	P73849	12	12	12	sp|P73849|COMB_SYNY3 Probable 2-phosphosulfolactate phosphatase OS=Synechocystis sp. (strain PCC 6803 / Kazusa) OX=1111708 GN=comB PE=3 SV=1	1	12	12	12	6	5	6	4	5	7	5	6	4	6	6	4	5	6	6	5	4	5	4	2	6	5	6	5	4	4	3	3	9	6	5	6	5	5	6	4	8	6	7	8
P73851	P73851	27	27	27	sp|P73851|SYDND_SYNY3 Aspartate--tRNA(Asp/Asn) ligase OS=Synechocystis sp. (strain PCC 6803 / Kazusa) OX=1111708 GN=aspS PE=3 SV=1	1	27	27	27	22	20	19	21	20	20	18	21	17	16	16	18	16	20	16	16	17	20	15	16	17	17	19	19	16	16	13	17	17	19	18	17	13	15	14	8	19	19	18	19
P73852	P73852	4	4	4	tr|P73852|P73852_SYNY3 Slr1721 protein OS=Synechocystis sp. (strain PCC 6803 / Kazusa) OX=1111708 GN=slr1721 PE=4 SV=1	1	4	4	4	0	0	1	0	1	1	0	0	0	0	0	0	0	0	1	0	0	0	0	0	1	0	0	0	0	0	0	0	0	1	1	1	0	1	1	0	1	0	1	0
P73853	P73853	21	21	21	tr|P73853|P73853_SYNY3 IMP dehydrogenase subunit OS=Synechocystis sp. (strain PCC 6803 / Kazusa) OX=1111708 GN=guaB PE=3 SV=1	1	21	21	21	20	21	21	20	20	20	17	19	15	17	19	19	19	21	20	17	18	19	20	17	20	20	20	20	19	19	18	18	19	20	18	17	18	20	18	16	14	18	16	16
P73856	P73856	4	4	4	tr|P73856|P73856_SYNY3 Slr1724 protein OS=Synechocystis sp. (strain PCC 6803 / Kazusa) OX=1111708 GN=slr1724 PE=4 SV=1	1	4	4	4	0	2	0	0	0	0	1	0	2	1	1	2	1	0	0	1	0	3	1	2	1	1	0	0	2	3	1	1	1	2	0	2	1	2	0	2	0	1	1	2
P73862	P73862	12	12	12	tr|P73862|P73862_SYNY3 Rubisco operon transcriptional regulator OS=Synechocystis sp. (strain PCC 6803 / Kazusa) OX=1111708 GN=rbcR PE=1 SV=1	1	12	12	12	2	6	1	2	2	3	0	2	0	0	0	1	1	3	1	1	4	7	4	5	1	1	0	1	1	0	0	2	4	7	4	3	3	7	5	1	0	0	0	0
P73863	P73863	9	9	9	sp|P73863|NHAS1_SYNY3 Low-affinity Na(+)/H(+) antiporter NhaS1 OS=Synechocystis sp. (strain PCC 6803 / Kazusa) OX=1111708 GN=nhaS1 PE=1 SV=1	1	9	9	9	3	5	2	3	4	4	1	4	4	2	5	4	1	2	2	2	4	6	6	4	3	3	3	1	3	4	4	3	2	5	1	3	3	4	3	4	1	2	2	1
P73864	P73864	3	3	3	tr|P73864|P73864_SYNY3 NarL subfamily OS=Synechocystis sp. (strain PCC 6803 / Kazusa) OX=1111708 GN=sll1592 PE=4 SV=1	1	3	3	3	0	0	0	0	0	0	0	0	0	0	0	0	0	0	0	0	0	0	0	0	0	0	0	0	0	0	0	0	1	1	0	0	0	0	0	0	3	2	2	3
P73865	P73865	5	5	5	tr|P73865|P73865_SYNY3 Sensory transduction histidine kinase OS=Synechocystis sp. (strain PCC 6803 / Kazusa) OX=1111708 GN=sll1590 PE=4 SV=1	1	5	5	5	0	0	0	0	0	0	0	0	0	0	1	0	0	0	1	0	0	0	0	0	0	0	0	0	0	0	0	0	0	0	0	0	0	0	0	0	0	4	1	1
P73866	P73866	5	5	5	sp|P73866|KDPA_SYNY3 Potassium-transporting ATPase potassium-binding subunit OS=Synechocystis sp. (strain PCC 6803 / Kazusa) OX=1111708 GN=kdpA PE=3 SV=1	1	5	5	5	0	0	0	0	0	0	0	0	0	0	0	0	0	0	0	0	0	0	0	0	0	0	0	0	0	0	0	0	4	4	3	4	0	0	0	1	2	4	3	2
P73867	P73867	32	32	32	sp|P73867|KDPB_SYNY3 Potassium-transporting ATPase ATP-binding subunit OS=Synechocystis sp. (strain PCC 6803 / Kazusa) OX=1111708 GN=kdpB PE=3 SV=1	1	32	32	32	2	3	1	2	1	1	1	1	1	1	1	1	2	2	1	0	1	3	1	1	1	1	1	1	1	1	1	1	26	26	24	25	2	1	1	2	27	27	26	26
P73869	P73869	5	5	5	sp|P73869|KDPC_SYNY3 Potassium-transporting ATPase KdpC subunit OS=Synechocystis sp. (strain PCC 6803 / Kazusa) OX=1111708 GN=kdpC PE=3 SV=1	1	5	5	5	0	0	0	0	1	0	0	0	0	0	0	0	0	0	0	0	0	0	0	0	0	0	0	0	0	0	0	0	4	3	3	4	0	0	0	1	4	4	3	4
P73870	P73870	11	11	11	sp|P73870|KDPD_SYNY3 Putative sensor protein KdpD OS=Synechocystis sp. (strain PCC 6803 / Kazusa) OX=1111708 GN=kdpD PE=3 SV=1	1	11	11	11	0	0	0	0	0	0	0	0	0	0	0	0	0	1	0	0	0	0	0	0	0	1	0	0	0	0	0	0	7	6	4	5	0	0	0	0	6	5	4	4
P73872	P73872	11	11	11	tr|P73872|P73872_SYNY3 Sll0254 protein OS=Synechocystis sp. (strain PCC 6803 / Kazusa) OX=1111708 GN=sll0254 PE=4 SV=1	1	11	11	11	2	4	2	2	0	0	3	1	0	0	0	0	3	1	2	1	0	0	0	0	1	0	0	0	0	0	0	0	1	1	0	0	0	1	0	0	0	2	3	0
P73873	P73873	1	1	1	tr|P73873|P73873_SYNY3 Sll0253 protein OS=Synechocystis sp. (strain PCC 6803 / Kazusa) OX=1111708 GN=sll0253 PE=4 SV=1	1	1	1	1	0	0	0	0	0	0	0	0	0	0	0	0	1	0	0	0	0	0	0	0	0	0	0	0	0	0	0	0	0	0	0	0	0	0	0	0	0	1	0	1
P73874	P73874	4	4	4	tr|P73874|P73874_SYNY3 Cob(I)alamin adenosyltransferase OS=Synechocystis sp. (strain PCC 6803 / Kazusa) OX=1111708 GN=cobA PE=4 SV=1	1	4	4	4	3	1	1	0	0	1	0	1	0	0	0	0	0	0	1	0	0	0	0	0	0	1	0	2	1	0	0	0	1	1	1	1	0	0	0	0	1	2	1	2
P73875	P73875	3	3	3	tr|P73875|P73875_SYNY3 Ssl0467 protein OS=Synechocystis sp. (strain PCC 6803 / Kazusa) OX=1111708 GN=ssl0467 PE=4 SV=1	1	3	3	3	1	1	1	2	1	1	1	1	2	1	1	1	1	1	1	1	1	1	1	1	1	1	1	1	1	1	1	1	1	1	1	1	1	1	1	1	1	1	1	1
P73882	P73882	3	3	3	sp|P73882|Y46S_SYNY3 Uncharacterized protein ssl0461 OS=Synechocystis sp. (strain PCC 6803 / Kazusa) OX=1111708 GN=ssl0461 PE=4 SV=1	1	3	3	3	3	1	3	3	3	3	3	3	1	2	2	2	3	3	3	3	2	2	2	3	2	3	3	3	2	2	2	3	3	3	3	3	3	3	3	3	3	3	2	3
P73885	P73885	5	5	5	tr|P73885|P73885_SYNY3 Ribosome biogenesis GTPase A OS=Synechocystis sp. (strain PCC 6803 / Kazusa) OX=1111708 GN=slr0267 PE=3 SV=1	1	5	5	5	2	0	0	2	0	0	0	2	2	0	0	0	2	2	3	2	1	1	0	0	1	1	0	0	0	1	0	0	0	0	0	0	0	0	0	0	0	2	0	1
P73886	P73886	24	24	24	tr|P73886|P73886_SYNY3 Ribosome-binding ATPase YchF OS=Synechocystis sp. (strain PCC 6803 / Kazusa) OX=1111708 GN=ychF PE=3 SV=1	1	24	24	24	16	16	17	15	12	18	12	18	9	14	15	13	12	12	14	9	13	16	15	14	12	16	14	15	13	13	14	14	14	14	15	13	12	13	11	10	9	14	11	14
P73887	P73887	5	5	5	tr|P73887|P73887_SYNY3 UDP-glucose 4-epimerase OS=Synechocystis sp. (strain PCC 6803 / Kazusa) OX=1111708 GN=galE PE=3 SV=1	1	5	5	5	0	2	1	0	1	1	1	1	2	1	1	3	1	1	1	1	3	3	3	4	2	1	1	0	1	1	1	2	1	2	2	2	2	2	1	2	0	2	1	0
P73889	P73889	1	1	1	sp|P73889|Y270_SYNY3 Uncharacterized protein slr0270 OS=Synechocystis sp. (strain PCC 6803 / Kazusa) OX=1111708 GN=slr0270 PE=4 SV=1	1	1	1	1	0	0	0	0	0	0	0	0	0	0	0	0	0	0	0	0	0	0	0	0	0	0	0	0	0	0	0	0	0	0	0	0	0	0	0	0	0	0	0	0
P73896	P73896	4	4	4	tr|P73896|P73896_SYNY3 Sll0242 protein OS=Synechocystis sp. (strain PCC 6803 / Kazusa) OX=1111708 GN=sll0242 PE=4 SV=1	1	4	4	4	0	0	0	0	0	0	0	1	0	0	0	0	1	1	0	1	0	0	0	0	1	0	0	0	0	0	0	0	0	0	0	1	0	1	0	1	1	1	1	1
P73901	P73901	1	1	1	tr|P73901|P73901_SYNY3 50S ribosomal protein L12 honologue OS=Synechocystis sp. (strain PCC 6803 / Kazusa) OX=1111708 GN=ssl0438 PE=4 SV=1	1	1	1	1	0	0	0	0	0	0	0	0	0	0	0	0	0	0	0	0	0	0	0	0	0	0	0	0	0	0	0	0	0	0	0	0	0	1	0	0	0	0	0	0
P73903	P73903	2	2	2	sp|P73903|GLSA_SYNY3 Glutaminase OS=Synechocystis sp. (strain PCC 6803 / Kazusa) OX=1111708 GN=glsA PE=3 SV=1	1	2	2	2	1	0	1	0	0	0	0	0	0	0	0	0	1	0	0	0	0	0	1	0	1	0	1	0	0	0	0	0	0	0	1	0	0	0	0	0	0	0	0	0
P73905	P73905	4	4	4	tr|P73905|P73905_SYNY3 Slr2080 protein OS=Synechocystis sp. (strain PCC 6803 / Kazusa) OX=1111708 GN=slr2080 PE=4 SV=1	1	4	4	4	1	1	1	2	0	2	1	1	1	0	1	0	1	1	1	0	1	0	0	1	1	1	1	0	0	0	0	0	0	1	1	1	1	1	1	0	0	0	2	0
P73906	P73906	4	4	4	tr|P73906|P73906_SYNY3 Prephenate dehydrogenase OS=Synechocystis sp. (strain PCC 6803 / Kazusa) OX=1111708 GN=tyrA PE=1 SV=1	1	4	4	4	1	0	0	0	0	0	0	0	0	1	1	1	1	1	0	0	1	0	1	1	0	0	0	0	1	1	1	1	1	1	0	0	1	1	1	1	1	0	0	0
P73907	P73907	3	3	3	tr|P73907|P73907_SYNY3 Cytochrome c oxidase subunit I OS=Synechocystis sp. (strain PCC 6803 / Kazusa) OX=1111708 GN=ctaD PE=3 SV=1	1	3	3	3	0	1	0	0	0	1	0	0	0	1	0	2	0	0	0	0	1	2	0	2	0	0	0	0	1	2	0	2	0	0	0	0	0	2	1	1	0	0	0	0
P73909	P73909	6	6	6	tr|P73909|P73909_SYNY3 Slr2084 protein OS=Synechocystis sp. (strain PCC 6803 / Kazusa) OX=1111708 GN=slr2084 PE=4 SV=1	1	6	6	6	0	1	1	2	0	0	0	0	0	3	0	4	2	0	0	0	1	2	2	2	0	0	0	0	0	2	0	0	0	1	0	0	3	1	0	0	0	0	0	0
P73910	P73910	6	6	6	sp|P73910|HSLO_SYNY3 33 kDa chaperonin OS=Synechocystis sp. (strain PCC 6803 / Kazusa) OX=1111708 GN=hslO PE=3 SV=1	1	6	6	6	2	2	2	2	0	1	1	1	0	0	1	2	1	0	1	0	0	0	1	1	1	1	0	2	0	0	1	1	0	0	0	0	0	0	0	0	0	0	0	0
P73911	P73911	33	33	33	sp|P73911|KATG_SYNY3 Catalase-peroxidase OS=Synechocystis sp. (strain PCC 6803 / Kazusa) OX=1111708 GN=katG PE=1 SV=1	1	33	33	33	23	21	19	19	23	24	23	22	21	24	26	23	22	23	22	20	15	18	22	17	21	23	23	24	23	24	23	24	12	19	19	18	15	20	16	17	21	21	24	22
P73913	P73913	20	20	20	tr|P73913|P73913_SYNY3 Acetolactate synthase OS=Synechocystis sp. (strain PCC 6803 / Kazusa) OX=1111708 GN=ilvG PE=3 SV=1	1	20	20	20	10	11	8	10	13	8	7	10	6	2	7	3	9	11	6	8	4	7	4	4	12	10	6	9	7	5	6	5	5	8	6	4	5	7	5	1	9	8	7	8
P73914	P73914	15	15	15	tr|P73914|P73914_SYNY3 Squalene-hopene-cyclase OS=Synechocystis sp. (strain PCC 6803 / Kazusa) OX=1111708 GN=shc PE=3 SV=1	1	15	15	15	8	14	4	9	8	9	7	8	3	8	7	5	5	6	2	5	3	5	6	6	4	5	5	5	7	6	4	5	3	4	5	5	5	9	7	6	2	2	1	2
P73918	P73918	22	22	22	tr|P73918|P73918_SYNY3 Acetolactate synthase OS=Synechocystis sp. (strain PCC 6803 / Kazusa) OX=1111708 GN=ilvB PE=3 SV=1	1	22	22	22	12	12	12	12	12	12	7	14	9	11	14	13	18	19	16	16	14	16	17	15	15	13	8	11	13	9	10	11	9	11	12	12	9	15	15	11	7	8	6	8
P73920	P73920	2	2	2	sp|P73920|TXLA_SYNY3 Thiol:disulfide interchange protein TxlA homolog OS=Synechocystis sp. (strain PCC 6803 / Kazusa) OX=1111708 GN=txlA PE=3 SV=1	1	2	2	2	1	1	1	1	1	1	1	1	0	1	1	1	1	2	1	1	1	1	1	1	0	1	1	1	0	1	1	2	0	1	1	1	1	1	0	1	1	1	1	1
P73921	P73921	3	3	3	tr|P73921|P73921_SYNY3 Sll1979 protein OS=Synechocystis sp. (strain PCC 6803 / Kazusa) OX=1111708 GN=sll1979 PE=4 SV=1	1	3	3	3	2	3	1	2	2	2	1	3	1	1	2	1	2	2	2	2	0	2	1	2	2	2	2	2	1	0	1	2	1	2	2	2	2	2	1	2	2	1	2	2
P73922	P73922	19	19	19	sp|P73922|FBSB_SYNY3 D-fructose 1,6-bisphosphatase class 2/sedoheptulose 1,7-bisphosphatase OS=Synechocystis sp. (strain PCC 6803 / Kazusa) OX=1111708 GN=slr2094 PE=1 SV=1	1	19	19	19	12	14	15	14	15	15	15	16	12	15	14	13	11	12	12	13	12	14	12	13	13	15	13	14	14	14	13	13	14	14	13	13	11	13	13	12	14	14	13	13
P73925	P73925	4	4	4	sp|P73925|TRHBN_SYNY3 Group 1 truncated hemoglobin GlbN OS=Synechocystis sp. (strain PCC 6803 / Kazusa) OX=1111708 GN=glbN PE=1 SV=1	1	4	4	4	1	1	1	1	1	2	2	1	0	0	3	1	2	3	3	4	1	1	1	0	1	1	2	1	1	1	2	2	1	2	2	1	2	2	2	2	0	1	3	3
P73926	P73926	7	7	7	tr|P73926|P73926_SYNY3 Hybrid sensory kinase OS=Synechocystis sp. (strain PCC 6803 / Kazusa) OX=1111708 GN=slr2098 PE=4 SV=1	1	7	7	7	0	0	0	0	0	0	0	0	0	0	0	0	0	0	0	0	0	0	0	0	0	0	0	0	0	0	0	0	0	0	0	0	1	0	1	0	1	0	0	0
P73929	P73929	3	3	3	tr|P73929|P73929_SYNY3 Slr2101 protein OS=Synechocystis sp. (strain PCC 6803 / Kazusa) OX=1111708 GN=slr2101 PE=4 SV=1	1	3	3	3	0	0	1	1	2	1	1	1	3	2	2	2	2	2	1	2	2	2	2	2	2	2	1	2	2	3	2	1	1	1	1	2	1	1	0	1	1	2	1	2
P73930	P73930	15	15	15	sp|P73930|FTSY_SYNY3 Signal recognition particle receptor FtsY OS=Synechocystis sp. (strain PCC 6803 / Kazusa) OX=1111708 GN=ftsY PE=3 SV=1	1	15	15	15	9	12	8	8	8	6	5	8	7	9	8	7	10	10	7	8	7	9	9	8	6	7	6	8	7	10	7	10	4	7	5	5	4	9	4	4	1	5	5	7
P73931	P73931	1	1	1	tr|P73931|P73931_SYNY3 Slr2103 protein OS=Synechocystis sp. (strain PCC 6803 / Kazusa) OX=1111708 GN=slr2103 PE=4 SV=1	1	1	1	1	1	1	1	1	0	0	0	0	0	1	1	1	0	0	0	0	0	1	1	0	1	0	1	0	1	1	0	1	0	0	0	0	0	0	0	0	0	0	0	0
P73934	P73934	10	10	10	tr|P73934|P73934_SYNY3 Slr2105 protein OS=Synechocystis sp. (strain PCC 6803 / Kazusa) OX=1111708 GN=slr2105 PE=4 SV=1	1	10	10	10	1	2	0	3	1	0	1	0	2	2	3	4	0	1	1	1	2	4	4	4	1	1	0	0	5	4	3	3	0	1	0	0	1	4	1	2	0	0	0	0
P73935	P73935	6	6	6	sp|P73935|APT_SYNY3 Adenine phosphoribosyltransferase OS=Synechocystis sp. (strain PCC 6803 / Kazusa) OX=1111708 GN=apt PE=3 SV=1	1	6	6	6	5	3	4	5	1	3	4	5	4	3	6	6	4	4	5	5	4	5	4	4	3	3	3	3	5	3	5	4	3	3	5	3	3	4	4	3	2	3	6	4
P73940	P73940	5	5	5	sp|P73940|HHOB_SYNY3 Putative serine protease HhoB OS=Synechocystis sp. (strain PCC 6803 / Kazusa) OX=1111708 GN=hhoB PE=1 SV=1	1	5	5	5	1	2	2	2	0	0	1	2	0	0	0	0	3	1	1	2	0	0	0	1	1	2	0	1	0	0	0	0	0	0	1	0	0	1	1	0	0	1	0	2
P73941	P73941	1	1	1	tr|P73941|P73941_SYNY3 Sll1426 protein OS=Synechocystis sp. (strain PCC 6803 / Kazusa) OX=1111708 GN=sll1426 PE=4 SV=1	1	1	1	1	1	0	1	1	0	1	1	1	1	1	1	1	1	1	1	1	0	1	1	1	1	1	1	1	1	1	1	1	0	0	0	0	0	0	0	0	0	0	0	0
P73942	P73942	18	18	18	sp|P73942|SYP_SYNY3 Proline--tRNA ligase OS=Synechocystis sp. (strain PCC 6803 / Kazusa) OX=1111708 GN=proS PE=3 SV=2	1	18	18	18	6	7	8	6	6	6	5	7	5	5	8	6	4	10	9	7	6	7	7	7	7	5	9	5	3	3	3	6	5	5	6	5	6	8	8	6	2	4	6	5
P73943	P73943	4	4	4	tr|P73943|P73943_SYNY3 Slr1505 protein OS=Synechocystis sp. (strain PCC 6803 / Kazusa) OX=1111708 GN=slr1505 PE=4 SV=1	1	4	4	4	1	1	2	1	2	1	1	2	1	0	1	0	1	1	2	1	0	0	1	0	0	1	1	1	1	0	1	0	1	1	1	0	0	0	1	0	0	0	2	0
P73945	P73945	7	7	7	tr|P73945|P73945_SYNY3 Ssl2781 protein OS=Synechocystis sp. (strain PCC 6803 / Kazusa) OX=1111708 GN=ssl2781 PE=4 SV=1	1	7	7	7	3	0	2	1	2	2	2	1	3	1	3	2	3	3	3	3	3	3	3	4	2	3	3	3	4	3	4	3	3	3	2	4	3	4	4	4	3	4	3	3
P73946	P73946	19	19	19	tr|P73946|P73946_SYNY3 Slr1506 protein OS=Synechocystis sp. (strain PCC 6803 / Kazusa) OX=1111708 GN=slr1506 PE=4 SV=1	1	19	19	19	13	13	12	12	13	15	12	11	14	15	16	15	10	14	10	9	12	16	13	14	13	13	9	12	15	15	14	13	12	17	15	15	13	14	14	12	12	13	14	13
P73947	P73947	7	7	7	tr|P73947|P73947_SYNY3 Slr1507 protein OS=Synechocystis sp. (strain PCC 6803 / Kazusa) OX=1111708 GN=slr1507 PE=4 SV=1	1	7	7	7	3	3	1	2	1	1	1	2	0	0	0	0	3	3	3	2	0	0	0	0	4	4	4	3	0	0	0	0	1	0	0	0	0	0	0	0	4	4	4	5
P73950	P73950	9	9	9	sp|P73950|PLSX_SYNY3 Phosphate acyltransferase OS=Synechocystis sp. (strain PCC 6803 / Kazusa) OX=1111708 GN=plsX PE=3 SV=1	1	9	9	9	4	7	4	3	4	7	5	4	0	3	2	2	5	4	4	4	2	3	2	3	6	4	3	7	2	2	1	1	2	3	2	2	1	0	1	2	4	5	4	5
P73951	P73951	10	10	10	sp|P73951|FABH_SYNY3 3-oxoacyl-[acyl-carrier-protein] synthase 3 OS=Synechocystis sp. (strain PCC 6803 / Kazusa) OX=1111708 GN=fabH PE=3 SV=2	1	10	10	10	6	8	7	6	6	7	5	7	0	1	1	0	4	4	4	4	2	1	0	1	4	5	7	6	0	0	1	0	3	4	4	5	1	4	1	1	5	6	4	6
P73952	P73952	11	11	11	tr|P73952|P73952_SYNY3 Sll1418 protein OS=Synechocystis sp. (strain PCC 6803 / Kazusa) OX=1111708 GN=sll1418 PE=1 SV=1	1	11	11	11	6	9	5	8	4	6	5	7	7	7	4	7	9	8	5	8	7	8	7	7	5	8	4	4	10	6	6	7	4	7	5	3	4	6	2	4	5	4	4	4
P73953	P73953	8	8	8	tr|P73953|P73953_SYNY3 Slr1512 protein OS=Synechocystis sp. (strain PCC 6803 / Kazusa) OX=1111708 GN=slr1512 PE=1 SV=1	1	8	8	8	1	2	1	2	0	2	1	2	2	1	2	2	2	2	2	2	7	6	7	6	3	2	1	1	2	2	2	2	7	7	6	6	8	7	6	6	1	1	1	0
P73954	P73954	7	7	7	sp|P73954|Y1513_SYNY3 Membrane-associated protein slr1513 OS=Synechocystis sp. (strain PCC 6803 / Kazusa) OX=1111708 GN=slr1513 PE=1 SV=1	1	7	7	7	4	4	4	5	3	5	3	4	4	4	4	4	3	3	3	4	4	6	6	4	3	3	2	4	4	5	4	5	4	5	4	4	5	6	4	4	2	3	2	3
P73955	P73955	4	4	4	sp|P73955|NADK2_SYNY3 NAD kinase 2 OS=Synechocystis sp. (strain PCC 6803 / Kazusa) OX=1111708 GN=nadK2 PE=3 SV=1	1	4	4	4	1	1	0	2	0	1	0	0	1	1	0	1	0	1	0	0	0	2	2	1	0	0	0	0	1	1	1	1	1	1	1	1	1	0	1	0	0	1	1	0
P73956	P73956	3	3	3	sp|P73956|THF1_SYNY3 Protein Thf1 OS=Synechocystis sp. (strain PCC 6803 / Kazusa) OX=1111708 GN=thf1 PE=3 SV=1	1	3	3	3	2	2	3	3	1	2	2	3	2	3	2	2	1	3	1	2	2	2	2	2	2	1	2	3	1	2	2	2	1	2	2	2	1	2	2	1	2	2	2	2
P73960	P73960	20	20	20	sp|P73960|LEU3_SYNY3 3-isopropylmalate dehydrogenase OS=Synechocystis sp. (strain PCC 6803 / Kazusa) OX=1111708 GN=leuB PE=3 SV=1	1	20	20	20	11	9	7	12	10	10	8	11	10	8	9	8	8	10	7	8	6	9	11	8	9	11	7	8	9	10	7	9	6	11	8	8	5	8	6	6	10	8	8	7
P73961	P73961	3	3	3	tr|P73961|P73961_SYNY3 Ssr2554 protein OS=Synechocystis sp. (strain PCC 6803 / Kazusa) OX=1111708 GN=ssr2554 PE=4 SV=1	1	3	3	3	2	0	1	2	2	0	2	3	0	0	0	0	2	2	2	2	0	0	0	0	2	1	2	0	0	0	0	0	2	2	2	2	0	1	2	1	2	2	2	2
P73963	P73963	3	3	3	tr|P73963|P73963_SYNY3 HglK OS=Synechocystis sp. (strain PCC 6803 / Kazusa) OX=1111708 GN=hglK PE=4 SV=1	1	3	3	3	0	0	0	0	0	0	0	0	0	1	1	1	0	1	0	0	0	1	1	0	1	0	0	0	2	1	1	2	0	0	0	0	1	1	0	0	0	0	0	0
P73971	P73971	17	17	17	sp|P73971|AMPA_SYNY3 Probable cytosol aminopeptidase OS=Synechocystis sp. (strain PCC 6803 / Kazusa) OX=1111708 GN=pepA PE=3 SV=2	1	17	17	17	8	10	10	8	10	9	7	10	7	8	8	8	8	10	9	8	9	10	9	7	8	9	8	8	10	11	11	9	7	11	10	8	6	12	8	5	7	9	9	7
P73989	P73989	6	6	6	tr|P73989|P73989_SYNY3 Slr2122 protein OS=Synechocystis sp. (strain PCC 6803 / Kazusa) OX=1111708 GN=slr2122 PE=4 SV=1	1	6	6	6	1	1	1	1	0	1	1	1	1	1	1	1	1	2	1	0	1	2	2	1	0	1	1	1	0	1	2	1	0	1	2	2	0	0	1	1	1	0	0	0
P73990	P73990	4	4	4	tr|P73990|P73990_SYNY3 D-isomer specific 2-hydroxyacid dehydrogenase family OS=Synechocystis sp. (strain PCC 6803 / Kazusa) OX=1111708 GN=slr2123 PE=3 SV=1	1	4	4	4	2	2	3	3	4	3	3	3	2	3	2	2	2	3	3	2	2	2	2	1	1	3	2	1	2	2	3	2	2	3	3	2	2	3	1	1	4	2	2	2
P73991	P73991	6	6	6	tr|P73991|P73991_SYNY3 Short-chain alcohol dehydrogenase family OS=Synechocystis sp. (strain PCC 6803 / Kazusa) OX=1111708 GN=slr2124 PE=4 SV=1	1	6	6	6	2	1	0	0	1	3	0	1	1	2	3	1	1	1	0	1	2	3	3	1	0	3	0	1	2	3	1	2	1	0	1	1	2	2	1	3	0	1	0	1
P73992	P73992	5	5	5	tr|P73992|P73992_SYNY3 Slr2125 protein OS=Synechocystis sp. (strain PCC 6803 / Kazusa) OX=1111708 GN=slr2125 PE=4 SV=1	1	5	5	5	1	3	2	3	2	3	1	3	1	1	1	1	0	1	0	0	0	0	0	0	1	1	1	1	0	0	0	0	0	1	1	0	0	0	0	0	0	0	0	1
P73993	P73993	1	1	1	tr|P73993|P73993_SYNY3 Slr2126 protein OS=Synechocystis sp. (strain PCC 6803 / Kazusa) OX=1111708 GN=slr2126 PE=4 SV=1	1	1	1	1	0	0	1	0	0	0	0	0	0	0	0	0	0	0	0	0	0	0	0	0	0	0	0	0	0	0	0	0	0	0	0	0	0	0	0	0	0	0	0	0
P73997	P73997	13	13	13	sp|P73997|AROB_SYNY3 3-dehydroquinate synthase OS=Synechocystis sp. (strain PCC 6803 / Kazusa) OX=1111708 GN=aroB PE=3 SV=1	1	13	13	13	10	11	4	9	7	9	5	10	2	5	0	3	7	11	6	6	0	1	1	0	8	8	5	8	0	0	0	0	1	6	6	5	2	4	4	1	4	7	4	6
P73998	P73998	18	18	18	tr|P73998|P73998_SYNY3 Cation or drug efflux system protein OS=Synechocystis sp. (strain PCC 6803 / Kazusa) OX=1111708 GN=slr2131 PE=3 SV=1	1	18	18	18	5	12	7	6	9	10	5	6	5	4	1	5	8	6	4	8	4	10	5	6	2	9	4	8	4	5	2	5	3	5	4	5	5	8	4	5	0	1	0	1
P74001	P74001	6	6	6	tr|P74001|P74001_SYNY3 Sll1239 protein OS=Synechocystis sp. (strain PCC 6803 / Kazusa) OX=1111708 GN=sll1239 PE=4 SV=1	1	6	6	6	0	0	0	0	0	0	0	0	0	0	1	0	4	4	3	4	0	1	1	1	5	0	0	0	0	2	0	0	1	3	3	3	3	3	3	2	4	3	2	3
P74002	P74002	19	19	19	sp|P74002|Y1322_SYNY3 Metalloprotease slr1322 OS=Synechocystis sp. (strain PCC 6803 / Kazusa) OX=1111708 GN=slr1322 PE=3 SV=1	1	19	19	19	17	16	17	17	14	17	13	16	14	12	15	14	14	17	17	16	13	17	13	12	14	16	16	15	13	11	9	8	11	12	13	10	12	13	11	8	7	9	8	10
P74007	P74007	9	9	9	sp|P74007|SPOT_SYNY3 Probable guanosine-3,5-bis(diphosphate) 3-pyrophosphohydrolase OS=Synechocystis sp. (strain PCC 6803 / Kazusa) OX=1111708 GN=spoT PE=3 SV=1	1	9	9	9	3	3	1	2	3	2	2	4	0	1	1	1	2	1	1	3	0	1	1	3	2	2	1	1	2	3	1	2	0	1	1	1	0	2	1	1	3	3	1	2
P74008	P74008	18	18	18	sp|P74008|SAHH_SYNY3 Adenosylhomocysteinase OS=Synechocystis sp. (strain PCC 6803 / Kazusa) OX=1111708 GN=ahcY PE=3 SV=1	1	18	18	18	15	15	17	13	16	15	16	16	13	13	15	14	16	16	15	15	14	15	16	15	15	15	14	15	13	13	14	14	14	15	16	15	13	14	15	13	14	14	15	15
P74009	P74009	2	2	2	tr|P74009|P74009_SYNY3 Ssr2201 protein OS=Synechocystis sp. (strain PCC 6803 / Kazusa) OX=1111708 GN=ssr2201 PE=4 SV=1	1	2	2	2	0	0	0	0	1	1	0	0	0	0	0	0	0	0	1	0	0	0	1	1	0	0	0	0	0	0	0	0	0	0	0	2	0	2	0	1	0	1	0	0
P74011	P74011	4	4	4	tr|P74011|P74011_SYNY3 Sll1233 protein OS=Synechocystis sp. (strain PCC 6803 / Kazusa) OX=1111708 GN=sll1233 PE=4 SV=1	1	4	4	4	0	0	0	1	1	1	0	1	1	1	1	0	0	1	1	1	1	0	1	0	0	0	1	1	1	0	0	0	1	1	0	1	1	1	1	1	0	1	0	1
P74013	P74013	3	3	3	tr|P74013|P74013_SYNY3 Mannosyltransferase B OS=Synechocystis sp. (strain PCC 6803 / Kazusa) OX=1111708 GN=mtfB PE=4 SV=1	1	3	3	3	1	0	0	1	1	1	0	0	1	0	1	0	1	0	1	0	1	0	1	0	0	1	1	0	0	1	0	0	1	0	0	0	1	1	0	0	1	0	0	0
P74016	P74016	10	10	10	tr|P74016|P74016_SYNY3 Processing protease OS=Synechocystis sp. (strain PCC 6803 / Kazusa) OX=1111708 GN=ymxG PE=4 SV=1	1	10	10	10	3	0	1	0	2	2	2	1	1	3	1	1	5	4	2	2	0	1	1	0	1	3	2	1	1	2	0	2	1	3	2	4	1	5	0	1	2	2	1	1
P74018	P74018	17	17	17	tr|P74018|P74018_SYNY3 Hydrogenase large subunit OS=Synechocystis sp. (strain PCC 6803 / Kazusa) OX=1111708 GN=hoxH PE=3 SV=1	1	17	17	17	5	5	7	7	10	8	9	8	6	7	8	7	6	7	9	7	8	8	11	8	5	9	11	8	9	6	8	11	2	4	3	4	2	5	6	8	3	4	5	4
P74021	P74021	6	6	6	tr|P74021|P74021_SYNY3 Hydrogenase small subunit OS=Synechocystis sp. (strain PCC 6803 / Kazusa) OX=1111708 GN=hoxY PE=4 SV=1	1	6	6	6	4	2	3	3	2	3	4	4	3	3	5	3	2	4	3	1	3	4	4	4	3	4	4	4	3	3	5	4	0	0	0	0	1	3	1	1	0	1	0	2
P74022	P74022	11	11	11	tr|P74022|P74022_SYNY3 Hydrogenase subunit OS=Synechocystis sp. (strain PCC 6803 / Kazusa) OX=1111708 GN=hoxU PE=4 SV=1	1	11	11	11	5	3	4	5	5	7	7	8	6	6	6	7	7	6	7	6	7	6	8	6	5	7	6	7	6	6	5	8	2	3	3	1	4	3	6	6	0	5	4	2
P74023	P74023	10	10	10	tr|P74023|P74023_SYNY3 Sll1222 protein OS=Synechocystis sp. (strain PCC 6803 / Kazusa) OX=1111708 GN=sll1222 PE=4 SV=1	1	10	10	10	5	4	2	5	4	6	6	5	4	6	4	5	9	10	6	6	6	5	5	6	8	7	4	6	4	4	5	4	1	2	1	1	2	5	5	4	2	6	2	3
P74024	P74024	23	23	23	tr|P74024|P74024_SYNY3 Hydrogenase subunit OS=Synechocystis sp. (strain PCC 6803 / Kazusa) OX=1111708 GN=hoxF PE=3 SV=1	1	23	23	23	12	11	10	12	12	15	12	16	13	10	14	12	19	18	17	18	17	15	16	13	17	16	15	14	14	12	14	14	6	10	8	7	11	11	13	10	7	8	11	8
P74025	P74025	6	6	6	tr|P74025|P74025_SYNY3 Potential NAD-reducing hydrogenase subunit OS=Synechocystis sp. (strain PCC 6803 / Kazusa) OX=1111708 GN=sll1220 PE=3 SV=1	1	6	6	6	2	2	2	1	3	3	1	2	5	4	3	2	2	3	1	3	3	5	4	3	1	4	2	3	4	3	2	4	0	0	0	0	1	2	2	2	0	1	1	1
P74027	P74027	25	25	25	tr|P74027|P74027_SYNY3 Slr1334 protein OS=Synechocystis sp. (strain PCC 6803 / Kazusa) OX=1111708 GN=slr1334 PE=3 SV=1	1	25	25	25	7	7	9	9	9	10	7	8	6	6	3	4	10	9	6	6	5	7	7	5	11	5	7	10	6	5	4	4	10	10	7	10	8	9	9	6	7	10	8	11
P74029	P74029	11	11	11	tr|P74029|P74029_SYNY3 Ycf39 protein OS=Synechocystis sp. (strain PCC 6803 / Kazusa) OX=1111708 GN=ycf39 PE=4 SV=1	1	11	11	11	6	5	5	6	7	6	5	4	6	8	7	9	5	6	5	6	7	8	7	8	6	6	4	4	8	8	7	8	6	7	7	7	8	8	7	6	4	4	4	4
P74030	P74030	3	3	3	tr|P74030|P74030_SYNY3 Sll1217 protein OS=Synechocystis sp. (strain PCC 6803 / Kazusa) OX=1111708 GN=sll1217 PE=4 SV=1	1	3	3	3	2	1	1	1	0	0	1	2	0	1	0	1	1	1	1	0	0	0	0	0	0	0	1	2	1	1	0	1	1	1	1	1	1	1	1	0	0	2	1	1
P74032	P74032	5	5	5	tr|P74032|P74032_SYNY3 D-alanyl-D-alanine carboxypeptidase OS=Synechocystis sp. (strain PCC 6803 / Kazusa) OX=1111708 GN=dacB PE=3 SV=1	1	5	5	5	0	0	0	0	0	0	0	0	0	0	0	0	0	0	0	0	0	0	0	0	0	0	0	0	0	0	0	0	0	1	0	1	1	0	1	0	1	2	1	1
P74033	P74033	16	16	16	tr|P74033|P74033_SYNY3 Slr0806 protein OS=Synechocystis sp. (strain PCC 6803 / Kazusa) OX=1111708 GN=slr0806 PE=4 SV=1	1	16	16	16	7	10	6	8	6	4	4	6	4	7	5	7	6	7	3	7	8	11	9	8	7	5	5	6	6	8	5	9	6	7	6	8	5	9	5	6	4	5	3	3
P74035	P74035	6	6	6	sp|P74035|RIMM_SYNY3 Ribosome maturation factor RimM OS=Synechocystis sp. (strain PCC 6803 / Kazusa) OX=1111708 GN=rimM PE=3 SV=1	1	6	6	6	2	0	1	0	0	0	1	1	0	0	0	0	3	4	1	3	1	0	0	1	2	0	1	0	0	0	0	0	1	2	0	1	0	2	0	0	0	0	0	0
P74036	P74036	15	15	15	tr|P74036|P74036_SYNY3 UDP-glucuronate decarboxylase OS=Synechocystis sp. (strain PCC 6803 / Kazusa) OX=1111708 GN=rfbB PE=3 SV=1	1	15	15	15	10	12	6	8	8	12	8	11	1	8	4	8	4	8	4	6	6	5	4	4	8	9	7	9	5	4	5	6	5	10	9	8	2	9	4	2	4	7	5	9
P74041	P74041	6	6	6	sp|P74041|Y816_SYNY3 Uncharacterized oxidoreductase sll0816 OS=Synechocystis sp. (strain PCC 6803 / Kazusa) OX=1111708 GN=sll0816 PE=3 SV=1	1	6	6	6	2	2	2	2	1	2	0	2	2	1	1	1	2	1	0	1	1	2	0	1	1	3	0	2	3	1	1	1	1	1	1	1	1	1	1	1	0	1	0	0
P74042	P74042	4	4	4	tr|P74042|P74042_SYNY3 Sll0815 protein OS=Synechocystis sp. (strain PCC 6803 / Kazusa) OX=1111708 GN=sll0815 PE=3 SV=1	1	4	4	4	3	1	1	2	1	1	0	1	1	1	1	1	0	0	0	1	1	1	1	0	0	1	0	0	2	1	1	1	0	1	0	0	0	0	0	0	0	0	0	0
P74043	P74043	2	2	2	tr|P74043|P74043_SYNY3 Sll0814 protein OS=Synechocystis sp. (strain PCC 6803 / Kazusa) OX=1111708 GN=sll0814 PE=4 SV=1	1	2	2	2	1	1	1	1	2	1	0	1	2	0	0	1	0	1	0	1	1	1	1	1	1	1	1	1	2	1	0	0	0	0	0	0	0	0	0	0	1	0	0	0
P74044	P74044	7	7	7	tr|P74044|P74044_SYNY3 Cytochrome c oxidase subunit 2 OS=Synechocystis sp. (strain PCC 6803 / Kazusa) OX=1111708 GN=ctaC PE=3 SV=1	1	7	7	7	3	2	1	1	1	3	0	2	2	4	4	3	2	1	1	1	2	3	3	4	1	2	0	1	4	3	3	3	2	1	2	2	4	2	1	3	1	1	2	1
P74048	P74048	2	2	2	tr|P74048|P74048_SYNY3 Slr0815 protein OS=Synechocystis sp. (strain PCC 6803 / Kazusa) OX=1111708 GN=slr0815 PE=4 SV=1	1	2	2	2	1	0	0	0	1	0	0	0	0	0	0	0	1	0	0	0	0	0	0	0	1	0	1	0	1	1	0	0	0	0	0	0	0	0	0	0	0	0	0	0
P74049	P74049	3	3	3	tr|P74049|P74049_SYNY3 Slr0816 protein OS=Synechocystis sp. (strain PCC 6803 / Kazusa) OX=1111708 GN=slr0816 PE=4 SV=1	1	3	3	3	1	1	1	1	0	0	1	1	0	0	1	0	3	1	1	1	1	1	1	1	1	1	1	1	0	0	1	0	0	0	1	1	1	1	1	1	0	0	0	0
P74054	P74054	8	8	8	tr|P74054|P74054_SYNY3 Slr0818 protein OS=Synechocystis sp. (strain PCC 6803 / Kazusa) OX=1111708 GN=slr0818 PE=4 SV=1	1	8	8	8	1	2	2	0	1	0	1	0	0	0	0	1	4	3	2	0	1	4	4	3	3	2	1	0	0	1	2	1	1	2	1	1	0	1	2	0	1	1	2	0
P74060	P74060	5	5	5	sp|P74060|Y821_SYNY3 Putative sulfur carrier protein slr0821 OS=Synechocystis sp. (strain PCC 6803 / Kazusa) OX=1111708 GN=slr0821 PE=3 SV=1	1	5	5	5	2	2	5	3	5	3	4	3	5	5	5	5	4	3	4	4	4	4	5	4	3	3	3	3	5	5	5	4	3	3	4	4	4	5	5	3	4	3	4	3
P74061	P74061	7	7	7	sp|P74061|RPE_SYNY3 Ribulose-phosphate 3-epimerase OS=Synechocystis sp. (strain PCC 6803 / Kazusa) OX=1111708 GN=rpe PE=1 SV=3	1	7	7	7	4	6	4	6	6	6	5	6	5	2	2	3	4	7	6	7	6	6	6	5	5	5	4	5	4	4	4	4	5	6	6	6	6	7	7	4	6	4	5	3
P74062	P74062	5	5	5	tr|P74062|P74062_SYNY3 Cation-transporting ATPase E1-E2 ATPase OS=Synechocystis sp. (strain PCC 6803 / Kazusa) OX=1111708 GN=slr0822 PE=4 SV=1	1	5	5	5	1	1	0	0	0	0	0	0	2	1	0	0	1	1	2	0	1	1	0	0	0	1	1	0	0	1	1	0	0	0	0	0	0	1	0	0	0	0	0	0
P74063	P74063	9	9	9	sp|P74063|YCF3_SYNY3 Photosystem I assembly protein Ycf3 OS=Synechocystis sp. (strain PCC 6803 / Kazusa) OX=1111708 GN=ycf3 PE=3 SV=1	1	9	9	9	3	0	4	4	4	4	4	7	2	2	1	3	4	3	4	4	1	1	4	3	2	3	5	5	3	3	3	1	5	7	6	5	6	6	6	6	5	5	7	6
P74067	P74067	1	1	1	tr|P74067|P74067_SYNY3 Ssl1498 protein OS=Synechocystis sp. (strain PCC 6803 / Kazusa) OX=1111708 GN=ssl1498 PE=4 SV=1	1	1	1	1	1	1	1	1	1	1	1	1	0	0	1	1	1	0	1	1	1	0	1	0	1	1	1	1	1	1	0	1	1	0	0	0	1	1	0	1	0	1	1	1
P74069	P74069	7	7	7	sp|P74069|NDHN_SYNY3 NAD(P)H-quinone oxidoreductase subunit N OS=Synechocystis sp. (strain PCC 6803 / Kazusa) OX=1111708 GN=ndhN PE=1 SV=1	1	7	7	7	5	5	4	4	4	5	4	5	4	4	5	7	3	3	3	3	6	6	7	6	4	5	5	5	5	5	6	6	4	7	5	4	4	5	7	6	3	5	4	6
P74070	P74070	14	14	14	sp|P74070|EFTS_SYNY3 Elongation factor Ts OS=Synechocystis sp. (strain PCC 6803 / Kazusa) OX=1111708 GN=tsf PE=1 SV=3	1	14	14	14	11	9	11	9	11	8	6	9	7	9	9	7	10	11	11	10	8	8	10	8	10	8	12	9	8	9	9	8	8	8	9	7	7	8	7	7	8	8	9	8
P74071	P74071	16	16	16	sp|P74071|RS2_SYNY3 30S ribosomal protein S2 OS=Synechocystis sp. (strain PCC 6803 / Kazusa) OX=1111708 GN=rpsB PE=3 SV=1	1	16	16	16	14	10	11	10	11	11	12	13	10	9	9	9	13	12	12	12	8	9	10	9	13	12	12	11	9	9	12	8	8	8	8	9	9	9	9	7	9	11	11	10
P74072	P74072	2	2	2	sp|P74072|CAX_SYNY3 Ca(2+)/H(+) antiporter OS=Synechocystis sp. (strain PCC 6803 / Kazusa) OX=1111708 GN=slr1336 PE=1 SV=1	1	2	2	2	0	1	0	0	0	1	0	0	1	1	0	1	0	0	0	0	1	1	0	1	0	0	0	0	1	1	0	1	1	1	0	0	1	1	0	1	0	0	0	0
P74073	P74073	8	8	8	tr|P74073|P74073_SYNY3 Sll1258 protein OS=Synechocystis sp. (strain PCC 6803 / Kazusa) OX=1111708 GN=sll1258 PE=4 SV=1	1	8	8	8	4	3	4	3	2	3	3	4	3	3	4	3	4	4	6	5	3	5	5	4	4	3	5	4	2	5	4	5	2	3	4	4	3	4	4	1	2	5	5	5
P74074	P74074	12	12	12	tr|P74074|P74074_SYNY3 Slr1338 protein OS=Synechocystis sp. (strain PCC 6803 / Kazusa) OX=1111708 GN=slr1338 PE=4 SV=1	1	12	12	12	5	5	4	3	4	3	2	3	7	3	7	5	5	5	4	1	4	4	6	4	3	4	3	3	6	5	4	5	4	5	4	2	6	4	4	4	2	5	4	4
P74075	P74075	5	5	5	tr|P74075|P74075_SYNY3 Slr1339 protein OS=Synechocystis sp. (strain PCC 6803 / Kazusa) OX=1111708 GN=slr1339 PE=4 SV=1	1	5	5	5	0	0	0	1	0	1	0	0	1	0	0	0	0	0	0	0	0	0	0	0	0	1	0	0	1	0	0	0	1	0	1	0	1	0	0	0	1	1	0	0
P74079	P74079	19	19	19	tr|P74079|P74079_SYNY3 Slr1342 protein OS=Synechocystis sp. (strain PCC 6803 / Kazusa) OX=1111708 GN=slr1342 PE=3 SV=1	1	19	19	19	11	15	7	16	10	15	8	16	13	11	12	13	9	10	8	10	10	13	9	13	13	13	9	12	11	12	8	12	12	15	14	15	10	15	12	7	11	14	12	14
P74081	P74081	7	7	7	sp|P74081|AATNT_SYNY3 A-adding tRNA nucleotidyltransferase OS=Synechocystis sp. (strain PCC 6803 / Kazusa) OX=1111708 GN=sll1253 PE=1 SV=1	1	7	7	7	1	1	0	2	0	0	0	0	0	0	0	0	1	1	1	0	0	1	0	0	1	1	0	0	0	0	1	0	1	0	0	0	0	0	0	0	0	0	0	0
P74082	P74082	11	11	11	tr|P74082|P74082_SYNY3 Sll1252 protein OS=Synechocystis sp. (strain PCC 6803 / Kazusa) OX=1111708 GN=sll1252 PE=4 SV=1	1	11	11	11	5	6	5	6	4	5	2	5	2	5	4	4	4	5	6	6	3	4	4	4	4	4	3	5	5	4	3	4	2	2	1	2	2	3	2	0	0	0	2	1
P74084	P74084	5	5	5	tr|P74084|P74084_SYNY3 Sll1251 protein OS=Synechocystis sp. (strain PCC 6803 / Kazusa) OX=1111708 GN=sll1251 PE=4 SV=1	1	5	5	5	1	1	0	1	0	0	0	0	0	0	0	0	0	2	0	0	0	0	0	0	1	0	0	0	0	0	0	0	0	0	0	0	0	0	0	0	1	0	0	1
P74089	P74089	3	3	3	sp|P74089|CYSE_SYNY3 Serine acetyltransferase OS=Synechocystis sp. (strain PCC 6803 / Kazusa) OX=1111708 GN=cysE PE=3 SV=1	1	3	3	3	1	1	1	1	1	1	0	0	0	1	1	1	0	0	0	1	0	1	1	0	0	1	1	1	0	0	1	0	0	1	0	1	0	1	1	1	0	1	0	0
P74094	P74094	6	6	6	tr|P74094|P74094_SYNY3 Slr1958 protein OS=Synechocystis sp. (strain PCC 6803 / Kazusa) OX=1111708 GN=slr1958 PE=4 SV=1	1	6	6	6	3	3	2	3	2	3	2	3	3	2	3	2	3	3	3	3	2	2	3	2	3	3	2	1	3	3	3	3	2	3	4	4	3	3	4	2	3	2	2	2
P74100	P74100	11	11	11	tr|P74100|P74100_SYNY3 Extracytoplasmic solute receptor protein OS=Synechocystis sp. (strain PCC 6803 / Kazusa) OX=1111708 GN=slr1962 PE=3 SV=1	1	11	11	11	1	4	0	1	3	3	0	2	7	5	4	6	2	3	2	3	5	7	6	8	2	3	1	3	9	6	3	4	5	5	4	4	5	5	5	4	1	4	2	3
P74101	P74101	10	10	10	sp|P74101|Y1895_SYNY3 Uncharacterized protein sll1895 OS=Synechocystis sp. (strain PCC 6803 / Kazusa) OX=1111708 GN=sll1895 PE=4 SV=1	1	10	10	10	1	3	1	1	0	2	0	1	1	2	1	2	1	2	2	1	1	1	2	2	2	2	0	0	2	1	1	1	0	0	1	0	1	3	0	0	1	1	0	1
P74102	P74102	17	17	17	sp|P74102|OCP_SYNY3 Orange carotenoid-binding protein OS=Synechocystis sp. (strain PCC 6803 / Kazusa) OX=1111708 GN=slr1963 PE=1 SV=1	1	17	17	17	7	10	8	10	8	10	8	11	10	10	12	10	9	9	9	9	8	9	9	9	11	10	10	10	10	9	9	10	9	10	11	9	8	11	8	9	9	12	10	10
P74103	P74103	3	3	3	sp|P74103|FRP_SYNY3 Fluorescence recovery protein OS=Synechocystis sp. (strain PCC 6803 / Kazusa) OX=1111708 GN=frp PE=1 SV=2	1	3	3	3	3	1	3	2	1	1	1	1	1	1	1	1	2	1	3	2	1	1	0	1	1	1	2	1	1	1	1	1	1	1	1	1	0	0	0	0	1	2	2	1
P74104	P74104	13	13	13	sp|P74104|RIBBA_SYNY3 Riboflavin biosynthesis protein RibBA OS=Synechocystis sp. (strain PCC 6803 / Kazusa) OX=1111708 GN=ribBA PE=3 SV=1	1	13	13	13	5	6	2	5	2	3	1	4	2	1	1	1	8	6	5	5	1	0	0	1	4	3	2	3	0	0	1	0	0	2	0	1	1	1	2	1	0	1	0	2
P74106	P74106	13	13	13	sp|P74106|HIS6_SYNY3 Imidazole glycerol phosphate synthase subunit HisF OS=Synechocystis sp. (strain PCC 6803 / Kazusa) OX=1111708 GN=hisF PE=3 SV=1	1	13	13	13	4	5	3	5	3	4	3	6	5	5	7	8	4	7	5	3	4	8	9	5	4	4	5	3	7	5	3	5	1	4	3	4	1	5	3	0	1	4	3	4
P74107	P74107	3	3	3	tr|P74107|P74107_SYNY3 Sll1892 protein OS=Synechocystis sp. (strain PCC 6803 / Kazusa) OX=1111708 GN=sll1892 PE=4 SV=1	1	3	3	3	0	0	0	0	1	0	0	0	3	2	3	1	0	0	0	0	0	1	2	2	0	0	0	0	2	2	3	3	1	0	1	0	2	2	1	2	0	0	2	1
P74109	P74109	6	6	6	tr|P74109|P74109_SYNY3 Sll1891 protein OS=Synechocystis sp. (strain PCC 6803 / Kazusa) OX=1111708 GN=sll1891 PE=4 SV=1	1	6	6	6	2	2	1	1	1	2	1	1	1	2	2	1	2	2	1	1	1	2	1	1	2	1	1	1	2	2	1	1	1	1	1	1	1	1	1	1	1	3	1	2
P74111	P74111	1	1	1	tr|P74111|P74111_SYNY3 Hybrid sensory kinase OS=Synechocystis sp. (strain PCC 6803 / Kazusa) OX=1111708 GN=slr1969 PE=4 SV=1	1	1	1	1	1	1	0	1	0	0	1	1	0	0	0	0	1	0	0	0	0	0	0	0	1	0	0	1	0	0	0	0	0	1	0	0	0	0	0	0	0	1	1	1
P74112	P74112	7	7	7	tr|P74112|P74112_SYNY3 Ssr3341 protein OS=Synechocystis sp. (strain PCC 6803 / Kazusa) OX=1111708 GN=ssr3341 PE=1 SV=1	1	7	7	7	3	1	1	3	2	0	1	2	5	3	4	5	5	2	1	3	4	2	6	5	3	1	1	3	5	3	4	4	1	1	2	1	4	5	4	3	1	1	0	1
P74113	P74113	9	9	9	tr|P74113|P74113_SYNY3 Slr1970 protein OS=Synechocystis sp. (strain PCC 6803 / Kazusa) OX=1111708 GN=slr1970 PE=4 SV=1	1	9	9	9	6	5	8	6	7	6	6	6	7	7	6	6	8	8	8	8	5	5	6	5	6	6	6	6	7	7	6	7	5	6	4	4	5	6	5	5	4	6	4	4
P74115	P74115	2	2	2	tr|P74115|P74115_SYNY3 Sensory transduction histidine kinase OS=Synechocystis sp. (strain PCC 6803 / Kazusa) OX=1111708 GN=sll1888 PE=4 SV=1	1	2	2	2	1	1	1	1	1	1	0	1	1	1	1	1	1	1	0	1	1	1	1	1	0	1	1	1	1	1	1	1	1	1	1	1	1	1	1	1	1	1	1	1
P74117	P74117	6	6	6	sp|P74117|Y1972_SYNY3 Uncharacterized PIN and TRAM-domain containing protein slr1972 OS=Synechocystis sp. (strain PCC 6803 / Kazusa) OX=1111708 GN=slr1972 PE=3 SV=1	1	6	6	6	1	4	0	1	0	2	0	1	2	3	0	0	2	1	0	0	1	3	2	2	3	1	2	1	3	3	0	1	0	2	1	1	1	1	1	0	0	0	1	0
P74119	P74119	4	4	4	tr|P74119|P74119_SYNY3 Sll1885 protein OS=Synechocystis sp. (strain PCC 6803 / Kazusa) OX=1111708 GN=sll1885 PE=4 SV=1	1	4	4	4	0	0	0	0	1	0	0	1	0	1	0	0	0	0	0	0	0	0	0	0	0	0	0	0	0	1	0	0	1	0	1	0	1	0	1	1	0	0	0	0
P74120	P74120	14	14	14	sp|P74120|DER_SYNY3 GTPase Der OS=Synechocystis sp. (strain PCC 6803 / Kazusa) OX=1111708 GN=der PE=3 SV=1	1	14	14	14	2	3	2	1	0	2	2	1	0	0	0	1	8	9	7	8	0	0	1	0	8	3	2	0	1	1	0	0	0	0	1	0	1	0	1	1	2	1	2	0
P74122	P74122	15	15	15	sp|P74122|ARGJ_SYNY3 Arginine biosynthesis bifunctional protein ArgJ OS=Synechocystis sp. (strain PCC 6803 / Kazusa) OX=1111708 GN=argJ PE=3 SV=2	1	15	15	15	12	12	10	11	10	13	12	10	10	10	12	12	12	13	11	10	10	13	13	10	11	14	13	12	11	13	12	12	9	12	12	12	10	11	12	12	9	11	12	13
P74124	P74124	14	14	14	tr|P74124|P74124_SYNY3 Renin-binding protein OS=Synechocystis sp. (strain PCC 6803 / Kazusa) OX=1111708 GN=slr1975 PE=3 SV=1	1	14	14	14	6	8	3	7	3	5	2	6	2	1	2	2	3	5	2	4	1	4	1	2	3	6	3	5	1	2	2	3	3	3	1	3	1	2	1	0	3	4	4	7
P74125	P74125	4	4	4	sp|P74125|Y1880_SYNY3 UPF0047 protein sll1880 OS=Synechocystis sp. (strain PCC 6803 / Kazusa) OX=1111708 GN=sll1880 PE=3 SV=1	1	4	4	4	0	1	0	1	0	0	0	0	0	0	0	0	2	2	1	1	1	1	0	0	0	0	1	0	0	0	0	0	0	0	0	0	0	0	0	0	0	0	0	0
P74127	P74127	3	3	3	tr|P74127|P74127_SYNY3 ABC transporter OS=Synechocystis sp. (strain PCC 6803 / Kazusa) OX=1111708 GN=sll1878 PE=4 SV=1	1	3	3	3	0	0	0	0	0	0	0	0	0	0	0	0	1	0	0	0	0	0	0	0	0	1	0	0	1	0	0	0	0	0	0	0	0	1	1	0	0	0	0	0
P74132	P74132	13	13	13	sp|P74132|HEMN_SYNY3 Oxygen-independent coproporphyrinogen III oxidase OS=Synechocystis sp. (strain PCC 6803 / Kazusa) OX=1111708 GN=hemN PE=1 SV=1	1	13	13	13	0	1	1	0	2	3	1	5	1	0	1	1	2	2	1	0	2	1	0	2	6	4	5	4	0	0	0	1	0	1	0	1	0	1	1	1	0	0	0	0
P74133	P74133	11	11	11	sp|P74133|HO2_SYNY3 Heme oxygenase 2 OS=Synechocystis sp. (strain PCC 6803 / Kazusa) OX=1111708 GN=pbsA2 PE=1 SV=1	1	11	11	11	0	0	0	0	3	3	2	3	0	0	0	0	3	0	1	0	0	0	0	0	11	5	5	5	0	0	0	0	0	0	0	0	0	0	0	0	0	0	0	0
P74134	P74134	7	7	7	sp|P74134|ACSF2_SYNY3 Magnesium-protoporphyrin IX monomethyl ester [oxidative] cyclase 2 OS=Synechocystis sp. (strain PCC 6803 / Kazusa) OX=1111708 GN=acsF2 PE=3 SV=1	1	7	7	7	1	0	1	1	2	1	0	2	0	0	0	0	1	1	1	1	0	1	0	0	1	2	4	2	0	0	1	0	1	0	0	0	0	0	0	0	1	1	0	0
P74135	P74135	7	7	7	tr|P74135|P74135_SYNY3 Sll1873 protein OS=Synechocystis sp. (strain PCC 6803 / Kazusa) OX=1111708 GN=sll1873 PE=4 SV=1	1	7	7	7	5	4	3	4	6	4	5	4	7	6	6	5	4	3	3	3	5	5	6	4	3	4	6	4	6	6	6	6	3	4	4	4	3	4	4	3	6	6	7	5
P74137	P74137	4	4	4	tr|P74137|P74137_SYNY3 Histidine kinase OS=Synechocystis sp. (strain PCC 6803 / Kazusa) OX=1111708 GN=sll1871 PE=4 SV=1	1	4	4	4	1	1	0	0	0	0	1	0	0	0	0	0	0	0	1	1	1	1	1	0	0	0	0	0	0	0	0	0	0	0	0	0	0	1	1	0	0	0	1	0
P74138	P74138	2	2	2	tr|P74138|P74138_SYNY3 CheY subfamily OS=Synechocystis sp. (strain PCC 6803 / Kazusa) OX=1111708 GN=slr1982 PE=4 SV=1	1	2	2	2	1	0	0	0	1	0	0	0	1	1	1	1	1	0	1	1	0	1	1	1	1	0	1	0	1	1	1	1	0	0	1	0	0	1	0	1	1	0	1	0
P74139	P74139	5	5	5	tr|P74139|P74139_SYNY3 Regulatory components of sensory transduction system OS=Synechocystis sp. (strain PCC 6803 / Kazusa) OX=1111708 GN=slr1983 PE=4 SV=1	1	5	5	5	0	1	0	0	1	2	1	2	0	0	0	0	0	2	0	1	0	0	0	0	1	0	0	1	0	0	0	0	0	1	1	0	0	0	0	0	0	1	0	2
P74142	P74142	15	15	15	sp|P74142|RS1B_SYNY3 30S ribosomal protein S1 homolog B OS=Synechocystis sp. (strain PCC 6803 / Kazusa) OX=1111708 GN=rps1b PE=3 SV=1	1	15	15	15	8	9	11	11	9	11	9	11	5	9	6	8	9	9	9	7	5	7	9	7	8	10	11	9	4	4	6	7	7	10	8	9	6	9	7	8	7	8	8	9
P74145	P74145	10	10	10	tr|P74145|P74145_SYNY3 Sll1390 protein OS=Synechocystis sp. (strain PCC 6803 / Kazusa) OX=1111708 GN=sll1390 PE=4 SV=1	1	10	10	10	2	5	3	3	3	5	4	3	3	4	4	3	2	5	4	3	3	3	5	4	3	3	3	2	6	3	6	7	3	6	4	4	2	4	3	3	2	3	4	2
P74146	P74146	2	2	2	tr|P74146|P74146_SYNY3 Ssl2717 protein OS=Synechocystis sp. (strain PCC 6803 / Kazusa) OX=1111708 GN=ssl2717 PE=4 SV=1	1	2	2	2	1	0	0	1	2	0	0	1	0	0	0	0	1	0	0	0	0	0	0	0	0	1	0	1	1	0	0	1	0	0	0	0	0	1	0	0	1	0	1	0
P74148	P74148	4	4	4	sp|P74148|Y1388_SYNY3 Universal stress protein Sll1388 OS=Synechocystis sp. (strain PCC 6803 / Kazusa) OX=1111708 GN=sll1388 PE=3 SV=1	1	4	4	4	1	1	1	2	0	0	1	1	3	2	3	3	1	2	1	2	1	2	2	1	1	0	1	1	2	1	2	1	1	2	0	2	1	2	1	0	0	0	1	0
P74154	P74154	4	4	4	tr|P74154|P74154_SYNY3 Slr1470 protein OS=Synechocystis sp. (strain PCC 6803 / Kazusa) OX=1111708 GN=slr1470 PE=4 SV=1	1	4	4	4	1	3	2	3	2	4	1	4	1	2	3	3	2	4	2	2	2	4	2	2	2	3	2	3	1	3	4	4	0	2	1	2	0	2	2	2	0	1	1	1
P74155	P74155	10	10	10	sp|P74155|YIDC_SYNY3 Membrane protein insertase YidC OS=Synechocystis sp. (strain PCC 6803 / Kazusa) OX=1111708 GN=yidC PE=1 SV=1	1	10	10	10	6	6	4	5	5	7	4	6	5	5	4	5	6	8	6	7	6	5	4	4	6	8	4	6	5	5	4	4	5	4	2	4	3	5	2	2	4	5	4	4
P74156	P74156	3	3	3	tr|P74156|P74156_SYNY3 Slr1472 protein OS=Synechocystis sp. (strain PCC 6803 / Kazusa) OX=1111708 GN=slr1472 PE=4 SV=1	1	3	3	3	1	1	1	0	0	1	0	2	0	0	0	0	1	3	2	1	0	0	1	0	1	0	1	0	0	0	0	1	0	1	1	1	0	1	0	0	0	0	0	1
P74157	P74157	7	7	7	tr|P74157|P74157_SYNY3 Sll1384 protein OS=Synechocystis sp. (strain PCC 6803 / Kazusa) OX=1111708 GN=sll1384 PE=4 SV=1	1	7	7	7	3	5	4	4	2	3	2	3	4	5	5	3	4	4	3	5	2	4	5	4	4	3	4	4	4	5	5	4	3	3	1	2	3	1	2	1	3	4	2	2
P74158	P74158	10	10	10	sp|P74158|SUHB_SYNY3 Inositol-1-monophosphatase OS=Synechocystis sp. (strain PCC 6803 / Kazusa) OX=1111708 GN=suhB PE=3 SV=1	1	10	10	10	3	6	4	7	6	7	4	6	2	3	3	3	7	8	6	7	6	6	8	5	6	5	3	2	4	5	5	5	4	5	3	7	4	6	5	4	2	3	2	1
P74159	P74159	5	5	5	tr|P74159|P74159_SYNY3 Ferredoxin OS=Synechocystis sp. (strain PCC 6803 / Kazusa) OX=1111708 GN=petF PE=3 SV=1	1	5	5	5	1	1	3	1	3	2	3	3	0	1	0	2	4	3	3	2	1	2	1	1	3	4	2	4	0	1	1	2	0	0	1	1	0	1	1	1	1	2	2	1
P74161	P74161	2	2	2	tr|P74161|P74161_SYNY3 Sll1381 protein OS=Synechocystis sp. (strain PCC 6803 / Kazusa) OX=1111708 GN=sll1381 PE=4 SV=1	1	2	2	2	1	1	0	0	0	0	1	1	0	0	1	1	0	0	0	0	0	1	1	1	0	1	0	0	0	0	0	0	0	0	0	0	0	1	1	0	0	0	0	0
P74162	P74162	12	12	12	tr|P74162|P74162_SYNY3 Sll1380 protein OS=Synechocystis sp. (strain PCC 6803 / Kazusa) OX=1111708 GN=sll1380 PE=4 SV=1	1	12	12	12	9	9	7	7	6	6	5	7	9	10	9	10	9	9	8	9	9	9	10	10	9	8	7	6	10	9	9	9	7	6	6	7	6	7	6	7	5	8	8	8
P74163	P74163	5	5	5	sp|P74163|PYRB_SYNY3 Aspartate carbamoyltransferase OS=Synechocystis sp. (strain PCC 6803 / Kazusa) OX=1111708 GN=pyrB PE=3 SV=1	1	5	5	5	1	1	0	1	0	0	0	1	0	0	0	0	0	3	2	1	0	1	1	1	1	0	1	1	0	0	0	1	0	1	1	1	1	2	1	1	0	1	1	0
P74164	P74164	3	3	3	tr|P74164|P74164_SYNY3 Sll1378 protein OS=Synechocystis sp. (strain PCC 6803 / Kazusa) OX=1111708 GN=sll1378 PE=4 SV=1	1	3	3	3	1	0	0	0	0	0	0	0	0	0	0	0	0	0	0	0	0	0	0	0	0	0	0	0	0	0	0	0	0	2	1	1	0	1	0	0	0	0	0	0
P74167	P74167	5	5	5	sp|P74167|MGDE_SYNY3 Monoglucosyldiacylglycerol epimerase OS=Synechocystis sp. (strain PCC 6803 / Kazusa) OX=1111708 GN=MgdE PE=1 SV=1	1	5	5	5	3	3	2	2	1	4	2	3	0	1	2	1	1	3	2	1	2	3	2	3	1	2	1	2	1	1	1	1	1	2	2	1	0	2	2	0	0	0	1	0
P74170	P74170	1	1	1	tr|P74170|P74170_SYNY3 Sll1372 protein OS=Synechocystis sp. (strain PCC 6803 / Kazusa) OX=1111708 GN=sll1372 PE=4 SV=1	1	1	1	1	1	1	1	1	1	1	0	1	0	0	1	1	1	1	1	1	0	0	0	0	1	1	0	1	0	0	1	0	0	1	0	0	0	1	0	0	1	1	1	1
P74171	P74171	9	9	9	tr|P74171|P74171_SYNY3 Catabolite gene activator protein OS=Synechocystis sp. (strain PCC 6803 / Kazusa) OX=1111708 GN=sll1371 PE=4 SV=1	1	9	9	9	4	4	3	2	3	4	2	4	4	4	4	6	6	5	6	3	3	6	5	4	4	4	3	2	4	6	6	5	2	6	2	3	2	5	2	2	1	2	1	3
P74172	P74172	13	13	13	tr|P74172|P74172_SYNY3 GDP-mannose pyrophosphorylase OS=Synechocystis sp. (strain PCC 6803 / Kazusa) OX=1111708 GN=rfbM PE=4 SV=1	1	13	13	13	6	7	3	8	5	7	5	5	6	3	4	4	6	4	6	8	4	5	6	5	7	7	5	3	3	3	3	4	4	9	8	1	5	3	4	2	5	6	4	5
P74174	P74174	3	3	3	tr|P74174|P74174_SYNY3 Cytochrome b6/f complex iron-sulfur subunit OS=Synechocystis sp. (strain PCC 6803 / Kazusa) OX=1111708 GN=petC PE=1 SV=1	1	3	3	3	3	3	1	2	0	1	1	2	3	3	3	3	2	2	3	2	2	2	3	3	0	2	1	2	3	3	3	3	0	1	1	1	0	1	1	1	1	1	1	1
P74175	P74175	27	27	27	tr|P74175|P74175_SYNY3 HlyD family of secretion proteins OS=Synechocystis sp. (strain PCC 6803 / Kazusa) OX=1111708 GN=hlyD PE=4 SV=1	1	27	27	27	15	19	12	17	20	17	16	21	2	1	2	5	12	9	12	14	2	9	4	6	17	18	13	15	8	8	3	4	12	17	12	18	5	6	8	6	19	21	21	17
P74176	P74176	30	30	30	tr|P74176|P74176_SYNY3 HlyB family OS=Synechocystis sp. (strain PCC 6803 / Kazusa) OX=1111708 GN=hlyB PE=4 SV=1	1	30	30	30	15	22	15	18	20	25	12	24	4	2	1	6	14	17	12	14	7	10	5	7	17	19	13	19	5	2	2	4	12	15	10	13	6	9	9	5	17	22	17	17
P74177	P74177	30	30	30	sp|P74177|RPOC1_SYNY3 DNA-directed RNA polymerase subunit gamma OS=Synechocystis sp. (strain PCC 6803 / Kazusa) OX=1111708 GN=rpoC1 PE=3 SV=1	1	30	30	30	22	23	21	21	17	20	17	22	8	7	10	11	22	24	20	20	7	9	8	11	19	20	22	19	10	11	11	12	10	14	15	16	13	15	13	14	13	17	17	17
P74178	P74178	21	21	21	sp|P74178|Y1178_SYNY3 Uncharacterized protein sll1178 OS=Synechocystis sp. (strain PCC 6803 / Kazusa) OX=1111708 GN=sll1178 PE=3 SV=1	1	21	21	21	6	9	6	8	7	10	4	9	3	4	2	3	9	7	3	7	3	3	3	3	10	8	4	6	3	2	2	2	4	9	3	5	2	4	5	3	7	11	6	6
P74179	P74179	4	4	4	tr|P74179|P74179_SYNY3 Slr1266 protein OS=Synechocystis sp. (strain PCC 6803 / Kazusa) OX=1111708 GN=slr1266 PE=4 SV=1	1	4	4	4	2	0	4	4	2	1	2	2	4	3	4	3	3	2	2	3	4	4	3	4	4	2	3	3	4	4	4	4	2	2	2	3	3	3	2	2	2	3	3	2
P74181	P74181	6	6	6	sp|P74181|GGT_SYNY3 Glutathione hydrolase proenzyme OS=Synechocystis sp. (strain PCC 6803 / Kazusa) OX=1111708 GN=ggt PE=3 SV=1	1	6	6	6	3	2	1	4	2	3	0	1	0	0	0	0	2	1	1	2	1	0	0	0	2	2	1	1	0	1	0	0	2	1	1	1	2	2	1	0	2	2	2	0
P74182	P74182	19	19	19	tr|P74182|P74182_SYNY3 Slr1270 protein OS=Synechocystis sp. (strain PCC 6803 / Kazusa) OX=1111708 GN=slr1270 PE=1 SV=1	1	19	19	19	8	6	6	6	12	11	10	7	3	8	7	7	11	12	10	9	10	11	10	7	10	14	8	9	10	10	11	10	13	15	12	13	12	17	16	13	8	9	9	5
P74183	P74183	6	6	6	tr|P74183|P74183_SYNY3 UDP-N-acetyl-D-mannosaminuronic acid transferase OS=Synechocystis sp. (strain PCC 6803 / Kazusa) OX=1111708 GN=rffM PE=4 SV=1	1	6	6	6	1	2	2	0	2	2	0	1	0	0	0	1	0	0	0	0	1	0	0	1	0	2	0	1	0	0	1	0	1	1	0	0	0	0	0	0	0	0	1	1
P74184	P74184	8	8	8	tr|P74184|P74184_SYNY3 Slr1272 protein OS=Synechocystis sp. (strain PCC 6803 / Kazusa) OX=1111708 GN=slr1272 PE=4 SV=1	1	8	8	8	4	2	2	1	3	4	3	1	0	0	0	0	2	1	2	1	1	1	1	1	3	4	2	3	1	0	0	0	7	4	5	6	6	5	6	6	6	6	5	4
P74185	P74185	4	4	4	tr|P74185|P74185_SYNY3 Slr1273 protein OS=Synechocystis sp. (strain PCC 6803 / Kazusa) OX=1111708 GN=slr1273 PE=4 SV=1	1	4	4	4	2	2	3	3	3	2	4	2	3	3	3	4	3	1	2	2	1	1	2	2	2	3	3	3	3	2	2	3	3	2	2	2	3	2	2	2	2	3	3	2
P74186	P74186	19	19	19	tr|P74186|P74186_SYNY3 Membrane protein OS=Synechocystis sp. (strain PCC 6803 / Kazusa) OX=1111708 GN=pilM PE=4 SV=1	1	19	19	19	9	8	9	7	9	7	6	9	2	4	4	5	5	7	3	6	4	7	5	5	6	7	7	6	2	4	2	2	6	9	7	8	5	8	4	3	11	9	7	8
P74187	P74187	4	4	4	tr|P74187|P74187_SYNY3 Slr1275 protein OS=Synechocystis sp. (strain PCC 6803 / Kazusa) OX=1111708 GN=slr1275 PE=4 SV=1	1	4	4	4	2	1	1	3	2	2	1	2	0	0	1	0	0	1	1	0	0	1	1	2	2	1	1	3	0	1	1	1	4	4	3	4	1	4	1	3	3	4	3	2
P74188	P74188	5	5	5	tr|P74188|P74188_SYNY3 Slr1276 protein OS=Synechocystis sp. (strain PCC 6803 / Kazusa) OX=1111708 GN=slr1276 PE=4 SV=1	1	5	5	5	2	4	2	3	3	3	3	3	0	2	1	1	1	2	1	1	1	0	0	3	1	3	2	2	1	0	0	0	4	3	3	3	2	3	2	3	4	3	3	3
P74189	P74189	21	21	21	tr|P74189|P74189_SYNY3 General secretion pathway protein D OS=Synechocystis sp. (strain PCC 6803 / Kazusa) OX=1111708 GN=gspD PE=3 SV=1	1	21	21	21	8	7	7	7	8	12	8	8	0	0	0	0	1	2	1	0	2	2	2	0	1	9	5	7	0	0	0	0	9	11	9	12	6	8	9	8	8	10	9	10
P74190	P74190	5	5	5	tr|P74190|P74190_SYNY3 Sll1174 protein OS=Synechocystis sp. (strain PCC 6803 / Kazusa) OX=1111708 GN=sll1174 PE=4 SV=1	1	5	5	5	0	0	0	1	1	0	0	0	0	0	0	0	0	0	0	0	0	0	1	0	0	0	0	0	1	0	0	0	0	0	0	0	0	0	0	0	0	0	0	0
P74191	P74191	4	4	4	tr|P74191|P74191_SYNY3 Sll1173 protein OS=Synechocystis sp. (strain PCC 6803 / Kazusa) OX=1111708 GN=sll1173 PE=4 SV=1	1	4	4	4	1	1	1	1	1	1	1	1	0	0	0	0	0	1	0	1	0	1	0	1	1	1	1	0	0	0	0	0	1	1	0	1	0	0	0	0	1	1	0	1
P74193	P74193	13	13	13	sp|P74193|THRC_SYNY3 Threonine synthase OS=Synechocystis sp. (strain PCC 6803 / Kazusa) OX=1111708 GN=thrC PE=3 SV=1	1	13	13	13	9	8	8	11	10	9	9	11	7	9	10	7	9	10	11	10	7	8	9	7	9	9	10	10	6	7	6	6	9	10	11	10	9	10	11	8	9	9	11	10
P74202	P74202	9	9	9	tr|P74202|P74202_SYNY3 Slr1287 protein OS=Synechocystis sp. (strain PCC 6803 / Kazusa) OX=1111708 GN=slr1287 PE=4 SV=1	1	9	9	9	1	2	0	0	0	1	1	1	0	0	0	0	2	3	0	1	0	0	1	0	0	1	0	0	0	0	0	0	2	2	2	1	0	2	2	2	0	1	0	0
P74203	P74203	1	1	1	tr|P74203|P74203_SYNY3 Slr1288 protein OS=Synechocystis sp. (strain PCC 6803 / Kazusa) OX=1111708 GN=slr1288 PE=4 SV=1	1	1	1	1	0	1	0	0	0	0	0	0	0	0	0	0	0	0	0	0	0	0	0	0	0	0	0	0	0	0	0	0	0	0	0	0	0	0	0	0	0	0	0	0
P74206	P74206	8	8	8	tr|P74206|P74206_SYNY3 Sll1446 protein OS=Synechocystis sp. (strain PCC 6803 / Kazusa) OX=1111708 GN=sll1446 PE=4 SV=1	1	8	8	8	3	4	2	5	4	4	2	4	1	2	1	2	1	2	0	2	1	2	1	1	1	2	1	1	1	1	1	1	1	2	2	1	2	2	0	1	1	1	0	2
P74207	P74207	5	5	5	sp|P74207|LEUD_SYNY3 3-isopropylmalate dehydratase small subunit OS=Synechocystis sp. (strain PCC 6803 / Kazusa) OX=1111708 GN=leuD PE=1 SV=1	1	5	5	5	1	1	0	0	3	3	2	2	1	0	1	0	0	2	2	0	2	1	0	0	2	3	1	2	1	0	2	1	2	2	2	2	2	4	2	3	1	1	2	1
P74208	P74208	19	19	19	sp|P74208|PYRG_SYNY3 CTP synthase OS=Synechocystis sp. (strain PCC 6803 / Kazusa) OX=1111708 GN=pyrG PE=3 SV=1	1	19	19	19	12	14	13	12	9	10	10	10	4	6	9	7	10	15	12	9	5	10	11	9	11	12	15	9	8	8	10	9	10	12	11	10	5	12	9	6	5	8	8	7
P74211	P74211	12	12	12	sp|P74211|PDXH_SYNY3 Pyridoxine/pyridoxamine 5-phosphate oxidase OS=Synechocystis sp. (strain PCC 6803 / Kazusa) OX=1111708 GN=pdxH PE=3 SV=2	1	12	12	12	2	2	3	4	2	3	2	3	4	3	4	4	4	8	5	7	4	4	6	5	6	4	3	5	3	3	3	4	2	3	5	5	4	5	5	4	1	2	4	3
P74214	P74214	12	12	12	sp|P74214|SRP54_SYNY3 Signal recognition particle protein OS=Synechocystis sp. (strain PCC 6803 / Kazusa) OX=1111708 GN=ffh PE=3 SV=1	1	12	12	12	6	5	8	8	4	5	5	7	2	0	1	2	9	6	6	6	0	0	1	3	6	5	6	6	1	0	0	0	2	4	3	1	4	1	2	2	1	2	3	3
P74215	P74215	25	25	25	sp|P74215|GATB_SYNY3 Aspartyl/glutamyl-tRNA(Asn/Gln) amidotransferase subunit B OS=Synechocystis sp. (strain PCC 6803 / Kazusa) OX=1111708 GN=gatB PE=3 SV=2	1	25	25	25	17	18	15	16	15	15	13	18	12	11	14	13	17	21	20	15	13	12	13	14	13	15	18	15	12	12	12	12	12	9	11	9	8	12	8	8	11	10	14	12
P74216	P74216	8	8	8	tr|P74216|P74216_SYNY3 Peptidoglycan glycosyltransferase OS=Synechocystis sp. (strain PCC 6803 / Kazusa) OX=1111708 GN=mrcA PE=4 SV=1	1	8	8	8	2	2	1	1	1	1	0	1	0	0	0	0	0	0	0	0	0	0	0	0	2	1	2	1	0	0	0	0	1	1	1	0	0	0	0	2	1	2	2	1
P74217	P74217	10	10	10	sp|P74217|NNR_SYNY3 Bifunctional NAD(P)H-hydrate repair enzyme Nnr OS=Synechocystis sp. (strain PCC 6803 / Kazusa) OX=1111708 GN=nnr PE=3 SV=1	1	10	10	10	0	2	0	0	1	0	0	2	2	0	2	1	0	2	0	1	4	6	5	1	1	0	0	0	5	1	2	1	0	0	0	0	1	4	4	2	0	0	0	0
P74218	P74218	3	3	3	sp|P74218|HYPB_SYNY3 Hydrogenase maturation factor HypB OS=Synechocystis sp. (strain PCC 6803 / Kazusa) OX=1111708 GN=hypB PE=3 SV=1	1	3	3	3	0	0	0	0	0	1	0	1	0	0	0	0	0	1	0	0	0	0	0	0	2	0	1	2	0	0	0	0	0	0	0	0	0	0	0	0	0	1	1	2
P74219	P74219	2	2	2	tr|P74219|P74219_SYNY3 Slr1533 protein OS=Synechocystis sp. (strain PCC 6803 / Kazusa) OX=1111708 GN=slr1533 PE=4 SV=1	1	2	2	2	1	0	0	2	1	1	0	1	0	0	0	0	0	0	0	0	0	0	0	0	0	1	1	1	0	0	0	0	0	0	0	0	0	0	0	0	0	1	1	0
P74220	P74220	8	8	8	sp|P74220|Y1534_SYNY3 Putative carboxypeptidase slr1534 OS=Synechocystis sp. (strain PCC 6803 / Kazusa) OX=1111708 GN=slr1534 PE=3 SV=1	1	8	8	8	0	1	2	0	1	1	2	3	2	4	2	4	2	3	2	2	2	4	3	3	2	2	0	2	3	3	3	2	0	0	1	0	4	3	4	3	1	2	2	2
P74226	P74226	10	10	10	sp|P74226|RS10_SYNY3 30S ribosomal protein S10 OS=Synechocystis sp. (strain PCC 6803 / Kazusa) OX=1111708 GN=rpsJ PE=3 SV=1	1	10	10	10	6	4	4	5	5	4	4	4	4	3	3	3	6	5	5	6	3	3	3	3	5	5	4	4	3	3	3	2	5	5	3	4	3	4	3	3	4	5	4	4
P74227	P74227	35	35	35	sp|P74227|EFTU_SYNY3 Elongation factor Tu OS=Synechocystis sp. (strain PCC 6803 / Kazusa) OX=1111708 GN=tuf PE=1 SV=1	1	35	35	35	25	19	25	22	23	22	24	22	22	20	22	19	27	23	25	22	22	22	25	21	25	23	28	21	22	21	21	20	21	22	21	20	20	22	21	19	19	21	22	20
P74228	P74228	38	38	38	sp|P74228|EFG2_SYNY3 Elongation factor G 2 OS=Synechocystis sp. (strain PCC 6803 / Kazusa) OX=1111708 GN=fusB PE=3 SV=1	1	38	38	38	23	28	25	22	25	24	24	23	17	21	24	24	29	26	31	28	23	26	27	26	25	25	22	25	19	23	23	24	22	24	20	22	16	23	20	10	21	22	23	26
P74229	P74229	10	10	10	sp|P74229|RS7_SYNY3 30S ribosomal protein S7 OS=Synechocystis sp. (strain PCC 6803 / Kazusa) OX=1111708 GN=rpsG PE=3 SV=1	1	10	10	10	7	6	8	7	7	7	7	7	6	5	6	5	6	8	7	7	6	6	7	5	8	7	7	7	7	6	5	5	6	6	7	7	5	6	6	7	7	7	8	6
P74230	P74230	2	2	2	sp|P74230|RS12_SYNY3 30S ribosomal protein S12 OS=Synechocystis sp. (strain PCC 6803 / Kazusa) OX=1111708 GN=rpsL PE=3 SV=1	1	2	2	2	2	2	2	1	1	2	1	1	1	1	1	1	2	2	1	2	0	1	2	0	2	2	2	1	1	0	2	0	0	2	1	0	0	2	1	0	1	2	2	1
P74232	P74232	17	17	17	sp|P74232|PUR2_SYNY3 Phosphoribosylamine--glycine ligase OS=Synechocystis sp. (strain PCC 6803 / Kazusa) OX=1111708 GN=purD PE=3 SV=1	1	17	17	17	11	11	5	8	10	13	7	12	3	4	5	3	11	12	5	6	7	8	9	7	9	12	7	10	4	5	5	5	9	11	12	11	7	12	11	8	6	11	8	8
P74233	P74233	7	7	7	tr|P74233|P74233_SYNY3 Slr1160 protein OS=Synechocystis sp. (strain PCC 6803 / Kazusa) OX=1111708 GN=slr1160 PE=4 SV=1	1	7	7	7	5	3	3	3	6	4	4	5	6	5	5	5	5	6	3	5	6	5	6	4	5	5	4	4	6	5	5	5	6	6	6	6	6	6	6	6	5	5	5	5
P74236	P74236	8	8	8	tr|P74236|P74236_SYNY3 Slr1161 protein OS=Synechocystis sp. (strain PCC 6803 / Kazusa) OX=1111708 GN=slr1161 PE=4 SV=1	1	8	8	8	2	2	2	1	2	3	2	2	4	2	3	3	0	0	0	0	0	1	0	0	1	1	2	2	2	1	3	3	4	4	3	2	4	4	2	1	7	6	6	6
P74239	P74239	1	1	1	tr|P74239|P74239_SYNY3 Ssl2148 protein OS=Synechocystis sp. (strain PCC 6803 / Kazusa) OX=1111708 GN=ssl2148 PE=4 SV=1	1	1	1	1	1	1	1	1	1	1	1	1	1	0	1	1	0	0	1	1	1	1	1	1	0	0	1	0	1	1	1	1	1	1	0	0	1	0	1	1	0	0	0	0
P74240	P74240	11	11	11	sp|P74240|RIR1_SYNY3 Ribonucleoside-diphosphate reductase subunit alpha OS=Synechocystis sp. (strain PCC 6803 / Kazusa) OX=1111708 GN=nrdA PE=3 SV=1	1	11	11	11	0	5	0	1	0	1	0	1	0	0	0	0	0	1	0	0	0	0	0	0	0	0	0	0	1	0	0	0	0	0	0	0	0	0	0	0	1	4	3	2
P74241	P74241	21	21	21	sp|P74241|SAT_SYNY3 Sulfate adenylyltransferase OS=Synechocystis sp. (strain PCC 6803 / Kazusa) OX=1111708 GN=sat PE=3 SV=1	1	21	21	21	16	17	13	17	16	15	16	18	9	12	12	12	14	13	13	11	13	13	11	8	14	15	16	15	12	9	11	12	13	16	16	12	9	15	11	9	14	14	15	14
P74242	P74242	8	8	8	tr|P74242|P74242_SYNY3 Slr1166 protein OS=Synechocystis sp. (strain PCC 6803 / Kazusa) OX=1111708 GN=slr1166 PE=4 SV=1	1	8	8	8	3	4	3	1	3	2	2	1	1	1	2	1	2	1	1	1	2	1	1	1	3	2	2	2	2	1	1	2	1	2	2	2	1	2	1	1	1	2	1	3
P74243	P74243	1	1	1	tr|P74243|P74243_SYNY3 Sll1092 protein OS=Synechocystis sp. (strain PCC 6803 / Kazusa) OX=1111708 GN=sll1092 PE=4 SV=1	1	1	1	1	0	0	0	0	0	0	0	0	0	0	0	1	0	0	0	0	1	1	1	1	1	0	1	0	0	1	1	1	0	1	1	0	1	1	1	0	0	1	1	1
P74246	P74246	22	22	22	sp|P74246|Y1167_SYNY3 Uncharacterized oxidoreductase slr1167 OS=Synechocystis sp. (strain PCC 6803 / Kazusa) OX=1111708 GN=slr1167 PE=3 SV=1	1	22	22	22	17	18	16	17	1	1	2	2	0	0	0	0	18	19	17	19	0	0	0	0	10	1	1	0	0	0	1	0	0	0	0	0	0	0	0	0	0	0	1	0
P74248	P74248	3	3	3	tr|P74248|P74248_SYNY3 Slr1169 protein OS=Synechocystis sp. (strain PCC 6803 / Kazusa) OX=1111708 GN=slr1169 PE=4 SV=1	1	3	3	3	1	1	0	0	0	1	1	1	1	3	2	2	2	1	1	2	1	2	1	1	1	0	0	0	2	1	2	2	1	2	1	2	1	2	1	2	2	1	1	2
P74250	P74250	7	7	7	sp|P74250|GPX1_SYNY3 Hydroperoxy fatty acid reductase gpx1 OS=Synechocystis sp. (strain PCC 6803 / Kazusa) OX=1111708 GN=gpx1 PE=1 SV=1	1	7	7	7	6	5	4	6	6	6	5	6	5	5	6	5	7	6	6	6	6	5	7	6	6	5	5	6	7	7	5	5	4	5	5	6	5	6	6	5	3	4	3	4
P74251	P74251	8	8	8	tr|P74251|P74251_SYNY3 Sll1089 protein OS=Synechocystis sp. (strain PCC 6803 / Kazusa) OX=1111708 GN=sll1089 PE=4 SV=1	1	8	8	8	6	6	5	6	6	6	6	6	5	6	6	6	6	6	5	6	6	7	6	7	6	6	6	6	6	6	6	6	5	6	6	6	4	6	6	4	5	6	6	6
P74252	P74252	2	2	2	tr|P74252|P74252_SYNY3 Sodium-coupled permease OS=Synechocystis sp. (strain PCC 6803 / Kazusa) OX=1111708 GN=sll1087 PE=3 SV=1	1	2	2	2	0	2	0	0	0	0	0	0	0	0	0	0	0	0	0	0	0	0	0	0	0	0	0	0	0	0	0	0	0	0	0	0	0	0	0	0	0	0	0	0
P74254	P74254	6	6	6	tr|P74254|P74254_SYNY3 Slr1173 protein OS=Synechocystis sp. (strain PCC 6803 / Kazusa) OX=1111708 GN=slr1173 PE=4 SV=1	1	6	6	6	0	0	0	0	1	0	0	0	0	0	0	0	0	0	0	0	0	0	0	0	0	0	0	0	0	0	0	0	0	0	0	0	0	0	0	0	2	2	2	1
P74255	P74255	3	3	3	tr|P74255|P74255_SYNY3 Ssr1951 protein OS=Synechocystis sp. (strain PCC 6803 / Kazusa) OX=1111708 GN=ssr1951 PE=4 SV=1	1	3	3	3	1	1	1	0	1	0	1	0	1	1	2	1	1	2	2	2	2	2	3	1	1	1	1	0	1	2	2	2	1	0	1	1	1	2	2	1	0	0	0	0
P74257	P74257	10	10	10	sp|P74257|GLPD_SYNY3 Glycerol-3-phosphate dehydrogenase OS=Synechocystis sp. (strain PCC 6803 / Kazusa) OX=1111708 GN=glpD PE=3 SV=1	1	10	10	10	2	3	0	2	1	2	0	1	1	0	1	4	4	4	0	3	5	2	1	2	0	0	0	0	5	2	2	5	0	0	0	1	1	0	0	0	0	1	0	0
P74258	P74258	18	18	18	sp|P74258|GGPS_SYNY3 Glucosylglycerol-phosphate synthase OS=Synechocystis sp. (strain PCC 6803 / Kazusa) OX=1111708 GN=ggpS PE=1 SV=1	1	18	18	18	9	12	7	9	6	6	4	5	6	6	9	6	11	12	10	11	10	9	9	8	3	6	5	7	11	13	10	12	2	2	2	1	4	7	6	5	0	0	0	0
P74259	P74259	10	10	10	tr|P74259|P74259_SYNY3 Slr1670 protein OS=Synechocystis sp. (strain PCC 6803 / Kazusa) OX=1111708 GN=slr1670 PE=4 SV=1	1	10	10	10	0	0	0	0	0	0	1	0	0	0	0	0	1	7	4	3	1	0	0	0	1	0	0	0	1	2	1	3	0	0	0	0	0	0	0	0	0	0	0	0
P74266	P74266	5	5	5	sp|P74266|RL21_SYNY3 50S ribosomal protein L21 OS=Synechocystis sp. (strain PCC 6803 / Kazusa) OX=1111708 GN=rplU PE=3 SV=1	1	5	5	5	5	5	4	4	4	4	4	5	4	4	4	4	4	4	4	5	4	4	4	4	4	4	4	4	4	4	4	4	4	4	4	4	4	4	4	4	4	4	4	4
P74267	P74267	5	5	5	sp|P74267|RL27_SYNY3 50S ribosomal protein L27 OS=Synechocystis sp. (strain PCC 6803 / Kazusa) OX=1111708 GN=rpmA PE=3 SV=1	1	5	5	5	5	4	3	4	5	4	4	4	2	3	3	3	5	4	4	5	3	2	2	3	3	4	4	5	2	2	4	3	4	2	3	4	3	3	3	3	4	3	5	4
P74268	P74268	5	5	5	sp|P74268|DDPX_SYNY3 D-alanyl-D-alanine dipeptidase OS=Synechocystis sp. (strain PCC 6803 / Kazusa) OX=1111708 GN=ddpX PE=1 SV=1	1	5	5	5	0	0	1	0	1	0	0	1	0	0	0	0	0	1	0	0	0	0	1	0	0	0	0	0	0	1	0	0	0	0	0	0	0	0	2	0	0	0	0	0
P74273	P74273	12	12	12	tr|P74273|P74273_SYNY3 Sll1563 protein OS=Synechocystis sp. (strain PCC 6803 / Kazusa) OX=1111708 GN=sll1563 PE=4 SV=1	1	12	12	12	1	1	1	0	0	1	2	0	0	0	1	1	3	6	2	4	0	0	2	0	2	0	1	0	0	0	1	0	2	0	1	1	2	0	2	2	0	1	0	1
P74275	P74275	36	36	36	tr|P74275|P74275_SYNY3 Delta-1-pyrroline-5-carboxylate dehydrogenase OS=Synechocystis sp. (strain PCC 6803 / Kazusa) OX=1111708 GN=putA PE=3 SV=1	1	36	36	36	14	20	13	15	17	19	11	21	6	9	9	10	22	19	19	18	10	16	13	16	21	18	17	15	13	10	10	9	12	14	12	13	12	13	11	9	12	17	13	15
P74276	P74276	5	5	5	tr|P74276|P74276_SYNY3 Slr1681 protein OS=Synechocystis sp. (strain PCC 6803 / Kazusa) OX=1111708 GN=slr1681 PE=4 SV=1	1	5	5	5	0	1	0	1	0	1	0	1	1	2	1	2	0	0	0	0	0	1	0	0	0	0	0	0	1	1	0	0	0	0	0	0	0	0	0	0	1	2	0	1
P74281	P74281	18	18	18	tr|P74281|P74281_SYNY3 Soluble hydrogenase 42 kD subunit OS=Synechocystis sp. (strain PCC 6803 / Kazusa) OX=1111708 GN=sll1559 PE=3 SV=1	1	18	18	18	14	16	14	15	14	14	12	15	13	14	14	14	13	13	11	11	12	15	16	14	11	16	14	14	14	15	13	14	12	14	12	12	11	15	11	11	9	10	11	11
P74282	P74282	3	3	3	tr|P74282|P74282_SYNY3 Slr1686 protein OS=Synechocystis sp. (strain PCC 6803 / Kazusa) OX=1111708 GN=slr1686 PE=4 SV=1	1	3	3	3	3	1	2	2	2	1	0	2	0	2	1	1	2	2	1	2	1	1	2	1	1	3	0	1	1	2	0	0	1	1	0	1	1	0	0	0	0	0	1	0
P74283	P74283	4	4	4	tr|P74283|P74283_SYNY3 Hydrogenase component OS=Synechocystis sp. (strain PCC 6803 / Kazusa) OX=1111708 GN=ssl3044 PE=4 SV=1	1	4	4	4	1	2	2	1	3	1	2	2	3	2	3	3	2	1	3	3	1	1	2	2	1	2	3	1	3	2	1	2	2	2	1	2	1	2	1	3	2	1	1	1
P74284	P74284	8	8	8	tr|P74284|P74284_SYNY3 Slr1687 protein OS=Synechocystis sp. (strain PCC 6803 / Kazusa) OX=1111708 GN=slr1687 PE=3 SV=1	1	8	8	8	5	1	3	3	6	5	5	5	1	0	1	2	5	3	4	3	1	0	1	0	1	3	4	4	2	0	1	1	0	0	0	0	0	0	0	0	0	0	0	0
P74285	P74285	4	4	4	sp|P74285|CUGP_SYNY3 UTP--glucose-1-phosphate uridylyltransferase OS=Synechocystis sp. (strain PCC 6803 / Kazusa) OX=1111708 GN=cugP PE=1 SV=1	1	4	4	4	1	2	1	1	2	1	1	2	0	1	1	0	0	1	1	1	0	3	2	0	3	1	1	1	0	2	1	0	0	1	1	0	0	1	0	0	0	1	1	0
P74286	P74286	3	3	3	tr|P74286|P74286_SYNY3 Succinyl-CoA synthetase OS=Synechocystis sp. (strain PCC 6803 / Kazusa) OX=1111708 GN=sucD PE=4 SV=1	1	3	3	3	0	0	0	2	0	0	0	0	2	0	1	0	1	0	0	1	0	0	1	1	0	0	0	0	1	1	0	0	0	0	0	0	0	0	0	0	0	0	0	0
P74287	P74287	7	7	7	sp|P74287|IDI2_SYNY3 Isopentenyl-diphosphate delta-isomerase OS=Synechocystis sp. (strain PCC 6803 / Kazusa) OX=1111708 GN=fni PE=3 SV=1	1	7	7	7	1	2	0	0	1	1	1	1	1	0	1	0	2	1	3	3	1	1	1	1	0	1	1	1	0	1	1	1	1	1	1	2	1	2	1	1	1	2	1	0
P74288	P74288	8	8	8	tr|P74288|P74288_SYNY3 Hybrid sensory kinase OS=Synechocystis sp. (strain PCC 6803 / Kazusa) OX=1111708 GN=sll1555 PE=4 SV=1	1	8	8	8	1	1	0	1	0	1	1	1	0	0	0	3	0	4	0	1	0	0	1	0	1	1	1	1	0	1	0	0	0	1	0	0	0	0	1	0	0	1	0	1
P74290	P74290	4	4	4	sp|P74290|FPG_SYNY3 Formamidopyrimidine-DNA glycosylase OS=Synechocystis sp. (strain PCC 6803 / Kazusa) OX=1111708 GN=mutM PE=3 SV=3	1	4	4	4	0	0	0	0	0	0	0	0	0	0	0	0	0	0	0	0	0	0	0	0	0	0	0	0	0	0	0	0	0	0	1	1	0	1	2	0	1	0	1	1
P74292	P74292	11	11	11	sp|P74292|NADE_SYNY3 Glutamine-dependent NAD(+) synthetase OS=Synechocystis sp. (strain PCC 6803 / Kazusa) OX=1111708 GN=nadE PE=3 SV=1	1	11	11	11	2	4	1	2	2	1	0	4	0	1	3	2	1	2	0	1	1	1	2	1	0	2	0	2	3	3	2	3	1	1	1	0	1	2	0	0	2	1	1	1
P74294	P74294	13	13	13	tr|P74294|P74294_SYNY3 PatA subfamily OS=Synechocystis sp. (strain PCC 6803 / Kazusa) OX=1111708 GN=slr1693 PE=1 SV=1	1	13	13	13	6	7	3	5	4	2	1	3	4	4	1	3	6	3	1	5	3	3	3	1	5	3	2	2	2	5	2	3	2	2	2	2	0	2	0	1	2	3	1	1
P74295	P74295	8	8	8	tr|P74295|P74295_SYNY3 Activator of photopigment and puc expression OS=Synechocystis sp. (strain PCC 6803 / Kazusa) OX=1111708 GN=slr1694 PE=1 SV=1	1	8	8	8	5	5	3	5	4	4	2	6	5	5	4	4	3	5	4	2	3	5	4	4	6	3	3	4	5	6	2	6	1	3	3	1	2	4	1	2	3	3	3	2
P74296	P74296	29	29	29	sp|P74296|SYFB_SYNY3 Phenylalanine--tRNA ligase beta subunit OS=Synechocystis sp. (strain PCC 6803 / Kazusa) OX=1111708 GN=pheT PE=3 SV=1	1	29	29	29	21	22	14	20	17	16	12	17	15	19	18	16	19	17	19	18	13	20	17	12	18	18	11	17	16	17	15	16	12	15	13	10	7	16	13	7	11	16	12	14
P74297	P74297	17	17	17	sp|P74297|SPKB_SYNY3 Serine/threonine-protein kinase B OS=Synechocystis sp. (strain PCC 6803 / Kazusa) OX=1111708 GN=spkB PE=1 SV=1	1	17	17	17	5	7	6	4	7	4	4	4	1	1	2	3	7	7	7	6	3	2	4	2	3	4	5	4	3	2	2	2	1	2	2	2	0	1	2	2	0	2	2	4
P74298	P74298	8	8	8	tr|P74298|P74298_SYNY3 NarL subfamily OS=Synechocystis sp. (strain PCC 6803 / Kazusa) OX=1111708 GN=sll0921 PE=4 SV=1	1	8	8	8	4	4	4	4	3	3	1	4	1	2	2	2	4	3	5	3	2	3	2	2	2	3	2	2	1	2	3	2	1	3	1	2	1	3	2	2	2	2	2	2
P74299	P74299	26	26	26	sp|P74299|CAPP_SYNY3 Phosphoenolpyruvate carboxylase OS=Synechocystis sp. (strain PCC 6803 / Kazusa) OX=1111708 GN=ppc PE=3 SV=1	1	26	26	26	12	7	9	8	8	7	6	15	11	9	10	12	12	11	11	9	8	10	10	12	12	10	8	10	11	10	8	12	7	10	9	10	7	12	6	9	11	13	10	17
P74302	P74302	6	6	6	tr|P74302|P74302_SYNY3 Slr0937 protein OS=Synechocystis sp. (strain PCC 6803 / Kazusa) OX=1111708 GN=slr0937 PE=4 SV=1	1	6	6	6	4	1	2	3	5	4	2	2	0	0	0	0	2	3	3	2	0	1	0	0	3	2	2	2	0	1	0	0	2	2	3	2	1	2	1	2	4	3	1	3
P74303	P74303	10	10	10	tr|P74303|P74303_SYNY3 Lipid II isoglutaminyl synthase (glutamine-hydrolyzing) subunit MurT OS=Synechocystis sp. (strain PCC 6803 / Kazusa) OX=1111708 GN=murT PE=3 SV=1	1	10	10	10	3	7	2	3	2	3	1	3	2	2	2	2	2	1	1	0	1	2	2	1	1	3	1	1	2	5	1	3	0	1	1	0	0	1	0	0	1	2	2	2
P74305	P74305	15	15	15	tr|P74305|P74305_SYNY3 Protease OS=Synechocystis sp. (strain PCC 6803 / Kazusa) OX=1111708 GN=pqqE PE=3 SV=1	1	15	15	15	5	6	8	6	4	7	6	7	5	3	5	1	9	11	7	8	2	3	4	1	3	5	5	6	6	2	3	3	3	5	4	3	3	6	6	5	2	5	4	2
P74306	P74306	20	20	20	sp|P74306|ZDS_SYNY3 Zeta-carotene desaturase OS=Synechocystis sp. (strain PCC 6803 / Kazusa) OX=1111708 GN=crtQ PE=3 SV=1	1	20	20	20	12	11	6	12	8	10	5	10	2	5	3	3	13	13	9	12	6	8	10	5	10	11	10	9	3	6	2	4	3	3	3	3	2	4	3	2	4	2	2	3
P74307	P74307	4	4	4	tr|P74307|P74307_SYNY3 Slr0941 protein OS=Synechocystis sp. (strain PCC 6803 / Kazusa) OX=1111708 GN=slr0941 PE=4 SV=1	1	4	4	4	1	3	1	2	1	1	1	2	2	3	2	2	1	1	1	1	3	3	2	2	1	1	0	1	2	2	2	2	1	1	1	1	0	1	1	1	0	0	0	0
P74308	P74308	9	9	9	sp|P74308|AKR_SYNY3 Aldo/keto reductase slr0942 OS=Synechocystis sp. (strain PCC 6803 / Kazusa) OX=1111708 GN=slr0942 PE=1 SV=1	1	9	9	9	6	6	7	5	5	5	2	7	6	6	5	7	5	7	5	6	6	6	7	4	5	5	6	4	6	6	5	7	4	4	4	4	5	5	4	4	0	2	3	3
P74309	P74309	12	12	12	sp|P74309|ALF1_SYNY3 Fructose-bisphosphate aldolase class 1 OS=Synechocystis sp. (strain PCC 6803 / Kazusa) OX=1111708 GN=fda PE=3 SV=1	1	12	12	12	6	8	8	9	9	8	6	10	8	8	8	7	7	10	9	9	8	9	9	8	8	7	7	8	8	11	9	9	7	7	7	8	8	8	7	8	4	6	6	6
P74313	P74313	1	1	1	sp|P74313|ARSC_SYNY3 Glutaredoxin arsenate reductase OS=Synechocystis sp. (strain PCC 6803 / Kazusa) OX=1111708 GN=arsC PE=1 SV=1	1	1	1	1	1	1	1	1	1	1	1	1	1	1	1	1	1	1	1	1	1	1	1	1	1	1	1	1	1	1	1	1	1	1	1	1	1	1	1	1	0	1	1	1
P74314	P74314	12	12	12	tr|P74314|P74314_SYNY3 OmpR subfamily OS=Synechocystis sp. (strain PCC 6803 / Kazusa) OX=1111708 GN=slr0947 PE=4 SV=1	1	12	12	12	8	6	7	7	6	6	5	6	8	5	8	8	7	4	6	7	6	7	7	5	4	5	8	6	8	7	5	7	4	7	6	4	5	7	7	4	6	5	7	7
P74315	P74315	4	4	4	tr|P74315|P74315_SYNY3 Slr0948 protein OS=Synechocystis sp. (strain PCC 6803 / Kazusa) OX=1111708 GN=slr0948 PE=4 SV=1	1	4	4	4	0	2	0	2	1	0	0	0	0	0	1	0	1	0	1	2	1	1	2	3	2	0	0	1	1	1	0	1	1	0	0	0	0	0	0	0	0	0	0	0
P74316	P74316	1	1	1	tr|P74316|P74316_SYNY3 Sll0913 protein OS=Synechocystis sp. (strain PCC 6803 / Kazusa) OX=1111708 GN=sll0913 PE=4 SV=1	1	1	1	1	0	0	1	1	0	1	1	1	0	0	0	0	0	0	1	1	0	0	0	0	0	0	0	1	0	0	0	0	0	1	1	1	0	0	0	1	0	0	1	0
P74317	P74317	6	6	6	tr|P74317|P74317_SYNY3 ABC transporter OS=Synechocystis sp. (strain PCC 6803 / Kazusa) OX=1111708 GN=sll0912 PE=4 SV=1	1	6	6	6	0	0	1	1	0	0	0	0	0	0	0	0	2	1	2	0	0	0	0	0	2	0	1	0	0	0	0	0	2	0	0	1	0	0	0	0	1	0	0	1
P74322	P74322	11	11	11	tr|P74322|P74322_SYNY3 Sll0909 protein OS=Synechocystis sp. (strain PCC 6803 / Kazusa) OX=1111708 GN=sll0909 PE=4 SV=1	1	11	11	11	2	0	1	2	3	1	0	3	0	0	0	0	9	9	8	8	2	2	1	1	2	0	0	0	0	0	0	0	1	0	0	0	1	2	1	1	0	0	0	0
P74324	P74324	10	10	10	sp|P74324|F16PA_SYNY3 Fructose-1,6-bisphosphatase class 1 OS=Synechocystis sp. (strain PCC 6803 / Kazusa) OX=1111708 GN=fbp PE=3 SV=1	1	10	10	10	4	3	3	4	3	4	4	6	3	3	3	4	6	8	6	5	4	5	7	5	4	4	3	3	3	4	4	4	5	7	3	5	3	7	6	5	3	4	2	3
P74325	P74325	3	3	3	tr|P74325|P74325_SYNY3 Sucrose-phosphate phosphatase OS=Synechocystis sp. (strain PCC 6803 / Kazusa) OX=1111708 GN=slr0953 PE=1 SV=1	1	3	3	3	1	0	0	0	1	1	0	1	0	0	0	1	2	1	2	0	0	0	0	0	1	0	0	0	0	0	1	0	0	0	2	1	1	0	1	1	0	0	0	0
P74326	P74326	2	2	2	tr|P74326|P74326_SYNY3 Ssr1600 protein OS=Synechocystis sp. (strain PCC 6803 / Kazusa) OX=1111708 GN=ssr1600 PE=4 SV=1	1	2	2	2	2	2	2	2	2	2	2	2	2	2	2	2	2	2	2	2	2	2	1	2	2	2	2	2	2	2	1	2	2	2	2	2	2	2	2	2	2	2	2	2
P74328	P74328	10	10	10	sp|P74328|Y955_SYNY3 Uncharacterized tRNA/rRNA methyltransferase slr0955 OS=Synechocystis sp. (strain PCC 6803 / Kazusa) OX=1111708 GN=slr0955 PE=3 SV=1	1	10	10	10	5	7	3	4	3	2	2	4	2	2	1	0	4	7	4	4	2	2	4	3	6	3	4	3	2	2	1	3	1	2	3	4	1	2	3	1	3	5	2	4
P74330	P74330	13	13	13	sp|P74330|SYC_SYNY3 Cysteine--tRNA ligase OS=Synechocystis sp. (strain PCC 6803 / Kazusa) OX=1111708 GN=cysS PE=3 SV=1	1	13	13	13	9	8	10	8	3	6	5	6	3	6	5	5	5	6	8	4	4	9	6	7	4	8	6	8	4	6	4	3	3	7	8	6	3	7	4	2	4	5	2	3
P74331	P74331	5	5	5	sp|P74331|NTPP_SYNY3 Nucleoside triphosphate pyrophosphatase OS=Synechocystis sp. (strain PCC 6803 / Kazusa) OX=1111708 GN=sll0905 PE=3 SV=1	1	5	5	5	0	0	0	0	0	0	0	0	0	0	0	0	1	3	1	1	0	0	0	0	0	0	0	0	0	0	1	0	0	0	0	0	0	0	0	0	0	0	0	0
P74332	P74332	3	3	3	tr|P74332|P74332_SYNY3 Slr0959 protein OS=Synechocystis sp. (strain PCC 6803 / Kazusa) OX=1111708 GN=slr0959 PE=4 SV=1	1	3	3	3	0	0	0	0	0	0	0	0	0	0	0	0	0	0	0	0	0	0	0	0	0	0	0	0	0	0	0	0	1	3	0	2	0	1	0	1	0	0	0	0
P74334	P74334	18	18	18	sp|P74334|ACOX_SYNY3 Apocarotenoid-15,15-oxygenase OS=Synechocystis sp. (strain PCC 6803 / Kazusa) OX=1111708 GN=sll1541 PE=1 SV=1	1	18	18	18	7	6	6	9	8	7	8	8	0	2	1	1	8	11	11	8	5	4	3	3	6	3	7	6	1	1	3	4	0	0	0	3	0	1	2	0	1	0	0	1
P74335	P74335	1	1	1	tr|P74335|P74335_SYNY3 Ssr2723 protein OS=Synechocystis sp. (strain PCC 6803 / Kazusa) OX=1111708 GN=ssr2723 PE=4 SV=1	1	1	1	1	1	0	0	0	1	1	1	1	1	1	0	1	1	1	1	1	1	1	0	1	1	1	0	1	1	1	0	1	1	1	1	1	1	1	1	1	1	1	1	1
P74338	P74338	7	7	7	sp|P74338|NDHM_SYNY3 NAD(P)H-quinone oxidoreductase subunit M OS=Synechocystis sp. (strain PCC 6803 / Kazusa) OX=1111708 GN=ndhM PE=1 SV=1	1	7	7	7	4	2	4	3	5	4	4	4	5	5	4	4	3	3	3	3	5	5	6	4	3	5	3	3	5	5	4	5	4	5	5	4	5	5	5	5	4	2	2	2
P74339	P74339	13	13	13	tr|P74339|P74339_SYNY3 Slr1624 protein OS=Synechocystis sp. (strain PCC 6803 / Kazusa) OX=1111708 GN=slr1624 PE=4 SV=1	1	13	13	13	6	6	4	5	5	5	2	4	8	7	9	6	6	5	3	5	7	8	8	8	3	5	4	5	9	6	6	6	7	8	5	6	7	8	7	5	4	4	3	3
P74341	P74341	7	7	7	tr|P74341|P74341_SYNY3 Sll1537 protein OS=Synechocystis sp. (strain PCC 6803 / Kazusa) OX=1111708 GN=sll1537 PE=3 SV=1	1	7	7	7	2	4	2	0	4	4	2	3	1	3	2	0	2	3	1	3	2	3	2	5	2	4	1	2	2	2	2	1	2	3	6	6	2	5	4	5	1	4	3	4
P74342	P74342	3	3	3	sp|P74342|FOLB_SYNY3 Probable dihydroneopterin aldolase OS=Synechocystis sp. (strain PCC 6803 / Kazusa) OX=1111708 GN=folB PE=3 SV=2	1	3	3	3	3	3	2	3	3	3	3	3	3	3	3	2	3	3	3	3	3	3	3	3	3	3	3	3	3	3	3	3	2	3	3	3	3	3	3	2	3	3	3	3
P74344	P74344	20	20	20	tr|P74344|P74344_SYNY3 Molybdopterin biosynthesis MoeB protein OS=Synechocystis sp. (strain PCC 6803 / Kazusa) OX=1111708 GN=moeB PE=4 SV=1	1	20	20	20	15	14	13	16	13	13	13	16	15	17	15	15	12	13	14	12	15	17	18	16	16	12	14	13	16	13	14	14	12	12	14	13	13	15	13	8	12	11	12	12
P74345	P74345	8	8	8	tr|P74345|P74345_SYNY3 Slr1628 protein OS=Synechocystis sp. (strain PCC 6803 / Kazusa) OX=1111708 GN=slr1628 PE=4 SV=1	1	8	8	8	2	2	3	1	1	1	1	2	4	3	4	4	2	4	1	1	2	2	4	5	2	2	4	2	3	4	3	3	2	2	1	3	3	3	4	2	1	0	2	3
P74349	P74349	15	15	15	tr|P74349|P74349_SYNY3 Twitching mobility protein OS=Synechocystis sp. (strain PCC 6803 / Kazusa) OX=1111708 GN=pilT PE=3 SV=1	1	15	15	15	4	3	3	2	2	3	3	4	4	2	3	3	1	1	1	3	3	2	2	3	4	0	3	0	3	2	2	3	6	5	5	7	5	4	2	3	10	12	11	11
P74351	P74351	4	4	4	tr|P74351|P74351_SYNY3 Sll1532 protein OS=Synechocystis sp. (strain PCC 6803 / Kazusa) OX=1111708 GN=sll1532 PE=4 SV=1	1	4	4	4	1	1	1	1	1	1	1	1	3	2	0	2	2	3	1	2	1	1	1	1	2	1	1	1	3	2	2	3	1	1	1	1	1	1	1	1	3	1	1	2
P74352	P74352	4	4	4	sp|P74352|RPOZ_SYNY3 DNA-directed RNA polymerase subunit omega OS=Synechocystis sp. (strain PCC 6803 / Kazusa) OX=1111708 GN=rpoZ PE=3 SV=1	1	4	4	4	4	3	3	4	4	4	4	4	3	2	3	3	3	4	4	4	2	2	3	3	2	4	4	4	3	1	3	3	4	3	3	3	3	4	4	4	4	4	4	4
P74355	P74355	5	5	5	sp|P74355|SSRP_SYNY3 SsrA-binding protein OS=Synechocystis sp. (strain PCC 6803 / Kazusa) OX=1111708 GN=smpB PE=3 SV=1	1	5	5	5	1	2	1	1	1	1	1	1	0	0	0	1	3	4	3	2	0	0	1	0	2	1	1	1	1	1	1	1	0	0	0	0	1	2	1	1	1	0	1	0
P74357	P74357	12	12	12	tr|P74357|P74357_SYNY3 Sll1530 protein OS=Synechocystis sp. (strain PCC 6803 / Kazusa) OX=1111708 GN=sll1530 PE=4 SV=1	1	12	12	12	8	7	4	6	9	6	3	9	2	4	4	3	4	3	1	2	3	3	3	2	5	8	5	8	1	6	2	4	3	7	4	7	2	4	2	2	5	7	2	8
P74358	P74358	33	33	33	tr|P74358|P74358_SYNY3 Sll1528 protein OS=Synechocystis sp. (strain PCC 6803 / Kazusa) OX=1111708 GN=sll1528 PE=4 SV=1	1	33	33	33	8	16	3	7	11	12	5	16	0	1	0	0	5	4	3	1	0	0	0	0	8	10	7	10	2	1	0	0	6	12	6	8	0	0	1	1	14	9	6	7
P74360	P74360	18	18	18	sp|P74360|Y1526_SYNY3 Uncharacterized protein sll1526 OS=Synechocystis sp. (strain PCC 6803 / Kazusa) OX=1111708 GN=sll1526 PE=4 SV=1	1	18	18	18	9	12	9	9	9	10	7	12	8	8	11	11	9	7	6	5	7	10	9	6	7	10	7	10	11	10	9	10	11	13	12	11	7	10	9	8	9	9	8	10
P74361	P74361	40	37	34	sp|P74361|CLPB2_SYNY3 Chaperone protein ClpB 2 OS=Synechocystis sp. (strain PCC 6803 / Kazusa) OX=1111708 GN=clpB2 PE=3 SV=1	1	40	37	34	11	10	20	13	21	19	18	24	9	8	11	9	26	21	27	22	5	9	12	10	27	15	17	16	11	6	9	9	25	24	21	24	21	19	23	15	17	15	16	21
P74365	P74365	2	2	2	tr|P74365|P74365_SYNY3 Sll1524 protein OS=Synechocystis sp. (strain PCC 6803 / Kazusa) OX=1111708 GN=sll1524 PE=4 SV=1	1	2	2	2	0	0	0	0	0	0	0	1	0	0	0	0	0	0	1	0	0	0	0	0	1	1	0	0	0	0	0	0	0	0	0	0	0	0	0	0	0	2	0	0
P74367	P74367	6	6	6	sp|P74367|PSB27_SYNY3 Photosystem II lipoprotein Psb27 OS=Synechocystis sp. (strain PCC 6803 / Kazusa) OX=1111708 GN=psb27 PE=1 SV=2	1	6	6	6	5	5	4	4	4	5	4	4	4	5	5	4	4	4	4	4	4	4	4	5	3	5	5	4	4	4	5	4	4	5	3	5	4	4	5	4	4	3	5	4
P74370	P74370	15	15	15	tr|P74370|P74370_SYNY3 Dioxygenase OS=Synechocystis sp. (strain PCC 6803 / Kazusa) OX=1111708 GN=slr1648 PE=3 SV=1	1	15	15	15	8	9	7	5	5	6	6	5	1	2	1	2	7	12	7	8	2	3	3	2	5	3	5	4	1	1	1	1	3	3	3	2	3	4	4	3	1	2	1	2
P74371	P74371	8	8	8	sp|P74371|CPXT_SYNY3 Chromophore lyase CpcT/CpeT OS=Synechocystis sp. (strain PCC 6803 / Kazusa) OX=1111708 GN=cpcT PE=3 SV=1	1	8	8	8	4	4	6	4	4	4	4	4	5	4	5	4	6	4	5	4	4	4	5	4	5	4	5	4	4	4	5	4	3	4	3	4	2	4	3	2	4	4	3	4
P74373	P74373	17	17	17	sp|P74373|DFA3_SYNY3 Putative diflavin flavoprotein A 3 OS=Synechocystis sp. (strain PCC 6803 / Kazusa) OX=1111708 GN=dfa3 PE=1 SV=1	1	17	17	17	6	11	5	6	9	5	8	7	11	9	8	9	11	13	10	9	12	10	10	7	7	6	5	7	11	12	5	8	5	8	5	4	4	11	9	4	4	5	3	4
P74375	P74375	17	17	17	tr|P74375|P74375_SYNY3 Slr0442 protein OS=Synechocystis sp. (strain PCC 6803 / Kazusa) OX=1111708 GN=slr0442 PE=4 SV=1	1	17	17	17	11	9	12	10	8	8	10	11	13	11	12	7	5	5	5	5	2	3	5	4	10	5	7	7	7	8	6	6	8	8	8	7	7	5	6	6	8	10	10	11
P74379	P74379	7	7	7	tr|P74379|P74379_SYNY3 Slr0443 protein OS=Synechocystis sp. (strain PCC 6803 / Kazusa) OX=1111708 GN=slr0443 PE=4 SV=1	1	7	7	7	3	3	4	4	4	3	4	3	2	3	4	4	2	4	3	2	2	3	3	1	5	3	5	3	2	3	4	4	3	2	3	2	2	3	3	2	2	3	3	3
P74380	P74380	2	2	2	tr|P74380|P74380_SYNY3 Sll0426 protein OS=Synechocystis sp. (strain PCC 6803 / Kazusa) OX=1111708 GN=sll0426 PE=4 SV=1	1	2	2	2	2	0	1	1	0	1	1	1	0	0	0	0	2	1	1	1	1	0	1	0	1	2	1	1	0	0	0	0	0	0	0	0	1	2	1	1	0	1	1	0
P74383	P74383	13	13	13	sp|P74383|ASGX_SYNY3 Isoaspartyl peptidase/L-asparaginase OS=Synechocystis sp. (strain PCC 6803 / Kazusa) OX=1111708 GN=sll0422 PE=1 SV=1	1	13	13	13	8	5	7	8	7	8	8	8	4	5	8	9	7	8	8	7	7	7	9	8	6	8	6	6	5	6	7	7	7	8	8	8	7	9	6	6	5	7	5	8
P74384	P74384	19	19	19	sp|P74384|PUR8_SYNY3 Adenylosuccinate lyase OS=Synechocystis sp. (strain PCC 6803 / Kazusa) OX=1111708 GN=purB PE=3 SV=1	1	19	19	19	12	13	9	13	13	13	8	13	9	10	13	13	12	15	7	11	12	12	14	10	10	13	10	13	11	13	11	13	13	11	9	13	9	13	12	12	8	12	10	12
P74386	P74386	5	5	5	sp|P74386|URE2_SYNY3 Urease subunit beta OS=Synechocystis sp. (strain PCC 6803 / Kazusa) OX=1111708 GN=ureB PE=3 SV=1	1	5	5	5	3	1	3	3	3	3	3	3	3	4	3	4	2	3	3	2	3	4	3	4	2	3	3	4	4	3	4	4	2	3	3	3	3	3	2	3	2	3	3	3
P74390	P74390	24	24	24	tr|P74390|P74390_SYNY3 Negative aliphatic amidase regulator OS=Synechocystis sp. (strain PCC 6803 / Kazusa) OX=1111708 GN=amiC PE=4 SV=1	1	24	24	24	16	18	14	16	17	17	15	17	19	18	20	18	11	13	14	12	17	19	19	18	15	15	16	15	18	18	18	18	17	19	19	18	17	20	20	16	18	19	18	18
P74392	P74392	6	6	6	tr|P74392|P74392_SYNY3 Sll0274 protein OS=Synechocystis sp. (strain PCC 6803 / Kazusa) OX=1111708 GN=sll0274 PE=4 SV=1	1	6	6	6	2	0	1	2	1	1	2	2	2	2	2	2	1	2	2	3	1	2	1	0	3	2	2	3	1	1	2	3	1	1	1	1	2	2	2	1	0	2	1	1
P74394	P74394	6	6	6	tr|P74394|P74394_SYNY3 Sll0272 protein OS=Synechocystis sp. (strain PCC 6803 / Kazusa) OX=1111708 GN=sll0272 PE=4 SV=1	1	6	6	6	6	3	5	4	5	4	5	6	4	5	6	5	4	3	4	4	6	6	6	6	4	6	5	6	6	6	6	5	6	6	6	6	5	5	6	4	2	5	5	3
P74395	P74395	14	14	14	sp|P74395|NUSB_SYNY3 Transcription antitermination protein NusB OS=Synechocystis sp. (strain PCC 6803 / Kazusa) OX=1111708 GN=nusB PE=3 SV=2	1	14	14	14	6	10	5	9	4	7	5	9	4	2	6	5	6	7	7	5	6	3	8	5	7	5	6	6	6	3	5	4	2	5	5	4	1	4	5	2	4	4	5	3
P74396	P74396	14	14	14	tr|P74396|P74396_SYNY3 Slr0280 protein OS=Synechocystis sp. (strain PCC 6803 / Kazusa) OX=1111708 GN=slr0280 PE=1 SV=1	1	14	14	14	3	5	0	0	1	2	0	3	4	6	4	5	0	0	1	1	4	7	7	4	1	3	1	0	9	9	6	5	0	1	0	0	0	1	0	0	0	0	0	0
P74399	P74399	3	3	3	tr|P74399|P74399_SYNY3 Sll0268 protein OS=Synechocystis sp. (strain PCC 6803 / Kazusa) OX=1111708 GN=sll0268 PE=4 SV=1	1	3	3	3	1	1	1	1	0	1	1	1	1	2	1	1	0	1	0	0	0	1	1	0	1	1	1	1	1	1	1	1	0	0	0	0	0	1	0	0	0	1	0	1
P74409	P74409	6	6	6	sp|P74409|Y260_SYNY3 UPF0053 protein sll0260 OS=Synechocystis sp. (strain PCC 6803 / Kazusa) OX=1111708 GN=sll0260 PE=3 SV=1	1	6	6	6	0	3	2	1	0	1	0	0	0	0	1	1	0	0	0	0	1	1	1	1	0	1	1	0	0	1	0	0	0	1	0	1	0	0	0	0	1	3	1	1
P74410	P74410	8	8	8	sp|P74410|RS16_SYNY3 30S ribosomal protein S16 OS=Synechocystis sp. (strain PCC 6803 / Kazusa) OX=1111708 GN=rpsP PE=3 SV=1	1	8	8	8	6	5	5	4	6	6	5	6	4	4	5	4	5	6	5	5	4	5	4	5	6	5	5	6	4	4	4	4	5	5	5	5	5	4	5	5	6	6	5	5
P74411	P74411	4	4	4	tr|P74411|P74411_SYNY3 Slr0287 protein OS=Synechocystis sp. (strain PCC 6803 / Kazusa) OX=1111708 GN=slr0287 PE=4 SV=1	1	4	4	4	1	1	0	1	0	1	0	1	0	0	1	0	3	1	2	1	0	0	1	0	1	1	1	0	0	0	0	0	0	1	0	0	0	0	0	0	0	0	0	0
P74413	P74413	2	2	2	tr|P74413|P74413_SYNY3 Ssl0483 protein OS=Synechocystis sp. (strain PCC 6803 / Kazusa) OX=1111708 GN=ssl0483 PE=4 SV=1	1	2	2	2	1	1	1	1	2	1	1	1	1	1	0	1	1	1	1	1	1	1	1	0	0	1	1	1	1	1	0	1	1	1	1	1	1	1	1	1	1	1	1	1
P74415	P74415	2	2	2	sp|P74415|TSAE_SYNY3 tRNA threonylcarbamoyladenosine biosynthesis protein TsaE OS=Synechocystis sp. (strain PCC 6803 / Kazusa) OX=1111708 GN=tsaE PE=3 SV=1	1	2	2	2	1	1	1	1	1	1	1	2	0	0	0	0	0	0	0	0	0	0	0	0	0	1	1	1	0	0	0	0	0	0	0	1	0	0	0	0	0	0	0	0
P74416	P74416	29	29	29	sp|P74416|GCSP_SYNY3 Glycine dehydrogenase (decarboxylating) OS=Synechocystis sp. (strain PCC 6803 / Kazusa) OX=1111708 GN=gcvP PE=1 SV=1	1	29	29	29	13	20	8	13	16	15	11	14	2	2	4	4	17	17	11	13	3	8	6	5	12	16	8	8	5	4	2	4	6	10	8	9	5	3	4	5	4	8	3	4
P74421	P74421	21	21	21	sp|P74421|PGK_SYNY3 Phosphoglycerate kinase OS=Synechocystis sp. (strain PCC 6803 / Kazusa) OX=1111708 GN=pgk PE=3 SV=2	1	21	21	21	19	19	19	20	20	19	18	19	20	18	18	19	17	17	17	16	19	18	18	18	19	19	18	19	19	19	19	19	18	19	18	19	18	19	18	18	18	18	18	18
P74423	P74423	21	21	21	sp|P74423|SYA_SYNY3 Alanine--tRNA ligase OS=Synechocystis sp. (strain PCC 6803 / Kazusa) OX=1111708 GN=alaS PE=3 SV=1	1	21	21	21	7	13	8	8	6	9	6	11	2	2	4	3	9	8	7	6	2	2	5	3	7	8	9	7	2	3	2	2	4	5	3	5	2	3	3	2	3	5	7	9
P74424	P74424	1	1	1	tr|P74424|P74424_SYNY3 Sll0361 protein OS=Synechocystis sp. (strain PCC 6803 / Kazusa) OX=1111708 GN=sll0361 PE=4 SV=1	1	1	1	1	0	1	0	0	0	0	0	0	1	0	0	0	1	1	0	1	1	1	1	1	1	0	0	0	0	0	0	0	1	1	1	1	0	1	1	0	1	0	1	1
P74426	P74426	5	5	5	tr|P74426|P74426_SYNY3 Sll0359 protein OS=Synechocystis sp. (strain PCC 6803 / Kazusa) OX=1111708 GN=sll0359 PE=1 SV=1	1	5	5	5	4	5	5	5	5	5	5	5	5	5	5	5	5	5	5	5	5	4	5	5	4	5	5	4	5	5	5	5	5	5	5	4	5	4	5	5	5	5	5	5
P74427	P74427	1	1	1	tr|P74427|P74427_SYNY3 Slr0397 protein OS=Synechocystis sp. (strain PCC 6803 / Kazusa) OX=1111708 GN=slr0397 PE=4 SV=1	1	1	1	1	1	1	1	1	1	1	1	1	1	1	1	1	1	1	1	1	1	1	1	1	1	1	1	1	1	1	1	1	1	1	1	1	1	1	1	1	1	1	1	1
P74428	P74428	5	5	5	tr|P74428|P74428_SYNY3 Slr0398 protein OS=Synechocystis sp. (strain PCC 6803 / Kazusa) OX=1111708 GN=slr0398 PE=4 SV=1	1	5	5	5	2	0	4	4	2	2	1	3	2	1	0	1	2	2	3	4	2	2	3	0	2	2	4	4	2	1	0	0	2	2	2	1	3	2	1	0	2	3	3	3
P74429	P74429	17	17	17	tr|P74429|P74429_SYNY3 Ycf39 gene product OS=Synechocystis sp. (strain PCC 6803 / Kazusa) OX=1111708 GN=ycf39 PE=4 SV=1	1	17	17	17	14	11	10	13	13	12	10	12	11	8	12	13	11	10	10	11	8	11	10	10	8	9	10	9	12	10	12	10	5	9	7	8	6	8	8	5	2	2	4	5
P74430	P74430	5	5	5	sp|P74430|NADK1_SYNY3 NAD kinase 1 OS=Synechocystis sp. (strain PCC 6803 / Kazusa) OX=1111708 GN=nadK1 PE=3 SV=1	1	5	5	5	3	1	1	2	1	1	0	2	2	2	2	2	2	4	2	2	2	2	3	3	1	1	2	1	3	1	2	3	1	0	2	0	2	2	2	1	1	0	0	1
P74432	P74432	2	2	2	sp|P74432|IXTPA_SYNY3 dITP/XTP pyrophosphatase OS=Synechocystis sp. (strain PCC 6803 / Kazusa) OX=1111708 GN=slr0402 PE=3 SV=1	1	2	2	2	0	1	1	1	0	0	1	1	1	0	0	0	0	0	1	1	0	0	0	0	0	0	0	0	1	0	0	0	0	0	0	0	0	0	0	0	0	0	0	0
P74433	P74433	10	10	10	tr|P74433|P74433_SYNY3 Slr0404 protein OS=Synechocystis sp. (strain PCC 6803 / Kazusa) OX=1111708 GN=slr0404 PE=4 SV=1	1	10	10	10	5	6	5	3	4	6	3	5	6	6	7	6	4	4	3	4	4	5	7	6	5	4	7	4	6	6	5	6	1	2	1	1	2	3	2	2	3	3	1	3
P74438	P74438	5	5	5	sp|P74438|PYRC_SYNY3 Dihydroorotase OS=Synechocystis sp. (strain PCC 6803 / Kazusa) OX=1111708 GN=pyrC PE=3 SV=1	1	5	5	5	0	1	1	1	0	0	1	0	0	0	0	0	1	3	2	3	0	0	0	0	0	1	0	0	0	0	0	0	0	0	0	0	1	0	1	1	1	0	0	0
P74443	P74443	3	3	3	tr|P74443|P74443_SYNY3 Slr0144 protein OS=Synechocystis sp. (strain PCC 6803 / Kazusa) OX=1111708 GN=slr0144 PE=4 SV=1	1	3	3	3	1	0	0	0	0	0	0	0	0	0	0	0	0	0	0	0	0	0	0	0	0	0	0	0	0	0	0	0	0	0	0	0	0	0	0	0	1	2	1	2
P74444	P74444	3	3	3	tr|P74444|P74444_SYNY3 Slr0145 protein OS=Synechocystis sp. (strain PCC 6803 / Kazusa) OX=1111708 GN=slr0145 PE=4 SV=1	1	3	3	3	1	0	0	1	0	1	1	0	0	0	0	0	0	0	0	0	0	1	0	0	0	1	1	1	0	0	0	0	0	0	0	0	0	0	0	0	2	1	1	2
P74445	P74445	4	4	4	tr|P74445|P74445_SYNY3 Slr0146 protein OS=Synechocystis sp. (strain PCC 6803 / Kazusa) OX=1111708 GN=slr0146 PE=4 SV=1	1	4	4	4	0	0	0	1	1	1	0	0	0	0	0	0	0	1	0	1	0	0	0	0	0	1	0	0	0	0	0	1	0	0	0	1	0	0	0	0	2	2	0	2
P74446	P74446	8	8	8	tr|P74446|P74446_SYNY3 Slr0147 protein OS=Synechocystis sp. (strain PCC 6803 / Kazusa) OX=1111708 GN=slr0147 PE=4 SV=1	1	8	8	8	0	0	0	0	0	1	0	1	0	0	0	1	0	1	0	0	0	0	0	0	1	1	0	1	0	0	0	0	0	1	0	1	0	0	0	0	4	5	3	6
P74447	P74447	9	9	9	tr|P74447|P74447_SYNY3 Ferredoxin OS=Synechocystis sp. (strain PCC 6803 / Kazusa) OX=1111708 GN=slr0148 PE=4 SV=1	1	9	9	9	6	3	3	5	6	4	4	5	6	5	6	3	2	4	4	4	6	4	5	5	4	3	3	4	6	5	3	4	6	4	4	5	6	5	5	4	5	3	5	3
P74448	P74448	9	9	9	tr|P74448|P74448_SYNY3 Slr0149 protein OS=Synechocystis sp. (strain PCC 6803 / Kazusa) OX=1111708 GN=slr0149 PE=3 SV=1	1	9	9	9	1	2	1	1	1	1	1	2	1	1	2	1	1	2	1	0	1	2	1	2	2	1	1	2	2	2	1	2	1	1	1	1	0	1	1	0	3	6	4	6
P74450	P74450	11	11	11	tr|P74450|P74450_SYNY3 Slr0151 protein OS=Synechocystis sp. (strain PCC 6803 / Kazusa) OX=1111708 GN=slr0151 PE=4 SV=1	1	11	11	11	2	1	1	0	2	0	1	1	1	1	2	1	2	1	0	0	0	2	1	1	2	1	2	0	2	2	3	2	2	2	2	2	0	2	2	2	10	10	11	10
P74452	P74452	8	8	8	tr|P74452|P74452_SYNY3 Sll0149 protein OS=Synechocystis sp. (strain PCC 6803 / Kazusa) OX=1111708 GN=sll0149 PE=4 SV=1	1	8	8	8	3	3	2	5	2	2	1	3	1	0	1	1	3	3	2	3	0	2	2	2	2	3	3	2	1	1	2	2	1	2	1	1	1	3	3	0	1	0	0	1
P74453	P74453	9	9	9	tr|P74453|P74453_SYNY3 Sll0148 protein OS=Synechocystis sp. (strain PCC 6803 / Kazusa) OX=1111708 GN=sll0148 PE=4 SV=1	1	9	9	9	1	5	2	4	2	2	1	2	2	4	1	2	1	3	1	1	2	3	2	1	2	3	1	1	2	4	1	2	2	3	2	1	2	4	2	2	0	2	1	1
P74456	P74456	7	7	7	sp|P74456|RRF_SYNY3 Ribosome-recycling factor OS=Synechocystis sp. (strain PCC 6803 / Kazusa) OX=1111708 GN=frr PE=1 SV=1	1	7	7	7	6	5	4	6	6	5	6	6	6	5	5	7	5	6	6	6	6	6	6	7	6	6	6	6	5	5	7	7	6	5	5	6	6	6	6	7	5	6	6	6
P74457	P74457	12	12	12	sp|P74457|PYRH_SYNY3 Uridylate kinase OS=Synechocystis sp. (strain PCC 6803 / Kazusa) OX=1111708 GN=pyrH PE=3 SV=1	1	12	12	12	10	9	6	9	6	8	6	9	7	10	7	9	7	7	7	8	8	8	9	8	7	8	8	9	8	9	8	9	6	6	6	8	5	7	6	2	6	7	7	8
P74459	P74459	28	23	23	sp|P74459|CLPB1_SYNY3 Chaperone protein ClpB 1 OS=Synechocystis sp. (strain PCC 6803 / Kazusa) OX=1111708 GN=clpB1 PE=3 SV=1	1	28	23	23	7	11	8	7	8	9	9	11	2	3	2	2	9	7	12	11	3	6	3	1	11	8	13	8	3	2	4	2	11	12	13	11	5	8	9	5	8	7	10	12
P74461	P74461	18	18	18	tr|P74461|P74461_SYNY3 Cation or drug efflux system protein OS=Synechocystis sp. (strain PCC 6803 / Kazusa) OX=1111708 GN=sll0142 PE=4 SV=1	1	18	18	18	4	8	3	2	4	3	1	1	0	0	0	1	9	9	6	7	0	2	0	1	0	2	2	2	1	0	1	1	1	1	0	0	2	0	0	0	0	0	1	0
P74462	P74462	18	18	18	tr|P74462|P74462_SYNY3 Sll0141 protein OS=Synechocystis sp. (strain PCC 6803 / Kazusa) OX=1111708 GN=sll0141 PE=3 SV=1	1	18	18	18	6	12	10	9	4	6	6	8	3	2	2	3	6	5	6	7	5	7	4	5	2	8	8	5	3	4	5	3	1	2	2	3	1	1	1	2	1	2	1	2
P74463	P74463	17	17	17	tr|P74463|P74463_SYNY3 Twitching motility protein OS=Synechocystis sp. (strain PCC 6803 / Kazusa) OX=1111708 GN=pilT PE=3 SV=1	1	17	17	17	10	13	10	12	8	9	6	11	9	9	9	10	8	11	9	8	10	11	11	9	10	10	11	10	11	12	8	12	7	6	8	5	5	8	7	4	6	4	4	9
P74464	P74464	6	6	6	tr|P74464|P74464_SYNY3 General secretion pathway protein F OS=Synechocystis sp. (strain PCC 6803 / Kazusa) OX=1111708 GN=gspF PE=3 SV=1	1	6	6	6	1	2	2	2	2	2	1	2	1	1	2	0	0	1	0	0	0	0	0	1	2	3	0	1	0	2	1	0	1	4	0	1	1	1	1	0	0	3	0	3
P74465	P74465	5	5	5	tr|P74465|P74465_SYNY3 Pilin biogenesis protein OS=Synechocystis sp. (strain PCC 6803 / Kazusa) OX=1111708 GN=pilC PE=3 SV=1	1	5	5	5	2	3	1	1	2	1	2	2	2	1	1	3	1	1	1	0	0	1	1	2	1	2	1	1	1	1	1	1	2	3	3	3	1	1	1	1	2	3	3	3
P74466	P74466	10	10	10	sp|P74466|CLPR_SYNY3 Putative ATP-dependent Clp protease proteolytic subunit-like OS=Synechocystis sp. (strain PCC 6803 / Kazusa) OX=1111708 GN=clpR PE=3 SV=1	1	10	10	10	8	8	7	8	8	8	6	9	8	7	7	7	8	8	7	8	8	7	7	8	8	8	7	8	8	6	7	7	7	7	6	6	7	7	7	7	6	7	6	7
P74467	P74467	11	11	11	sp|P74467|CLPP3_SYNY3 Probable ATP-dependent Clp protease proteolytic subunit 3 OS=Synechocystis sp. (strain PCC 6803 / Kazusa) OX=1111708 GN=clpP3 PE=3 SV=1	1	11	11	11	7	7	6	8	8	8	4	6	5	9	6	7	7	4	6	9	7	8	8	8	6	7	6	6	7	7	6	6	5	7	6	6	6	7	7	7	9	6	6	5
P74468	P74468	13	13	13	tr|P74468|P74468_SYNY3 Aminopeptidase P OS=Synechocystis sp. (strain PCC 6803 / Kazusa) OX=1111708 GN=pepP PE=3 SV=1	1	13	13	13	7	7	3	5	5	7	6	7	4	3	4	6	6	10	6	6	7	4	4	4	5	8	7	6	5	3	4	5	4	5	7	7	6	8	8	8	5	6	4	5
P74470	P74470	4	4	4	tr|P74470|P74470_SYNY3 Ssl0242 protein OS=Synechocystis sp. (strain PCC 6803 / Kazusa) OX=1111708 GN=ssl0242 PE=4 SV=1	1	4	4	4	3	3	2	2	2	3	2	3	2	2	1	2	3	2	4	3	2	2	3	2	2	3	3	2	2	3	3	2	2	2	2	3	3	3	3	3	2	2	2	3
P74473	P74473	10	10	10	tr|P74473|P74473_SYNY3 Slr1923 protein OS=Synechocystis sp. (strain PCC 6803 / Kazusa) OX=1111708 GN=slr1923 PE=4 SV=1	1	10	10	10	2	5	2	2	2	4	2	5	0	0	0	1	6	7	3	5	1	1	0	0	3	2	4	3	0	0	0	0	0	0	0	1	0	2	0	0	0	2	0	0
P74474	P74474	10	10	10	tr|P74474|P74474_SYNY3 D-alanyl-D-alanine carboxypeptidase OS=Synechocystis sp. (strain PCC 6803 / Kazusa) OX=1111708 GN=slr1924 PE=4 SV=1	1	10	10	10	1	0	0	0	0	0	0	0	2	3	3	6	0	0	0	0	4	5	6	6	0	0	0	0	4	5	3	5	4	6	7	6	4	6	6	6	2	2	3	2
P74476	P74476	6	6	6	sp|P74476|RF2_SYNY3 Peptide chain release factor 2 OS=Synechocystis sp. (strain PCC 6803 / Kazusa) OX=1111708 GN=prfB PE=3 SV=2	1	6	6	6	2	1	3	1	1	0	2	1	0	0	1	0	1	3	2	2	0	0	2	0	2	1	0	1	0	0	0	0	1	1	1	1	0	0	0	0	0	2	2	1
P74478	P74478	5	5	5	tr|P74478|P74478_SYNY3 Slr1926 protein OS=Synechocystis sp. (strain PCC 6803 / Kazusa) OX=1111708 GN=slr1926 PE=4 SV=1	1	5	5	5	3	3	3	3	3	3	3	3	3	4	3	3	3	3	4	4	3	4	3	3	3	3	3	2	4	3	4	3	2	3	3	3	3	3	3	2	3	3	3	3
P74480	P74480	5	5	5	tr|P74480|P74480_SYNY3 Slr1928 protein OS=Synechocystis sp. (strain PCC 6803 / Kazusa) OX=1111708 GN=slr1928 PE=4 SV=1	1	5	5	5	2	1	2	1	2	1	0	2	0	1	0	0	1	1	0	0	0	1	1	2	0	3	2	3	1	1	0	1	0	3	2	1	0	1	2	0	1	1	2	0
P74483	P74483	8	8	8	tr|P74483|P74483_SYNY3 Slr1931 protein OS=Synechocystis sp. (strain PCC 6803 / Kazusa) OX=1111708 GN=slr1931 PE=4 SV=1	1	8	8	8	2	2	2	2	1	2	1	2	2	1	0	2	2	2	2	2	1	3	3	3	1	2	2	2	0	2	1	1	1	3	2	4	1	1	0	0	1	2	3	3
P74484	P74484	3	3	3	tr|P74484|P74484_SYNY3 Slr1932 protein OS=Synechocystis sp. (strain PCC 6803 / Kazusa) OX=1111708 GN=slr1932 PE=4 SV=1	1	3	3	3	0	0	0	0	0	0	0	0	0	0	0	0	0	0	0	0	0	0	0	0	0	0	0	0	0	0	0	1	1	0	1	0	0	1	0	1	0	0	0	0
P74485	P74485	3	3	3	tr|P74485|P74485_SYNY3 Sll1863 protein OS=Synechocystis sp. (strain PCC 6803 / Kazusa) OX=1111708 GN=sll1863 PE=4 SV=1	1	3	3	3	1	0	1	1	1	1	1	1	3	3	3	2	1	1	1	1	2	1	2	1	1	1	1	1	3	3	3	3	0	0	1	0	1	1	1	1	0	0	0	0
P74486	P74486	4	4	4	tr|P74486|P74486_SYNY3 Sll1862 protein OS=Synechocystis sp. (strain PCC 6803 / Kazusa) OX=1111708 GN=sll1862 PE=4 SV=1	1	4	4	4	0	0	0	0	1	0	0	0	1	1	1	1	0	0	0	0	1	1	1	0	0	0	0	0	4	2	2	2	0	0	0	0	0	0	0	0	0	0	1	0
P74488	P74488	5	5	5	tr|P74488|P74488_SYNY3 dTDP-4-dehydrorhamnose 3,5-epimerase OS=Synechocystis sp. (strain PCC 6803 / Kazusa) OX=1111708 GN=rfbC PE=3 SV=1	1	5	5	5	1	2	2	3	2	2	2	3	0	0	1	2	1	0	1	0	1	2	2	0	2	4	1	0	0	1	0	1	1	3	1	2	0	0	1	0	0	1	2	0
P74490	P74490	14	14	14	tr|P74490|P74490_SYNY3 Pyruvate dehydrogenase E1 component subunit alpha OS=Synechocystis sp. (strain PCC 6803 / Kazusa) OX=1111708 GN=pdhA PE=4 SV=1	1	14	14	14	11	11	10	11	11	12	9	12	8	6	9	7	10	11	8	10	8	9	8	7	10	10	8	10	9	6	6	6	9	11	11	7	9	10	11	6	8	9	9	7
P74492	P74492	6	6	6	tr|P74492|P74492_SYNY3 Exodeoxyribonuclease III OS=Synechocystis sp. (strain PCC 6803 / Kazusa) OX=1111708 GN=xthA PE=3 SV=1	1	6	6	6	2	2	1	3	3	3	0	2	1	0	0	1	1	1	4	2	0	2	1	1	1	1	2	2	1	1	0	1	0	0	1	1	1	0	0	0	0	0	0	0
P74494	P74494	11	11	11	sp|P74494|NDK_SYNY3 Nucleoside diphosphate kinase OS=Synechocystis sp. (strain PCC 6803 / Kazusa) OX=1111708 GN=ndk PE=1 SV=1	1	11	11	11	8	8	8	8	8	8	8	8	9	8	8	7	8	7	7	9	7	8	8	8	8	8	8	8	8	8	8	8	8	8	8	8	8	9	8	8	6	7	7	6
P74497	P74497	12	12	12	sp|P74497|MTNA_SYNY3 Methylthioribose-1-phosphate isomerase OS=Synechocystis sp. (strain PCC 6803 / Kazusa) OX=1111708 GN=mtnA PE=3 SV=1	1	12	12	12	3	4	4	4	5	5	4	5	3	5	5	5	6	6	5	6	5	4	4	3	6	4	3	4	6	4	5	4	4	4	4	3	1	5	5	3	5	5	4	5
P74499	P74499	6	6	6	tr|P74499|P74499_SYNY3 Slr1939 protein OS=Synechocystis sp. (strain PCC 6803 / Kazusa) OX=1111708 GN=slr1939 PE=4 SV=1	1	6	6	6	1	2	1	1	1	2	1	1	0	1	1	1	1	0	0	0	2	1	1	2	0	1	1	0	0	1	1	1	0	1	1	1	0	1	2	1	0	1	1	1
P74500	P74500	15	15	15	tr|P74500|P74500_SYNY3 Slr1940 protein OS=Synechocystis sp. (strain PCC 6803 / Kazusa) OX=1111708 GN=slr1940 PE=4 SV=1	1	15	15	15	8	6	9	10	9	10	7	8	7	8	6	7	8	10	6	8	9	10	12	9	8	9	6	8	6	6	5	6	9	9	10	7	5	7	9	6	5	6	6	4
P74503	P74503	23	23	23	sp|P74503|KACL2_SYNY3 KaiC-like protein 2 OS=Synechocystis sp. (strain PCC 6803 / Kazusa) OX=1111708 GN=slr1942 PE=3 SV=1	1	23	23	23	9	6	7	10	5	8	6	10	3	5	3	4	11	15	11	12	3	4	8	6	12	8	7	7	1	3	2	1	10	15	13	10	5	9	11	7	9	16	14	11
P74506	P74506	16	16	16	tr|P74506|P74506_SYNY3 Slr1944 protein OS=Synechocystis sp. (strain PCC 6803 / Kazusa) OX=1111708 GN=slr1944 PE=4 SV=1	1	16	16	16	12	6	9	11	8	9	6	7	10	10	14	12	8	11	7	7	5	12	9	6	6	12	8	9	13	13	13	12	3	6	6	6	1	2	5	3	4	9	7	6
P74507	P74507	16	16	16	sp|P74507|GPMI_SYNY3 2,3-bisphosphoglycerate-independent phosphoglycerate mutase OS=Synechocystis sp. (strain PCC 6803 / Kazusa) OX=1111708 GN=gpmI PE=3 SV=1	1	16	16	16	9	7	6	6	5	9	7	7	4	2	2	1	10	9	10	10	2	4	2	2	9	11	6	10	3	5	3	1	9	11	9	9	6	9	7	4	7	11	8	9
P74510	P74510	18	18	18	tr|P74510|P74510_SYNY3 Dihydrolipoamide acetyltransferase component of pyruvate dehydrogenase complex OS=Synechocystis sp. (strain PCC 6803 / Kazusa) OX=1111708 GN=odhB PE=3 SV=1	1	18	18	18	16	15	12	15	15	14	11	15	13	14	13	12	15	15	13	13	12	13	14	15	11	14	12	14	12	14	10	12	12	12	8	13	10	14	9	7	11	13	11	12
P74511	P74511	10	10	10	sp|P74511|Y1949_SYNY3 Thylakoid membrane protein slr1949 OS=Synechocystis sp. (strain PCC 6803 / Kazusa) OX=1111708 GN=slr1949 PE=4 SV=1	1	10	10	10	4	3	3	3	6	5	2	5	2	4	2	2	2	2	3	2	3	4	1	3	3	5	4	3	4	5	2	2	5	5	3	3	5	5	4	3	5	5	3	4
P74513	P74513	4	4	4	tr|P74513|P74513_SYNY3 Slr1951 protein OS=Synechocystis sp. (strain PCC 6803 / Kazusa) OX=1111708 GN=slr1951 PE=1 SV=1	1	4	4	4	1	0	2	0	0	0	1	0	0	0	1	0	1	0	1	1	0	1	0	1	0	1	0	1	0	0	0	0	1	1	0	2	0	3	1	1	0	0	0	0
P74514	P74514	4	4	4	sp|P74514|Y989_SYNY3 Probable transcriptional regulatory protein slr0989 OS=Synechocystis sp. (strain PCC 6803 / Kazusa) OX=1111708 GN=slr0989 PE=3 SV=1	1	4	4	4	1	2	3	2	2	2	2	2	1	1	2	1	3	4	3	3	1	1	1	1	2	1	3	3	0	1	1	1	2	1	3	2	2	2	2	1	2	2	3	2
P74515	P74515	12	12	12	tr|P74515|P74515_SYNY3 Slr0990 protein OS=Synechocystis sp. (strain PCC 6803 / Kazusa) OX=1111708 GN=slr0990 PE=4 SV=1	1	12	12	12	3	4	1	4	2	2	1	3	1	2	2	1	1	2	3	2	1	3	2	2	2	3	2	3	2	3	1	1	2	3	3	2	2	2	2	2	2	2	3	1
P74516	P74516	3	3	3	sp|P74516|TRML_SYNY3 Putative tRNA (cytidine(34)-2-O)-methyltransferase OS=Synechocystis sp. (strain PCC 6803 / Kazusa) OX=1111708 GN=slr0992 PE=3 SV=1	1	3	3	3	1	3	1	0	0	0	0	2	0	0	0	1	0	1	0	1	0	0	0	1	0	1	0	2	1	0	0	1	1	2	1	2	0	2	0	1	0	1	0	2
P74517	P74517	5	5	5	tr|P74517|P74517_SYNY3 Lipoprotein NlpD OS=Synechocystis sp. (strain PCC 6803 / Kazusa) OX=1111708 GN=nlpD PE=4 SV=1	1	5	5	5	1	0	0	1	0	0	0	1	0	0	0	0	0	0	0	0	0	0	0	0	0	0	0	0	0	0	0	0	0	0	0	0	0	0	0	0	0	0	0	1
P74518	P74518	10	10	10	sp|P74518|HPF_SYNY3 Ribosome hibernation promotion factor OS=Synechocystis sp. (strain PCC 6803 / Kazusa) OX=1111708 GN=hpf PE=3 SV=1	1	10	10	10	9	8	8	8	7	8	9	9	6	9	7	7	8	8	8	8	5	7	8	6	9	8	9	8	7	8	7	7	8	9	8	9	8	9	9	8	9	10	9	9
P74521	P74521	21	21	21	sp|P74521|GLGA1_SYNY3 Glycogen synthase 1 OS=Synechocystis sp. (strain PCC 6803 / Kazusa) OX=1111708 GN=glgA1 PE=3 SV=1	1	21	21	21	13	16	8	13	11	12	10	16	11	7	8	12	8	14	9	12	8	9	9	8	12	10	11	11	11	8	6	9	13	11	12	18	12	9	12	8	11	11	8	10
P74523	P74523	5	5	5	sp|P74523|Y1419_SYNY3 Uncharacterized SufE-like protein slr1419 OS=Synechocystis sp. (strain PCC 6803 / Kazusa) OX=1111708 GN=slr1419 PE=3 SV=1	1	5	5	5	1	3	2	2	1	1	0	3	1	0	0	0	0	1	0	1	1	0	0	0	1	1	0	1	1	0	0	0	1	1	0	1	0	0	1	0	0	1	0	1
P74527	P74527	38	38	38	tr|P74527|P74527_SYNY3 Aminopeptidase N OS=Synechocystis sp. (strain PCC 6803 / Kazusa) OX=1111708 GN=ape2 PE=3 SV=1	1	38	38	38	22	23	15	24	18	22	13	23	5	6	4	6	26	30	25	26	18	20	15	15	24	19	17	20	9	8	7	8	12	14	8	13	7	14	8	11	7	9	8	11
P74528	P74528	9	9	9	sp|P74528|MURC_SYNY3 UDP-N-acetylmuramate--L-alanine ligase OS=Synechocystis sp. (strain PCC 6803 / Kazusa) OX=1111708 GN=murC PE=3 SV=1	1	9	9	9	0	0	0	0	2	0	1	3	0	1	2	0	0	0	1	0	0	0	0	0	0	0	1	2	0	1	1	0	1	1	2	2	0	0	0	0	3	3	4	4
P74529	P74529	3	3	3	sp|P74529|MURB_SYNY3 UDP-N-acetylenolpyruvoylglucosamine reductase OS=Synechocystis sp. (strain PCC 6803 / Kazusa) OX=1111708 GN=murB PE=3 SV=1	1	3	3	3	0	0	0	0	0	0	0	0	0	0	0	0	0	0	0	0	0	0	0	0	0	0	0	0	0	0	0	0	0	0	0	0	0	0	0	0	1	1	0	0
P74533	P74533	3	3	3	sp|P74533|RECR_SYNY3 Recombination protein RecR OS=Synechocystis sp. (strain PCC 6803 / Kazusa) OX=1111708 GN=recR PE=3 SV=1	1	3	3	3	0	1	0	0	0	0	0	0	0	0	1	0	1	1	0	0	0	0	1	1	0	0	0	1	0	1	0	0	0	0	0	0	0	0	0	0	0	0	0	0
P74534	P74534	6	6	6	tr|P74534|P74534_SYNY3 Sll1338 protein OS=Synechocystis sp. (strain PCC 6803 / Kazusa) OX=1111708 GN=sll1338 PE=4 SV=1	1	6	6	6	5	5	5	5	5	6	5	5	5	5	5	5	4	6	5	4	4	5	5	4	5	6	5	5	5	5	5	5	4	5	5	4	4	5	5	4	4	5	5	5
P74535	P74535	26	26	26	tr|P74535|P74535_SYNY3 Sll1336 protein OS=Synechocystis sp. (strain PCC 6803 / Kazusa) OX=1111708 GN=sll1336 PE=1 SV=1	1	26	26	26	13	19	14	13	12	13	8	16	4	8	12	7	12	17	16	15	7	11	11	12	12	11	11	12	7	10	7	5	5	8	9	6	1	8	2	0	11	9	11	10
P74536	P74536	8	8	8	tr|P74536|P74536_SYNY3 Slr1428 protein OS=Synechocystis sp. (strain PCC 6803 / Kazusa) OX=1111708 GN=slr1428 PE=4 SV=1	1	8	8	8	0	1	0	1	1	1	0	1	1	0	0	0	2	1	0	0	1	2	0	0	0	0	0	0	2	0	0	0	0	0	0	0	0	0	0	0	1	0	0	0
P74537	P74537	10	10	10	tr|P74537|P74537_SYNY3 Sll1334 protein OS=Synechocystis sp. (strain PCC 6803 / Kazusa) OX=1111708 GN=sll1334 PE=4 SV=1	1	10	10	10	0	0	1	0	0	0	0	0	0	0	1	1	0	0	0	0	0	2	2	1	0	0	0	0	1	0	0	0	0	0	0	0	0	0	0	0	0	0	0	0
P74540	P74540	7	7	7	tr|P74540|P74540_SYNY3 Slr1431 protein OS=Synechocystis sp. (strain PCC 6803 / Kazusa) OX=1111708 GN=slr1431 PE=4 SV=1	1	7	7	7	1	1	2	2	1	1	1	2	1	1	1	1	2	1	1	0	1	1	1	1	1	1	1	1	1	1	1	1	1	1	2	1	1	1	1	1	1	2	1	2
P74544	P74544	4	4	4	tr|P74544|P74544_SYNY3 Sll1367 protein OS=Synechocystis sp. (strain PCC 6803 / Kazusa) OX=1111708 GN=sll1367 PE=4 SV=1	1	4	4	4	2	1	0	0	0	1	0	0	0	1	0	1	2	2	1	1	0	1	1	1	0	1	1	0	1	1	1	0	0	0	1	0	1	2	1	0	1	0	1	0
P74551	P74551	8	7	7	sp|P74551|APCF_SYNY3 Allophycocyanin subunit beta-18 OS=Synechocystis sp. (strain PCC 6803 / Kazusa) OX=1111708 GN=apcF PE=3 SV=1	1	8	7	7	8	6	7	8	7	7	8	8	8	8	8	8	7	6	6	8	8	7	8	8	8	8	7	8	8	8	8	8	7	7	7	8	7	7	8	6	8	8	8	8
P74554	P74554	8	8	8	tr|P74554|P74554_SYNY3 Sll1365 protein OS=Synechocystis sp. (strain PCC 6803 / Kazusa) OX=1111708 GN=sll1365 PE=4 SV=1	1	8	8	8	0	1	0	0	0	0	0	0	1	1	1	0	0	0	0	0	1	3	1	0	2	0	0	0	0	0	0	0	0	0	0	0	0	2	0	0	0	0	1	0
P74558	P74558	3	3	3	tr|P74558|P74558_SYNY3 NifU protein OS=Synechocystis sp. (strain PCC 6803 / Kazusa) OX=1111708 GN=ssl2667 PE=4 SV=1	1	3	3	3	2	2	3	2	2	2	2	2	2	2	2	2	3	2	2	2	2	2	3	2	2	2	3	2	2	2	2	2	2	2	2	2	2	2	2	2	2	2	3	2
P74560	P74560	6	6	6	tr|P74560|P74560_SYNY3 Slr0651 protein OS=Synechocystis sp. (strain PCC 6803 / Kazusa) OX=1111708 GN=slr0651 PE=4 SV=1	1	6	6	6	3	0	2	3	2	4	3	5	1	0	1	1	3	4	5	4	1	1	2	0	3	4	3	6	0	1	1	2	1	2	1	2	0	1	1	1	0	3	3	3
P74561	P74561	8	8	8	sp|P74561|HIS4_SYNY3 1-(5-phosphoribosyl)-5-[(5-phosphoribosylamino)methylideneamino] imidazole-4-carboxamide isomerase OS=Synechocystis sp. (strain PCC 6803 / Kazusa) OX=1111708 GN=hisA PE=3 SV=1	1	8	8	8	7	6	7	6	5	6	5	7	4	6	7	5	6	5	7	6	7	5	7	6	6	7	6	7	6	5	7	6	5	7	6	6	5	6	7	4	3	7	6	5
P74562	P74562	7	7	7	sp|P74562|NADB_SYNY3 L-aspartate oxidase OS=Synechocystis sp. (strain PCC 6803 / Kazusa) OX=1111708 GN=nadB PE=3 SV=1	1	7	7	7	1	1	0	0	0	0	0	1	1	0	1	1	0	0	0	0	1	1	0	0	1	1	1	0	2	1	1	0	0	1	1	0	0	1	1	0	0	0	1	1
P74563	P74563	6	6	6	tr|P74563|P74563_SYNY3 Sll0630 protein OS=Synechocystis sp. (strain PCC 6803 / Kazusa) OX=1111708 GN=sll0630 PE=4 SV=1	1	6	6	6	0	0	0	0	0	0	0	0	0	0	0	1	0	0	0	0	0	0	0	0	0	0	0	0	0	0	0	1	1	1	0	1	1	0	0	1	2	2	1	2
P74564	P74564	1	1	1	sp|P74564|PSAK2_SYNY3 Photosystem I reaction center subunit PsaK 2 OS=Synechocystis sp. (strain PCC 6803 / Kazusa) OX=1111708 GN=psaK2 PE=1 SV=2	1	1	1	1	0	0	0	0	0	0	0	0	0	0	0	0	0	0	0	0	0	0	0	0	0	0	0	0	0	0	0	0	0	1	1	1	1	1	1	1	1	1	0	1
P74565	P74565	15	15	15	sp|P74565|SIGA_SYNY3 RNA polymerase sigma factor SigA OS=Synechocystis sp. (strain PCC 6803 / Kazusa) OX=1111708 GN=sigA PE=3 SV=1	1	15	15	15	7	6	6	6	3	6	5	5	1	1	1	1	7	7	8	5	2	2	0	1	4	4	4	4	1	2	2	2	3	4	3	8	2	2	3	2	3	4	3	3
P74569	P74569	22	22	22	tr|P74569|P74569_SYNY3 Aspartate kinase OS=Synechocystis sp. (strain PCC 6803 / Kazusa) OX=1111708 GN=lysC PE=1 SV=1	1	22	22	22	17	17	11	14	12	15	12	13	7	10	8	8	13	17	11	15	10	12	11	10	13	15	11	13	7	8	7	10	10	14	10	7	9	12	9	10	5	14	7	12
P74570	P74570	6	6	6	tr|P74570|P74570_SYNY3 Slr0658 protein OS=Synechocystis sp. (strain PCC 6803 / Kazusa) OX=1111708 GN=slr0658 PE=4 SV=1	1	6	6	6	3	2	2	2	2	2	0	2	0	2	3	2	2	2	2	1	0	3	3	3	1	3	2	2	1	4	1	2	0	1	0	1	0	2	0	0	0	2	0	1
P74571	P74571	28	28	28	tr|P74571|P74571_SYNY3 Oligopeptidase A OS=Synechocystis sp. (strain PCC 6803 / Kazusa) OX=1111708 GN=prlC PE=3 SV=1	1	28	28	28	12	14	11	14	14	18	12	17	8	9	13	14	12	19	14	11	10	13	17	13	13	17	13	16	7	13	13	14	11	13	13	11	11	14	14	11	12	12	11	14
P74572	P74572	9	9	9	sp|P74572|P5CR_SYNY3 Pyrroline-5-carboxylate reductase OS=Synechocystis sp. (strain PCC 6803 / Kazusa) OX=1111708 GN=proC PE=3 SV=1	1	9	9	9	3	4	3	3	1	5	3	3	4	3	3	2	4	5	2	4	2	4	4	4	3	3	4	4	4	2	3	4	3	4	4	4	1	4	5	4	2	2	2	2
P74573	P74573	6	6	6	tr|P74573|P74573_SYNY3 Beta-fructofuranosidase OS=Synechocystis sp. (strain PCC 6803 / Kazusa) OX=1111708 GN=lim17 PE=3 SV=1	1	6	6	6	1	4	1	2	0	2	1	3	0	0	0	0	3	4	1	2	0	0	0	0	0	3	1	1	0	1	0	0	0	0	0	0	0	0	0	0	0	0	0	0
P74574	P74574	6	6	6	tr|P74574|P74574_SYNY3 Sll0625 protein OS=Synechocystis sp. (strain PCC 6803 / Kazusa) OX=1111708 GN=sll0625 PE=4 SV=1	1	6	6	6	4	2	5	2	2	1	0	1	1	3	4	3	0	3	1	1	1	3	6	1	0	3	2	1	1	2	2	2	2	3	2	1	0	4	1	1	1	1	0	0
P74576	P74576	17	16	16	sp|P74576|SPEA1_SYNY3 Biosynthetic arginine decarboxylase 1 OS=Synechocystis sp. (strain PCC 6803 / Kazusa) OX=1111708 GN=speA1 PE=3 SV=1	1	17	16	16	6	7	7	6	4	4	4	8	2	3	1	1	5	7	5	5	3	6	3	3	5	4	5	5	1	3	1	4	3	5	6	6	4	5	4	4	1	4	2	2
P74577	P74577	3	3	3	tr|P74577|P74577_SYNY3 Sll0623 protein OS=Synechocystis sp. (strain PCC 6803 / Kazusa) OX=1111708 GN=sll0623 PE=4 SV=1	1	3	3	3	2	1	1	2	2	2	1	1	1	0	1	1	1	1	2	1	1	1	1	1	1	2	1	2	1	1	1	0	2	2	1	3	2	2	1	1	2	1	2	1
P74578	P74578	6	6	6	sp|P74578|NADA_SYNY3 Quinolinate synthase OS=Synechocystis sp. (strain PCC 6803 / Kazusa) OX=1111708 GN=nadA PE=3 SV=1	1	6	6	6	2	3	1	2	2	4	5	2	1	0	1	1	3	1	2	3	0	1	0	0	1	4	3	4	2	0	0	1	0	0	0	0	0	0	0	0	0	0	0	0
P74580	P74580	4	4	4	tr|P74580|P74580_SYNY3 Ssr1114 protein OS=Synechocystis sp. (strain PCC 6803 / Kazusa) OX=1111708 GN=ssr1114 PE=4 SV=1	1	4	4	4	0	0	0	0	1	0	0	0	2	1	1	0	2	1	2	2	0	0	1	0	0	0	0	0	1	1	1	1	2	2	1	1	2	2	3	2	0	0	0	0
P74582	P74582	40	40	40	sp|P74582|ACNB_SYNY3 Aconitate hydratase B OS=Synechocystis sp. (strain PCC 6803 / Kazusa) OX=1111708 GN=acnB PE=3 SV=1	1	40	40	40	22	22	16	23	23	24	21	26	21	15	16	17	26	23	21	23	19	21	22	17	24	26	22	25	22	18	16	17	23	22	23	24	23	22	19	13	23	27	26	23
P74586	P74586	5	5	5	tr|P74586|P74586_SYNY3 2-hydroxyaciddehydrogenase OS=Synechocystis sp. (strain PCC 6803 / Kazusa) OX=1111708 GN=ddh PE=3 SV=1	1	5	5	5	1	2	1	2	1	1	1	2	1	1	2	0	1	3	1	2	1	1	1	0	2	3	1	1	0	1	2	1	0	1	0	0	0	1	1	2	0	0	0	1
P74587	P74587	4	4	4	sp|P74587|CARA_SYNY3 Carbamoyl-phosphate synthase small chain OS=Synechocystis sp. (strain PCC 6803 / Kazusa) OX=1111708 GN=carA PE=3 SV=2	1	4	4	4	4	4	4	3	4	4	2	4	3	2	3	3	4	4	4	3	4	3	3	3	4	4	4	4	3	3	4	3	4	4	3	4	4	3	2	3	4	3	4	4
P74588	P74588	10	10	10	tr|P74588|P74588_SYNY3 Slr1557 protein OS=Synechocystis sp. (strain PCC 6803 / Kazusa) OX=1111708 GN=slr1557 PE=4 SV=1	1	10	10	10	6	4	2	5	3	6	4	4	2	1	3	1	6	6	3	6	2	2	2	2	5	5	3	5	2	1	2	1	3	4	4	2	3	6	3	3	1	2	2	3
P74589	P74589	11	11	11	tr|P74589|P74589_SYNY3 Mannose-1-phosphate guanyltransferase OS=Synechocystis sp. (strain PCC 6803 / Kazusa) OX=1111708 GN=sll1496 PE=3 SV=1	1	11	11	11	3	5	2	3	2	3	2	3	3	6	5	3	4	1	1	2	3	4	3	5	1	3	2	2	3	6	2	4	0	1	1	0	1	1	1	0	0	0	0	1
P74590	P74590	8	8	8	tr|P74590|P74590_SYNY3 Sll1495 protein OS=Synechocystis sp. (strain PCC 6803 / Kazusa) OX=1111708 GN=sll1495 PE=4 SV=1	1	8	8	8	2	4	1	1	2	1	1	2	0	0	0	0	1	1	1	0	0	0	0	0	2	0	1	1	0	0	0	0	0	0	0	0	0	0	1	0	0	0	1	0
P74591	P74591	11	11	11	sp|P74591|AROE_SYNY3 Shikimate dehydrogenase (NADP(+)) OS=Synechocystis sp. (strain PCC 6803 / Kazusa) OX=1111708 GN=aroE PE=3 SV=1	1	11	11	11	4	5	5	4	3	6	6	3	2	2	3	3	5	5	5	6	4	5	4	7	6	2	3	3	3	2	1	2	3	5	4	6	2	5	3	2	2	2	2	2
P74592	P74592	13	13	13	sp|P74592|HISZ_SYNY3 ATP phosphoribosyltransferase regulatory subunit OS=Synechocystis sp. (strain PCC 6803 / Kazusa) OX=1111708 GN=hisZ PE=3 SV=1	1	13	13	13	6	6	3	7	5	10	3	5	2	3	4	4	5	9	4	8	4	4	2	3	5	7	3	7	3	4	3	4	4	6	5	6	4	7	5	7	2	5	3	5
P74593	P74593	3	3	3	sp|P74593|GLRX1_SYNY3 Probable glutaredoxin slr1562 OS=Synechocystis sp. (strain PCC 6803 / Kazusa) OX=1111708 GN=slr1562 PE=3 SV=1	1	3	3	3	2	2	0	3	0	3	1	2	2	2	3	3	3	1	2	2	2	3	3	2	2	3	3	1	3	2	2	2	0	0	0	1	0	1	1	1	0	1	1	0
P74596	P74596	1	1	1	sp|P74596|Y1565_SYNY3 Uncharacterized protein slr1565 OS=Synechocystis sp. (strain PCC 6803 / Kazusa) OX=1111708 GN=slr1565 PE=1 SV=1	1	1	1	1	1	0	1	1	1	1	1	1	0	0	0	0	1	1	1	1	0	0	1	0	0	1	1	1	0	0	1	0	0	1	1	1	0	1	1	0	0	1	1	0
P74598	P74598	10	10	10	sp|P74598|Y1491_SYNY3 Uncharacterized WD repeat-containing protein sll1491 OS=Synechocystis sp. (strain PCC 6803 / Kazusa) OX=1111708 GN=sll1491 PE=4 SV=1	1	10	10	10	4	1	0	3	3	4	0	3	4	5	2	6	2	6	0	3	5	7	5	6	3	3	0	3	8	7	7	8	0	1	1	1	2	2	0	3	1	0	0	0
P74601	P74601	6	6	6	tr|P74601|P74601_SYNY3 Sll1489 protein OS=Synechocystis sp. (strain PCC 6803 / Kazusa) OX=1111708 GN=sll1489 PE=4 SV=1	1	6	6	6	0	1	0	0	0	1	1	0	0	0	0	1	2	2	0	1	3	4	2	2	2	0	0	0	0	0	0	0	0	2	2	2	2	2	0	1	0	0	0	0
P74604	P74604	3	3	3	tr|P74604|P74604_SYNY3 Slr1571 protein OS=Synechocystis sp. (strain PCC 6803 / Kazusa) OX=1111708 GN=slr1571 PE=4 SV=1	1	3	3	3	2	1	2	1	1	1	0	0	1	0	0	0	2	1	1	0	1	0	1	1	1	1	1	0	0	1	1	1	1	1	0	0	1	1	1	1	1	1	1	0
P74605	P74605	2	2	2	tr|P74605|P74605_SYNY3 Slr1572 protein OS=Synechocystis sp. (strain PCC 6803 / Kazusa) OX=1111708 GN=slr1572 PE=4 SV=1	1	2	2	2	1	1	1	1	0	1	0	1	0	0	0	0	1	1	1	0	0	1	1	0	1	0	1	0	0	0	0	0	0	1	1	1	0	2	1	0	0	0	0	0
P74606	P74606	4	4	4	sp|P74606|PURNU_SYNY3 Purine nucleoside phosphorylase slr1573 OS=Synechocystis sp. (strain PCC 6803 / Kazusa) OX=1111708 GN=slr1573 PE=3 SV=1	1	4	4	4	1	2	0	0	2	0	0	0	0	0	0	1	2	3	2	2	1	2	1	1	1	1	0	0	1	0	0	1	2	2	2	2	2	2	2	2	2	2	1	2
P74607	P74607	5	5	5	sp|P74607|Y2874_SYNY3 Putative regulatory protein ssl2874 OS=Synechocystis sp. (strain PCC 6803 / Kazusa) OX=1111708 GN=ssl2874 PE=3 SV=1	1	5	5	5	5	5	5	5	5	5	5	5	5	5	5	4	5	5	5	5	5	5	5	5	5	5	5	5	5	5	5	5	5	5	5	5	5	5	5	5	4	5	5	5
P74609	P74609	3	3	3	tr|P74609|P74609_SYNY3 Slr1576 protein OS=Synechocystis sp. (strain PCC 6803 / Kazusa) OX=1111708 GN=slr1576 PE=4 SV=1	1	3	3	3	1	0	1	1	2	1	1	2	0	0	0	0	2	1	1	1	0	0	0	0	1	3	1	1	0	0	0	0	0	0	0	0	0	0	0	0	2	2	1	1
P74611	P74611	7	7	7	tr|P74611|P74611_SYNY3 Slr1579 protein OS=Synechocystis sp. (strain PCC 6803 / Kazusa) OX=1111708 GN=slr1579 PE=4 SV=1	1	7	7	7	1	1	1	1	1	2	1	1	1	1	2	1	1	3	1	2	1	4	2	3	0	2	1	1	1	1	1	1	1	2	0	1	1	1	1	2	0	1	1	0
P74612	P74612	3	3	3	tr|P74612|P74612_SYNY3 Sll1486 protein OS=Synechocystis sp. (strain PCC 6803 / Kazusa) OX=1111708 GN=sll1486 PE=4 SV=1	1	3	3	3	0	2	1	1	1	2	0	1	1	2	1	1	1	1	0	0	2	1	1	1	0	1	0	0	2	1	1	1	0	0	0	0	0	0	0	0	0	1	1	1
P74614	P74614	14	14	14	tr|P74614|P74614_SYNY3 NADH dehydrogenase OS=Synechocystis sp. (strain PCC 6803 / Kazusa) OX=1111708 GN=ndh PE=4 SV=1	1	14	14	14	2	4	2	3	1	1	1	1	3	6	4	3	4	4	5	6	6	5	7	7	1	1	1	2	8	5	6	4	3	3	2	4	4	5	2	3	1	2	2	3
P74615	P74615	6	6	6	sp|P74615|Y1483_SYNY3 Protein sll1483 OS=Synechocystis sp. (strain PCC 6803 / Kazusa) OX=1111708 GN=sll1483 PE=1 SV=1	1	6	6	6	5	4	2	5	3	5	1	5	3	5	2	3	2	4	2	3	2	5	2	3	4	5	3	4	3	5	3	4	1	3	1	1	1	3	0	1	1	2	0	0
P74617	P74617	20	20	20	tr|P74617|P74617_SYNY3 Sll1481 protein OS=Synechocystis sp. (strain PCC 6803 / Kazusa) OX=1111708 GN=sll1481 PE=4 SV=1	1	20	20	20	4	9	6	9	4	7	5	4	3	0	1	2	8	8	8	6	9	8	9	8	7	7	5	6	3	3	4	5	4	5	3	5	6	4	5	4	0	0	1	1
P74618	P74618	13	13	13	sp|P74618|6PGL_SYNY3 6-phosphogluconolactonase OS=Synechocystis sp. (strain PCC 6803 / Kazusa) OX=1111708 GN=pgl PE=1 SV=3	1	13	13	13	7	6	4	7	7	5	4	5	9	7	6	6	7	5	3	6	8	7	8	7	8	4	5	4	12	8	6	7	6	4	4	5	6	6	4	3	7	7	5	6
P74625	P74625	15	15	15	sp|P74625|CPCL_SYNY3 Photosystem I-associated linker protein CpcL OS=Synechocystis sp. (strain PCC 6803 / Kazusa) OX=1111708 GN=cpcL PE=1 SV=1	1	15	15	15	0	0	1	0	0	1	0	1	0	1	0	1	0	0	0	0	0	0	0	0	0	2	1	1	0	1	1	1	1	4	2	2	1	0	1	2	13	14	12	10
P74630	P74630	18	18	18	tr|P74630|P74630_SYNY3 Sll0735 protein OS=Synechocystis sp. (strain PCC 6803 / Kazusa) OX=1111708 GN=sll0735 PE=3 SV=1	1	18	18	18	10	10	7	11	9	12	7	10	6	5	10	5	6	10	6	8	4	5	4	6	7	10	9	11	7	3	5	5	6	8	7	7	5	8	5	5	8	11	10	10
P74638	P74638	6	6	6	sp|P74638|ACCA_SYNY3 Acetyl-coenzyme A carboxylase carboxyl transferase subunit alpha OS=Synechocystis sp. (strain PCC 6803 / Kazusa) OX=1111708 GN=accA PE=3 SV=1	1	6	6	6	0	1	0	0	0	1	0	1	0	0	0	0	1	0	1	0	0	0	0	0	2	0	2	0	0	0	0	0	0	3	2	1	0	0	0	1	1	0	1	0
P74639	P74639	2	2	2	tr|P74639|P74639_SYNY3 Ssr1256 protein OS=Synechocystis sp. (strain PCC 6803 / Kazusa) OX=1111708 GN=ssr1256 PE=4 SV=1	1	2	2	2	0	0	0	0	0	0	0	0	0	0	0	0	0	0	1	1	0	0	0	0	0	0	0	0	0	0	0	0	0	0	0	1	0	1	0	0	0	0	0	0
P74643	P74643	34	34	34	tr|P74643|P74643_SYNY3 Phosphoglucomutase (alpha-D-glucose-1,6-bisphosphate-dependent) OS=Synechocystis sp. (strain PCC 6803 / Kazusa) OX=1111708 GN=pgm PE=1 SV=1	1	34	34	34	30	31	25	29	25	29	24	32	25	25	25	28	27	25	25	22	23	30	27	27	21	23	24	30	28	24	22	24	23	25	25	23	19	26	24	21	19	22	24	21
P74644	P74644	5	5	5	sp|P74644|KAIA_SYNY3 Circadian clock protein KaiA OS=Synechocystis sp. (strain PCC 6803 / Kazusa) OX=1111708 GN=kaiA PE=3 SV=1	1	5	5	5	2	3	2	2	3	1	2	2	4	2	1	2	2	2	1	4	2	2	2	2	0	2	1	1	3	3	2	0	2	1	1	1	2	1	1	2	0	1	0	1
P74645	P74645	6	6	6	sp|P74645|KAIB_SYNY3 Circadian clock protein KaiB OS=Synechocystis sp. (strain PCC 6803 / Kazusa) OX=1111708 GN=kaiB PE=1 SV=1	1	6	6	6	4	4	2	3	3	3	1	3	1	3	2	4	3	4	2	2	2	3	3	3	1	3	2	3	0	1	2	2	2	3	2	2	2	2	1	0	2	3	0	3
P74646	P74646	12	12	12	sp|P74646|KAIC_SYNY3 Circadian clock protein kinase KaiC OS=Synechocystis sp. (strain PCC 6803 / Kazusa) OX=1111708 GN=kaiC PE=3 SV=1	1	12	12	12	4	6	5	7	4	5	3	5	4	5	5	5	5	8	6	7	5	5	6	6	3	3	1	3	3	3	3	4	4	5	4	3	4	4	5	3	2	2	1	3
P74647	P74647	22	22	22	tr|P74647|P74647_SYNY3 Sll0723 protein OS=Synechocystis sp. (strain PCC 6803 / Kazusa) OX=1111708 GN=sll0723 PE=4 SV=1	1	22	22	22	0	0	0	0	0	0	0	0	0	2	0	1	6	7	4	4	0	0	0	0	0	0	0	1	1	2	1	1	1	3	0	1	0	0	0	0	0	1	0	1
P74654	P74654	5	5	5	tr|P74654|P74654_SYNY3 N-acyl-L-amino acid amidohydrolase OS=Synechocystis sp. (strain PCC 6803 / Kazusa) OX=1111708 GN=ama PE=4 SV=1	1	5	5	5	1	1	0	2	1	0	0	2	0	0	0	0	1	3	1	3	1	1	1	1	1	0	0	0	0	1	0	0	0	0	0	0	0	1	0	0	0	0	0	0
P74655	P74655	7	5	5	tr|P74655|P74655_SYNY3 Sll1550 protein OS=Synechocystis sp. (strain PCC 6803 / Kazusa) OX=1111708 GN=sll1550 PE=3 SV=1	1	7	5	5	2	2	2	2	2	2	2	2	2	2	2	2	2	2	2	2	3	3	2	2	2	2	2	2	2	2	2	2	2	2	2	2	2	2	2	2	3	2	2	2
P74656	P74656	10	10	10	tr|P74656|P74656_SYNY3 Sll1549 protein OS=Synechocystis sp. (strain PCC 6803 / Kazusa) OX=1111708 GN=sll1549 PE=4 SV=1	1	10	10	10	4	4	5	8	0	0	0	0	0	1	0	4	0	0	0	0	7	3	7	4	0	0	0	0	0	0	0	0	0	0	0	0	2	2	2	2	1	1	1	0
P74657	P74657	3	3	3	sp|P74657|MURG_SYNY3 UDP-N-acetylglucosamine--N-acetylmuramyl-(pentapeptide) pyrophosphoryl-undecaprenol N-acetylglucosamine transferase OS=Synechocystis sp. (strain PCC 6803 / Kazusa) OX=1111708 GN=murG PE=3 SV=2	1	3	3	3	0	1	0	0	0	1	0	0	1	0	0	1	0	1	0	0	1	1	0	1	0	0	0	0	0	0	0	0	1	1	1	0	1	0	1	0	0	1	1	0
P74659	P74659	6	6	6	tr|P74659|P74659_SYNY3 Slr1658 protein OS=Synechocystis sp. (strain PCC 6803 / Kazusa) OX=1111708 GN=slr1658 PE=4 SV=1	1	6	6	6	3	4	3	4	1	3	1	2	2	3	3	3	1	2	1	0	1	4	4	2	1	3	1	2	1	3	0	1	1	4	1	2	1	5	1	0	0	0	1	0
P74660	P74660	3	3	3	tr|P74660|P74660_SYNY3 Slr1659 protein OS=Synechocystis sp. (strain PCC 6803 / Kazusa) OX=1111708 GN=slr1659 PE=4 SV=1	1	3	3	3	0	0	0	0	0	0	0	1	1	0	0	1	0	0	0	0	0	1	0	1	0	0	0	0	0	1	0	1	0	1	0	2	1	1	0	0	0	0	1	2
P74663	P74663	9	9	9	tr|P74663|P74663_SYNY3 Exopolyphosphatase OS=Synechocystis sp. (strain PCC 6803 / Kazusa) OX=1111708 GN=ppx PE=4 SV=1	1	9	9	9	4	4	1	4	4	4	0	3	0	0	0	0	5	3	0	2	0	0	1	1	2	1	1	1	0	0	0	1	0	1	0	1	0	0	0	0	0	0	0	1
P74665	P74665	10	10	10	tr|P74665|P74665_SYNY3 Glutathione S-transferase OS=Synechocystis sp. (strain PCC 6803 / Kazusa) OX=1111708 GN=gst1 PE=4 SV=1	1	10	10	10	4	5	4	6	6	7	3	7	8	9	6	8	3	2	2	4	6	7	7	6	5	5	4	7	8	8	7	8	5	7	5	5	4	7	7	4	3	5	3	7
P74667	P74667	12	12	12	sp|P74667|DAPF_SYNY3 Diaminopimelate epimerase OS=Synechocystis sp. (strain PCC 6803 / Kazusa) OX=1111708 GN=dapF PE=3 SV=1	1	12	12	12	9	8	9	9	9	8	9	9	6	6	7	7	10	10	9	8	6	7	7	5	6	9	9	9	5	7	6	7	7	6	8	7	6	6	5	6	9	6	8	7
P74668	P74668	18	18	18	tr|P74668|P74668_SYNY3 Pleiotropic regulatory protein OS=Synechocystis sp. (strain PCC 6803 / Kazusa) OX=1111708 GN=degT PE=3 SV=1	1	18	18	18	14	14	13	14	13	13	14	13	9	7	11	10	9	11	7	10	8	9	10	10	11	13	15	13	8	7	8	9	12	11	13	10	8	11	12	8	10	11	11	10
P74669	P74669	2	2	2	tr|P74669|P74669_SYNY3 Ssr2781 protein OS=Synechocystis sp. (strain PCC 6803 / Kazusa) OX=1111708 GN=ssr2781 PE=4 SV=1	1	2	2	2	1	0	2	1	1	1	1	1	0	0	0	0	0	0	0	0	0	0	0	0	0	2	1	0	0	0	0	0	1	0	1	0	0	0	1	0	0	1	1	0
P74673	P74673	10	10	10	tr|P74673|P74673_SYNY3 Slr1668 protein OS=Synechocystis sp. (strain PCC 6803 / Kazusa) OX=1111708 GN=slr1668 PE=4 SV=1	1	10	10	10	7	4	8	6	7	8	6	4	1	1	1	1	6	7	8	7	5	3	6	3	6	8	7	6	1	2	1	1	2	2	5	3	1	1	1	0	4	4	5	5
P74675	P74675	11	11	11	tr|P74675|P74675_SYNY3 Sll1542 protein OS=Synechocystis sp. (strain PCC 6803 / Kazusa) OX=1111708 GN=sll1542 PE=4 SV=1	1	11	11	11	2	0	1	3	1	1	1	2	1	2	0	0	6	7	4	5	4	1	4	1	5	2	1	1	3	2	2	1	3	3	2	2	4	6	3	2	2	4	0	3
P74677	P74677	1	1	1	tr|P74677|P74677_SYNY3 Cytochrome b subunit of nitric oxide reductase OS=Synechocystis sp. (strain PCC 6803 / Kazusa) OX=1111708 GN=norB PE=4 SV=1	1	1	1	1	0	0	0	0	0	0	0	0	0	0	0	0	0	0	0	0	0	0	0	0	0	0	0	0	0	0	0	0	0	0	0	0	0	0	0	0	1	0	0	0
P74682	P74682	33	33	33	tr|P74682|P74682_SYNY3 Sll0446 protein OS=Synechocystis sp. (strain PCC 6803 / Kazusa) OX=1111708 GN=sll0446 PE=4 SV=1	1	33	33	33	14	13	3	13	7	8	5	7	7	7	7	10	11	8	6	9	7	12	14	8	6	5	6	6	10	8	5	7	4	4	3	7	7	7	5	5	6	6	6	9
P74683	P74683	8	8	8	tr|P74683|P74683_SYNY3 Sll0445 protein OS=Synechocystis sp. (strain PCC 6803 / Kazusa) OX=1111708 GN=sll0445 PE=4 SV=1	1	8	8	8	2	5	3	2	3	4	1	2	2	2	3	1	1	3	2	2	2	4	4	3	3	2	2	2	1	2	2	2	1	2	2	3	1	3	0	2	1	3	1	1
P74685	P74685	11	11	11	tr|P74685|P74685_SYNY3 Sll0443 protein OS=Synechocystis sp. (strain PCC 6803 / Kazusa) OX=1111708 GN=sll0443 PE=4 SV=1	1	11	11	11	3	6	2	3	0	0	0	0	3	2	3	2	5	6	2	5	4	8	8	7	1	0	0	0	0	3	2	3	0	1	0	1	1	3	3	2	0	0	0	0
P74686	P74686	8	8	8	tr|P74686|P74686_SYNY3 Antiviral protein OS=Synechocystis sp. (strain PCC 6803 / Kazusa) OX=1111708 GN=ski2 PE=4 SV=1	1	8	8	8	2	3	0	2	0	4	0	2	0	0	1	0	3	3	1	2	0	0	0	0	2	2	0	0	0	1	0	0	0	0	0	0	0	1	0	0	1	0	0	1
P74689	P74689	23	23	23	sp|P74689|ILVD_SYNY3 Dihydroxy-acid dehydratase OS=Synechocystis sp. (strain PCC 6803 / Kazusa) OX=1111708 GN=ilvD PE=1 SV=1	1	23	23	23	17	18	18	17	14	18	17	18	12	14	15	15	13	17	15	13	14	15	18	12	12	18	18	16	14	14	16	12	13	15	17	14	11	16	17	15	12	14	14	11
P74690	P74690	35	35	35	sp|P74690|PHK_SYNY3 Probable phosphoketolase OS=Synechocystis sp. (strain PCC 6803 / Kazusa) OX=1111708 GN=slr0453 PE=3 SV=2	1	35	35	35	21	26	19	22	17	19	18	23	25	26	29	25	25	26	18	22	25	24	27	25	18	22	20	21	22	26	27	28	19	20	22	21	25	26	26	22	12	16	15	15
P74691	P74691	4	4	4	tr|P74691|P74691_SYNY3 Ssl0832 protein OS=Synechocystis sp. (strain PCC 6803 / Kazusa) OX=1111708 GN=ssl0832 PE=4 SV=1	1	4	4	4	1	0	0	1	2	1	3	3	1	0	2	1	4	3	3	3	0	1	3	2	3	3	2	3	2	1	2	2	1	2	1	3	2	2	3	3	3	2	3	3
P74694	P74694	8	8	8	tr|P74694|P74694_SYNY3 Slr0455 protein OS=Synechocystis sp. (strain PCC 6803 / Kazusa) OX=1111708 GN=slr0455 PE=4 SV=1	1	8	8	8	5	3	3	4	6	4	3	4	7	6	4	5	6	6	4	3	6	6	6	5	5	5	4	6	7	5	4	4	4	5	2	4	7	4	5	4	4	4	4	2
P74697	P74697	2	2	2	tr|P74697|P74697_SYNY3 Slr0458 protein OS=Synechocystis sp. (strain PCC 6803 / Kazusa) OX=1111708 GN=slr0458 PE=4 SV=1	1	2	2	2	2	2	0	1	1	1	0	0	0	1	0	0	1	2	0	0	1	1	0	0	0	2	0	0	0	1	0	0	0	1	0	0	0	0	0	0	0	0	1	0
P74702	P74702	30	30	30	tr|P74702|P74702_SYNY3 Heat shock protein OS=Synechocystis sp. (strain PCC 6803 / Kazusa) OX=1111708 GN=htpG PE=3 SV=1	1	30	30	30	15	18	13	18	14	18	17	20	1	2	5	3	14	18	18	21	2	6	7	4	18	16	14	17	1	0	2	3	13	20	19	22	11	19	18	13	12	14	13	15
P74704	P74704	2	2	2	tr|P74704|P74704_SYNY3 Slr1177 protein OS=Synechocystis sp. (strain PCC 6803 / Kazusa) OX=1111708 GN=slr1177 PE=4 SV=1	1	2	2	2	1	1	0	0	0	2	0	0	0	0	0	0	1	1	1	0	0	0	1	1	0	0	0	1	0	0	0	0	2	2	0	1	0	1	1	2	0	1	0	0
P74705	P74705	3	3	3	tr|P74705|P74705_SYNY3 Slr1178 protein OS=Synechocystis sp. (strain PCC 6803 / Kazusa) OX=1111708 GN=slr1178 PE=4 SV=1	1	3	3	3	0	2	0	2	1	2	1	1	2	0	2	0	1	1	2	0	0	1	2	1	2	1	0	0	2	0	2	0	1	1	2	1	0	1	2	0	0	1	3	2
P74706	P74706	16	16	16	sp|P74706|ANMK_SYNY3 Anhydro-N-acetylmuramic acid kinase OS=Synechocystis sp. (strain PCC 6803 / Kazusa) OX=1111708 GN=anmK PE=3 SV=2	1	16	16	16	9	9	8	9	9	8	7	8	7	7	4	5	13	10	7	13	6	6	9	9	6	8	8	7	4	7	5	6	0	1	1	0	0	2	2	2	0	0	2	2
P74707	P74707	15	15	15	sp|P74707|RF1_SYNY3 Peptide chain release factor 1 OS=Synechocystis sp. (strain PCC 6803 / Kazusa) OX=1111708 GN=prfA PE=3 SV=1	1	15	15	15	4	4	5	4	5	6	4	5	1	2	2	2	7	6	6	4	1	2	2	3	6	6	6	3	1	3	2	1	4	5	5	2	2	4	3	2	4	4	6	8
P74708	P74708	4	4	4	tr|P74708|P74708_SYNY3 Sll1109 protein OS=Synechocystis sp. (strain PCC 6803 / Kazusa) OX=1111708 GN=sll1109 PE=3 SV=1	1	4	4	4	1	1	2	2	3	3	1	4	0	1	0	0	3	2	2	3	0	0	1	0	4	2	2	3	0	2	1	0	2	1	1	1	2	2	3	1	4	3	2	4
P74709	P74709	9	9	9	sp|P74709|SURE_SYNY3 5-nucleotidase SurE OS=Synechocystis sp. (strain PCC 6803 / Kazusa) OX=1111708 GN=surE PE=3 SV=1	1	9	9	9	2	1	0	1	3	1	1	1	2	0	1	1	1	1	1	1	1	1	0	1	1	2	2	1	1	2	0	0	0	1	1	1	0	0	0	1	1	3	1	2
P74714	P74714	3	3	3	sp|P74714|UCRIA_SYNY3 Cytochrome b6-f complex iron-sulfur subunit 1 OS=Synechocystis sp. (strain PCC 6803 / Kazusa) OX=1111708 GN=petC1 PE=3 SV=1	1	3	3	3	0	0	0	0	0	0	0	0	0	0	0	0	0	0	0	0	1	1	1	0	0	0	0	0	1	1	0	0	0	0	0	0	0	0	0	0	0	0	0	0
P74715	P74715	3	3	3	tr|P74715|P74715_SYNY3 Slr1186 protein OS=Synechocystis sp. (strain PCC 6803 / Kazusa) OX=1111708 GN=slr1186 PE=4 SV=1	1	3	3	3	1	3	0	1	1	0	0	1	0	0	0	1	2	1	0	1	2	1	0	2	0	1	0	0	0	2	0	1	0	0	0	0	0	1	0	0	0	0	0	0
[truncated: 557 more rows]
[truncated: 377 more columns]

## Sheet: F3-4
Protein IDs	Gene names	WT_1	WT_2	WT_3	WT_4	aiao_1	aiao_2	aiao_3	aiao_4	aiao-evo_1	aiao-evo_2	aiao-evo_3	aiao-evo_4	∆psaAB_1	∆psaAB_2	∆psaAB_3	∆psaAB_4	ANOVA Significant	Student's T-test Significant aiao-evo_WT	Student's T-test Significant psaAB_WT	Student's T-test Significant aiao_WT	-Log ANOVA p value	ANOVA q-value	Student's T-test q-value aiao-evo_WT	Student's T-test Difference aiao-evo_WT	Student's T-test Test statistic aiao-evo_WT	Student's T-test q-value psaAB_WT	Student's T-test Difference psaAB_WT	Student's T-test Test statistic psaAB_WT	Student's T-test q-value aiao_WT	Student's T-test Difference aiao_WT	Student's T-test Test statistic aiao_WT
[truncated: 1,119 more rows]

[truncated: 18 more sheets: F3-5, F3-6, F4-1, F5-1, F5-2, F5-3, F6-1, F6-2, F6-3, F6-4, F6-5, F6-6, F7-1, ST-3, SF2-1, SF3-1, SF4-1, Oligo]
